# Supplementary material for: Comparative Analysis of miRNA Expression Profiles in Skeletal Muscle of Bian Chickens at Different Embryonic Ages
Source: Animals (Basel). 2022 Apr 13;12(8):1003. doi: 10.3390/ani12081003 (PMC9025512; doi:10.3390/ani12081003)
Supplement: Supplementary file 1 [file animals-12-01003-s001.zip]

Archive with 9 entries (9 files):
- Table S1. Sequences of DEMs for qPCR.xlsx
- Table S2. F14vsF20.DEMs.xlsx
- Table S3. S14vsS20.DEMs.xlsx
- Table S4. F14vsF20.diffmiRNA-gene.xlsx
- Table S5. S14vsS20.diffmiRNA-gene.xlsx
- Table S6. F14vsF20.GO_enrichment.xlsx
- Table S7. S14vsS20.GO_enrichment.xlsx
- Table S8. F14vsF20.KEGG_pathway_enrichment.xlsx
- Table S9. S14vsS20.KEGG_pathway_enrichment.xlsx
