# Supplementary material for: Comparative Analysis of miRNA Expression Profiles in Skeletal Muscle of Bian Chickens at Different Embryonic Ages
Source: Animals (Basel). 2022 Apr 13;12(8):1003. doi: 10.3390/ani12081003 (PMC9025512; doi:10.3390/ani12081003)
Supplement: Supplementary file 1 [file animals-12-01003-s001.zip › Table S1. Sequences of DEMs for qPCR.xlsx]

## Sheet: F14 vs F20
miRNA	Sequence 5'-3'	Forward Primer 5'-3'
gga-miR-2188-5p	AAGGUCCAACCUCACAUGUCCU	GCGAAGGTCCAACCTCACA
gga-miR-133b	UUGGUCCCCUUCAACCAGCUA	GCGTTGGTCCCCTTCAAC
gga-miR-1b-3p	UGGAAUGUUAAGAAGUAUGUA	GCGCGTGGAATGTTAAGAAG
gga-miR-24-3p	UGGCUCAGUUCAGCAGGAACAG	GCGTGGCTCAGTTCAGCAG
gga-miR-2954	CAUCCCCAUUCCACUCCUAGCA	CGCATCCCCATTCCACTC
gga-miR-34a-5p	UGGCAGUGUCUUAGCUGGUUGUU	GCGTGGCAGTGTCTTAGCTG

## Sheet: S14 vs S20
miRNA	Sequence 5'-3'	Forward Primer 5'-3'
gga-miR-2188-5p	AAGGUCCAACCUCACAUGUCCU	GCGAAGGTCCAACCTCACA
gga-miR-125b-5p	UCCCUGAGACCCUAACUUGUGA	CGCGTCCCTGAGACCCTAAC
gga-miR-1b-3p	UGGAAUGUUAAGAAGUAUGUA	GCGCGTGGAATGTTAAGAAG
gga-miR-24-3p	UGGCUCAGUUCAGCAGGAACAG	GCGTGGCTCAGTTCAGCAG
gga-miR-2954	CAUCCCCAUUCCACUCCUAGCA	CGCATCCCCATTCCACTC
gga-miR-34a-5p	UGGCAGUGUCUUAGCUGGUUGUU	GCGTGGCAGTGTCTTAGCTG
