# Supplementary material for: Comparative Analysis of miRNA Expression Profiles in Skeletal Muscle of Bian Chickens at Different Embryonic Ages
Source: Animals (Basel). 2022 Apr 13;12(8):1003. doi: 10.3390/ani12081003 (PMC9025512; doi:10.3390/ani12081003)
Supplement: Supplementary file 1 [file animals-12-01003-s001.zip › Table S2. F14vsF20.DEMs.xlsx]

## Sheet: Table S2. F14vsF20.DEMs
sRNA	F14_readcount	F20_readcount	log2FoldChange	pval	padj
gga-miR-126-5p	9401.77	29196.8	-1.622	6.1059e-55	2.5767e-52
gga-miR-1b-3p	4769.18	22483.7	-2.1832	1.07e-33	2.2576e-31
gga-miR-133a-3p	37625.8	163915	-2.0763	2.9814e-33	4.1938e-31
gga-miR-10a-5p	26541.1	67417.2	-1.3325	2.0323e-32	2.1441e-30
gga-miR-133c-3p	7668.16	22156.2	-1.5118	2.8654e-31	2.4184e-29
gga-miR-126-3p	61825.3	169062	-1.4348	1.1674e-30	8.2109e-29
gga-miR-146b-3p	52.2704	207.361	-1.9304	2.0459e-23	1.2334e-21
gga-miR-30e-3p	3611.52	9969.93	-1.4374	2.9625e-19	1.5627e-17
gga-miR-1a-3p	1.13738e+06	4.68806e+06	-1.9685	4.844e-19	2.2713e-17
gga-miR-1677-3p	711.04	365.329	0.95282	8.5455e-19	3.6062e-17
gga-miR-146b-5p	3392.39	18549.7	-2.3188	2.6215e-18	1.0057e-16
gga-let-7c-5p	13257.8	7849.11	0.75212	5.7448e-18	2.0202e-16
gga-miR-10a-3p	138.843	275.482	-0.97651	1.5138e-14	4.9141e-13
gga-miR-27b-3p	19308	34465	-0.82845	6.8328e-14	2.0596e-12
gga-miR-30c-1-3p	1481.86	3149.28	-1.0712	1.239e-13	3.4857e-12
gga-miR-10b-3p	203.64	97.374	1.0464	5.6416e-13	1.488e-11
gga-miR-363-3p	38575.1	16620.1	1.1902	6.3616e-13	1.5792e-11
gga-miR-27b-5p	61.4203	136.624	-1.1317	1.052e-12	2.4664e-11
gga-miR-133a-5p	1221.95	3777.75	-1.5654	5.3752e-12	1.1939e-10
gga-miR-146a-5p	592.837	1993.64	-1.6693	1.1213e-11	2.3659e-10
gga-miR-1662	275.865	121.391	1.1587	2.4663e-11	4.9562e-10
gga-miR-30d	104986	283010	-1.3842	3.1189e-11	5.9827e-10
gga-miR-210a-5p	468.902	1042.48	-1.1283	4.0206e-11	7.377e-10
gga-miR-338-3p	40.2099	133.441	-1.6439	5.6428e-11	9.9219e-10
gga-miR-210b-3p	463.437	1021.6	-1.1152	1.6293e-10	2.6444e-09
gga-miR-30b-5p	971.167	2450.3	-1.2941	1.6116e-10	2.6444e-09
gga-miR-425-3p	177.219	359.983	-1.0028	2.6945e-10	4.2115e-09
gga-miR-455-5p	3571.23	2060.24	0.78318	3.2555e-09	4.9066e-08
gga-miR-2184a-5p	143.548	424.917	-1.4904	3.5348e-09	5.1438e-08
gga-miR-1805-3p	32.649	7.5683	1.9095	9.786e-09	1.3766e-07
gga-miR-10c-5p	4151.52	10291	-1.2583	3.6458e-08	4.963e-07
gga-miR-6660-3p	31.4204	80.427	-1.296	4.086e-08	5.3884e-07
gga-miR-20b-5p	7400.56	3883.56	0.90972	1.4717e-07	1.8445e-06
novel_31	927.342	1754.42	-0.89996	1.4861e-07	1.8445e-06
gga-miR-24-3p	4420.78	7461.45	-0.74377	1.8185e-07	2.1317e-06
gga-miR-338-5p	137.708	357.361	-1.309	1.7721e-07	2.1317e-06
gga-miR-218-5p	10330	4025.58	1.2953	2.0878e-07	2.3812e-06
gga-miR-146a-3p	13.6519	39.1787	-1.4242	2.7366e-07	3.0391e-06
gga-miR-222a	2542.64	1244.75	1.0006	3.7221e-07	3.9269e-06
gga-miR-9-5p	5593.53	3015.22	0.872	3.6334e-07	3.9269e-06
gga-miR-193a-5p	148.997	275.629	-0.86657	4.3147e-07	4.441e-06
gga-miR-106-5p	3378.64	1672.6	0.98542	5.0515e-07	5.0756e-06
gga-miR-23b-3p	689.995	1376.69	-0.96679	1.1373e-06	1.1162e-05
gga-miR-460a-5p	1995.07	889.228	1.1192	1.2531e-06	1.2019e-05
gga-miR-215-5p	1388	600.03	1.1567	1.3669e-06	1.2818e-05
gga-miR-194	55.3576	23.0664	1.2044	1.7726e-06	1.6262e-05
gga-miR-204	926.527	350.722	1.319	1.925e-06	1.7284e-05
gga-miR-205b	280.991	21.7714	2.5476	2.1201e-06	1.8639e-05
gga-miR-181b-5p	5860.97	3359.75	0.78607	2.8209e-06	2.4294e-05
gga-miR-455-3p	539.268	291.534	0.86362	3.5232e-06	2.9736e-05
gga-miR-12211-5p	157.186	84.4283	0.87531	3.6152e-06	2.9914e-05
gga-miR-18a-5p	550.496	316.456	0.78115	5.6807e-06	4.6101e-05
gga-miR-191-5p	5421.59	10469.9	-0.91999	6.403e-06	5.0983e-05
gga-miR-1731-5p	87.1056	204.16	-1.1698	6.7764e-06	5.2956e-05
gga-miR-145-3p	774.254	1202.32	-0.62609	8.87e-06	6.8057e-05
gga-miR-106-3p	1566.14	791.154	0.95143	9.1631e-06	6.905e-05
gga-miR-489-3p	31.7629	80.8675	-1.258	1.0105e-05	7.4816e-05
gga-miR-92-3p	24797.4	15583.6	0.65887	1.3762e-05	0.00010013
gga-miR-2188-5p	1050.24	2140.32	-0.98704	1.423e-05	0.00010178
gga-miR-18b-5p	152.049	78.7812	0.91774	2.0185e-05	0.00013967
gga-miR-30c-5p	17245.4	34041.1	-0.94489	2.0189e-05	0.00013967
gga-miR-181b-2-3p	85.5514	39.9353	1.0493	2.1562e-05	0.00014676
gga-miR-3523	23.8881	65.3937	-1.3378	2.4173e-05	0.00016192
gga-miR-135a-5p	344.909	103.259	1.5473	2.8027e-05	0.0001848
novel_270	2.60071	14.6139	-1.9712	2.9627e-05	0.00019234
gga-miR-221-3p	3399.97	2320.21	0.54429	4.2462e-05	0.0002715
gga-miR-132b-3p	1469.01	816.901	0.82076	5.1119e-05	0.00031724
gga-miR-425-5p	7807.22	19065	-1.2003	5.0913e-05	0.00031724
gga-miR-132a-5p	1463.67	815.462	0.81805	5.5448e-05	0.00033912
gga-miR-34a-5p	75.533	125.109	-0.70995	7.6402e-05	0.00046059
gga-miR-1552-3p	282.594	182.18	0.62028	8.0452e-05	0.00047154
gga-miR-1552-5p	557.388	364.623	0.6008	8.0167e-05	0.00047154
novel_249	0	5.08616	-2.3043	8.7749e-05	0.00050726
gga-miR-26a-5p	224249	346645	-0.61663	0.00010735	0.00061217
gga-miR-206	140804	75619.3	0.86308	0.00011596	0.00065245
gga-miR-22-3p	12636.5	16879.5	-0.41419	0.00011953	0.00066368
gga-miR-9-3p	56.6983	24.1771	1.1421	0.00012399	0.00067955
gga-miR-10c-3p	35.2632	78.8303	-1.0907	0.00014689	0.00079472
gga-miR-181b-1-3p	108.371	54.1461	0.94832	0.00014957	0.00079896
gga-miR-383-5p	93.0513	48.5384	0.89426	0.00016426	0.00086647
gga-miR-1416-5p	1970.73	1111.06	0.7989	0.00017899	0.00093254
gga-miR-148a-5p	384.354	213.881	0.81347	0.00025594	0.0013172
gga-miR-30e-5p	35891.7	65238.8	-0.82769	0.00032394	0.001647
gga-miR-15c-5p	663.52	465.468	0.5046	0.00039251	0.0019487
gga-miR-92-5p	38.3747	17.6846	1.044	0.00039078	0.0019487
gga-miR-1803	1.03609	7.08597	-1.8791	0.00041459	0.0020344
gga-miR-135a-2-3p	12.8166	3.37924	1.5746	0.00042216	0.0020477
gga-miR-1458	9.10451	1.72907	1.7629	0.00053415	0.0025615
gga-miR-184-3p	318.75	152.224	0.99592	0.00059436	0.0028182
gga-miR-29a-3p	4.44511	14.2379	-1.4134	0.00065245	0.0030256
gga-miR-29c-3p	4.44511	14.2379	-1.4134	0.00065245	0.0030256
gga-let-7g-5p	51633.1	64254.3	-0.31355	0.0006622	0.0030375
gga-miR-196-1-3p	134.112	259.648	-0.90269	0.00078283	0.0035522
gga-miR-15b-3p	34.9772	13.9425	1.1973	0.0010116	0.0045416
gga-miR-221-5p	520.594	288.233	0.81241	0.0010999	0.0048859
gga-let-7c-3p	31.7868	14.9064	1.0101	0.0011895	0.005229
gga-miR-451	2997.42	5623.36	-0.85838	0.001289	0.0056079
gga-miR-1727	12.7553	3.64642	1.4549	0.0014282	0.0061501
gga-miR-1754-5p	3.99535	27.4417	-1.7612	0.0017145	0.0073085
gga-miR-18b-3p	34.4094	13.9566	1.1564	0.0018092	0.007635
gga-miR-460a-3p	10.9553	2.04557	1.6648	0.0020532	0.0085787
gga-miR-143-3p	645303	834719	-0.36734	0.002395	0.0099088
gga-miR-6606-5p	209.34	128.79	0.67035	0.0038788	0.015892
gga-miR-21-5p	337426	238317	0.49084	0.0041301	0.016759
gga-miR-3533	8.40824	2.2536	1.4058	0.0055587	0.022341
gga-let-7g-3p	8.49733	2.56538	1.3428	0.0059934	0.02386
gga-miR-16-2-3p	22.0208	8.37374	1.1816	0.0061411	0.02422
novel_286	0.637504	5.59523	-1.593	0.0064365	0.02515
gga-miR-1707	8.88596	2.649	1.3455	0.0070034	0.027114
gga-miR-12223-5p	35.8956	16.2056	1.0141	0.0074073	0.028161
gga-miR-499-3p	236.834	483.366	-0.92982	0.0073589	0.028161
gga-miR-22-5p	174.618	225.058	-0.36127	0.0075574	0.028475
gga-miR-365-3p	197.57	311.613	-0.62988	0.0078684	0.029127
gga-miR-490-3p	15.9991	48.9163	-1.2739	0.0078472	0.029127
gga-miR-1641	6.74176	1.7468	1.3891	0.0085166	0.030983
gga-miR-7465-3p	3.20292	9.66754	-1.2514	0.0084821	0.030983
gga-miR-29b-3p	4.66139	13.5879	-1.2256	0.0088958	0.032086
gga-miR-181a-3p	1090.74	835.807	0.37756	0.0095757	0.034166
gga-miR-34b-5p	5.57442	14.2198	-1.124	0.0096344	0.034166
gga-miR-133b	4103.85	4958.26	-0.27047	0.010858	0.038185
gga-miR-1625-5p	19.8386	9.35141	0.96549	0.011138	0.038846
gga-let-7a-5p	55387.9	43549.9	0.34225	0.011305	0.039104
gga-miR-32-5p	60.0673	94.5869	-0.62639	0.011726	0.040229
gga-miR-499-5p	483333	879374	-0.79458	0.012648	0.043045
gga-miR-6615-3p	10.0596	3.54778	1.1715	0.012902	0.043558
gga-miR-2954	2185.61	2929.97	-0.41409	0.013062	0.043747
gga-miR-212-3p	24.2304	11.667	0.92619	0.013904	0.0462
