# Supplementary material for: Comparative Analysis of miRNA Expression Profiles in Skeletal Muscle of Bian Chickens at Different Embryonic Ages
Source: Animals (Basel). 2022 Apr 13;12(8):1003. doi: 10.3390/ani12081003 (PMC9025512; doi:10.3390/ani12081003)
Supplement: Supplementary file 1 [file animals-12-01003-s001.zip › Table S3. S14vsS20.DEMs.xlsx]

## Sheet: Table S3. S14vsS20.DEMs
sRNA	S14_readcount	S20_readcount	log2FoldChange	pval	padj
gga-miR-203a	21902.4	61.0655	7.4997	1.1038e-72	4.6248e-70
gga-miR-1a-3p	868146	3.93086e+06	-2.1506	7.1117e-47	1.4899e-44
gga-miR-205c-3p	1148.5	17.6435	5.3085	4.2023e-37	5.8693e-35
gga-miR-200a-3p	1402.54	28.6178	4.9949	1.7111e-34	1.7924e-32
gga-miR-1b-3p	2713.95	12499.2	-2.1626	7.8691e-34	6.5943e-32
gga-miR-27b-3p	18211.1	42025.4	-1.1986	1.7915e-29	1.251e-27
gga-miR-126-5p	9564.22	28576.9	-1.5604	1.2642e-27	7.5671e-26
gga-miR-30e-3p	3207.52	10581	-1.6968	1.0235e-26	5.3605e-25
gga-miR-205a	1707.01	56.6803	4.3403	5.0335e-25	2.3434e-23
gga-miR-200b-3p	1176.42	28.3799	4.6218	2.5016e-24	1.0482e-22
gga-miR-133a-3p	33312.9	140748	-2.0286	1.9289e-23	7.3475e-22
gga-miR-429-3p	256.302	2.52446	5.1226	4.3579e-23	1.5216e-21
gga-miR-126-3p	59683.1	153479	-1.3479	6.2957e-23	2.0291e-21
gga-miR-200a-5p	181.445	1.03534	5.3195	8.0213e-23	2.4007e-21
gga-miR-338-3p	32.5974	165.071	-2.2596	5.8587e-21	1.6365e-19
gga-miR-146b-3p	44.0325	206.078	-2.1551	2.704e-20	7.0812e-19
gga-miR-205b	368.171	23.6786	3.577	3.6412e-20	8.9745e-19
gga-miR-425-3p	167.278	425.373	-1.3284	2.7564e-17	6.4163e-16
gga-miR-146b-5p	3282.61	19534.4	-2.4422	4.2805e-17	9.4397e-16
gga-miR-2184a-5p	145.24	508.45	-1.7575	1.5782e-16	3.3062e-15
gga-miR-10a-3p	128.455	308.654	-1.246	5.783e-16	1.1538e-14
gga-miR-2188-5p	1207.46	3326.7	-1.4314	3.5993e-14	6.855e-13
gga-miR-24-3p	4102.97	9175.92	-1.1446	3.224e-13	5.8732e-12
gga-miR-106-5p	3106.28	1224.4	1.3164	4.0033e-13	6.9891e-12
gga-miR-363-3p	34056.7	16182.7	1.0592	2.9275e-12	4.9065e-11
gga-miR-338-5p	125.523	497.444	-1.8936	5.6778e-12	9.1499e-11
gga-miR-20b-5p	6782.72	2964.84	1.1728	1.0984e-11	1.7045e-10
gga-miR-133a-5p	926.019	3247.74	-1.7394	1.165e-11	1.7434e-10
gga-miR-10a-5p	25177.2	65191.1	-1.3392	4.9703e-11	7.1812e-10
novel_270	0.686918	16.6555	-3.3821	7.272e-10	1.0156e-08
gga-miR-30c-1-3p	1288.49	2774.56	-1.0862	9.9103e-10	1.3395e-08
novel_31	830.805	2303.57	-1.4213	2.3743e-09	3.1088e-08
gga-miR-30d	87269.3	227513	-1.3382	9.0031e-09	1.1431e-07
gga-miR-210a-5p	508.854	1153.24	-1.1511	1.3589e-08	1.6747e-07
gga-miR-191-5p	4832.53	10736.6	-1.1252	1.4371e-08	1.7205e-07
gga-miR-133c-3p	7344.84	18347.6	-1.2805	1.7752e-08	2.0661e-07
gga-miR-210b-3p	500.606	1135.05	-1.1509	2.0693e-08	2.3434e-07
gga-miR-22-5p	156.498	291.492	-0.88329	5.6339e-08	6.2121e-07
gga-miR-106-3p	1400.53	594.526	1.1984	9.3265e-08	9.7695e-07
gga-miR-92-3p	20599.4	11919.5	0.77963	9.136e-08	9.7695e-07
gga-miR-30c-5p	16351.4	33115.4	-0.99725	1.0099e-07	1.032e-06
gga-miR-451	3562.86	8704.57	-1.2453	1.7378e-07	1.7337e-06
gga-miR-23b-3p	677.628	1483.73	-1.1012	2.1847e-07	2.1289e-06
gga-miR-15b-3p	41.0513	9.00589	1.9314	3.8506e-07	3.6668e-06
gga-miR-206	132811	76320.6	0.78722	1.0167e-06	9.4665e-06
gga-miR-425-5p	6834.88	16731.6	-1.2412	1.2388e-06	1.1284e-05
gga-miR-146a-5p	430.275	1391.01	-1.5819	1.3778e-06	1.2283e-05
gga-miR-460a-5p	1520.02	808.456	0.89195	1.5191e-06	1.3261e-05
gga-miR-143-3p	590497	905245	-0.61043	2.3406e-06	2.0014e-05
gga-miR-1677-3p	710.307	338.294	1.0397	2.5567e-06	2.1089e-05
gga-miR-22-3p	10712.7	17970.5	-0.73572	2.5669e-06	2.1089e-05
gga-miR-1731-5p	38.7389	99.6733	-1.296	5.5968e-06	4.4246e-05
gga-miR-26a-5p	202642	421300	-1.0243	5.5401e-06	4.4246e-05
gga-miR-1662	203.985	83.5194	1.2322	7.1341e-06	5.5024e-05
gga-miR-30b-5p	1027.51	2419.71	-1.1846	7.2228e-06	5.5024e-05
gga-miR-10b-3p	181.05	92.4348	0.9498	7.7433e-06	5.692e-05
gga-miR-3523	19.0086	52.9084	-1.3953	7.6229e-06	5.692e-05
gga-miR-146a-3p	5.76728	26.1307	-1.9234	9.5937e-06	6.9306e-05
gga-miR-1744-3p	152.392	373.605	-1.232	1.0811e-05	7.6779e-05
gga-miR-135a-5p	307.302	86.0578	1.6637	1.4032e-05	9.6384e-05
gga-miR-145-3p	679.466	1200.24	-0.8052	1.3954e-05	9.6384e-05
gga-miR-203b-3p	6.96779	0	2.703	2.8229e-05	0.00019077
gga-miR-1729-5p	66.8695	109.094	-0.6986	3.2072e-05	0.0002133
gga-miR-1552-5p	492.747	274.836	0.82587	3.6996e-05	0.00024221
gga-miR-365-2-5p	17.8408	4.07401	1.8173	5.5873e-05	0.00036016
gga-miR-18a-5p	473.425	226.086	1.0206	6.3391e-05	0.00040243
gga-miR-218-5p	9888.73	5095.98	0.92594	6.6733e-05	0.00041702
gga-miR-29b-3p	2.91834	16.5876	-2.0333	6.7678e-05	0.00041702
gga-miR-27b-5p	73.0429	141.258	-0.91615	7.0169e-05	0.0004261
gga-miR-190b-5p	38.1823	15.1262	1.2439	0.00014607	0.00087433
gga-miR-3532-3p	23.2203	7.17312	1.5465	0.00015471	0.000913
gga-miR-499-3p	168.341	443.24	-1.2967	0.00016644	0.00096857
gga-miR-18b-5p	147.619	57.4317	1.2546	0.00020341	0.0011675
gga-miR-1781-3p	20.3593	46.0288	-1.1038	0.00022802	0.0012911
gga-miR-1805-3p	40.46	13.9549	1.378	0.00023168	0.0012943
novel_327	8.61025	0.838977	2.2283	0.00029563	0.0016299
gga-miR-181b-2-3p	76.821	39.987	0.90226	0.00036158	0.0019675
gga-miR-181a-3p	1017.13	773.902	0.39151	0.00044979	0.0024162
gga-miR-449d-5p	0.550818	5.61363	-2.1688	0.00048131	0.0025528
gga-miR-142-5p	79.3033	146.608	-0.85395	0.00051883	0.0027174
gga-miR-6660-3p	30.3399	59.5638	-0.92268	0.00061308	0.0031714
gga-miR-148a-5p	368.832	221.69	0.71251	0.00067299	0.0034388
gga-miR-1416-5p	1806.16	997.791	0.82616	0.00070708	0.0035695
gga-miR-489-3p	28.0282	81.6798	-1.3799	0.0007468	0.0037251
gga-miR-125b-5p	14866	19204.7	-0.36686	0.00082842	0.0040836
gga-miR-455-5p	4644.29	1871.74	1.1976	0.0012851	0.0062609
gga-miR-1552-3p	233.4	142.499	0.69146	0.001469	0.0070749
gga-miR-499-5p	323793	741412	-1.1056	0.0014986	0.0071356
gga-miR-1641	6.20584	0.730154	1.9399	0.0017821	0.00839
gga-miR-1769-5p	10.1254	2.43144	1.6293	0.0022916	0.010669
gga-miR-449a	1.02792	6.49552	-1.7953	0.0033358	0.015359
gga-miR-200b-5p	6.02668	0	1.9333	0.0033854	0.015378
gga-miR-9-3p	46.7055	21.9848	1.0011	0.0034133	0.015378
gga-miR-2954	1870.16	2738.93	-0.53916	0.0041865	0.018661
gga-miR-19b-3p	812.848	394.851	0.96692	0.0042833	0.018892
gga-miR-2131-5p	41.3958	23.5958	0.77004	0.0043429	0.018955
gga-miR-18b-3p	30.4137	14.5223	0.972	0.0049645	0.021445
gga-miR-12209-3p	11.9193	3.25461	1.46	0.0050853	0.021742
gga-miR-181b-1-3p	98.2859	61.0542	0.6657	0.0055039	0.023294
gga-miR-129-1-3p	162.098	275	-0.73143	0.0060765	0.024961
gga-miR-29a-3p	4.60938	14.5564	-1.384	0.006036	0.024961
gga-miR-29c-3p	4.60938	14.5564	-1.384	0.006036	0.024961
gga-miR-181a-5p	15651.3	20702.8	-0.39847	0.0065436	0.026619
gga-miR-34a-5p	82.2725	118.146	-0.50907	0.0068785	0.027712
gga-let-7c-5p	11816	8734.1	0.42963	0.007037	0.028081
gga-miR-1597-5p	0.345917	3.62845	-1.7385	0.0080104	0.031576
gga-miR-2184b-3p	1.42939	6.37877	-1.5515	0.0080636	0.031576
gga-miR-10c-5p	4019.75	6053.54	-0.5744	0.0082354	0.03195
gga-miR-1769-3p	56.7975	29.0101	0.90508	0.0085318	0.032797
gga-miR-107-3p	1103.76	1402.35	-0.34153	0.0086199	0.032834
gga-miR-99a-5p	63548.1	85696	-0.42479	0.0087995	0.033216
gga-miR-455-3p	686.766	306.744	1.0437	0.0092489	0.034601
gga-let-7b	8631.52	11439.5	-0.40075	0.00935	0.03467
gga-let-7f-5p	62977.1	89409.9	-0.49484	0.0095308	0.03503
gga-miR-132b-3p	1210.59	847.548	0.50247	0.0097539	0.035538
gga-miR-132a-5p	1207.76	846.152	0.50146	0.010045	0.036285
gga-let-7g-3p	6.20794	1.03808	1.6027	0.010578	0.037244
gga-miR-1716	3.87063	0.310665	1.6763	0.010557	0.037244
gga-miR-184-3p	286.404	199.502	0.51381	0.010461	0.037244
gga-miR-221-5p	429.005	283.934	0.57587	0.011449	0.039974
gga-miR-1625-5p	10.5738	3.78464	1.2782	0.012348	0.042408
gga-miR-1754-5p	2.21326	9.85104	-1.5106	0.012275	0.042408
gga-miR-16-1-3p	16.5758	6.72859	1.1368	0.012893	0.043219
gga-miR-1663-3p	5.23415	19.7227	-1.4164	0.012801	0.043219
gga-miR-21-5p	343199	265980	0.3632	0.012709	0.043219
gga-miR-128-3p	36344.1	55756.1	-0.59629	0.013093	0.043541
gga-miR-12211-5p	101.66	67.3583	0.58488	0.013399	0.044205
gga-miR-19a-3p	84.7154	35.5444	1.083	0.01416	0.046352
novel_205	0.500335	4.46572	-1.5975	0.015269	0.049594
gga-miR-191-3p	8.8573	18.6204	-0.95907	0.015568	0.049793
gga-miR-222a	1960.7	1198.27	0.67735	0.015533	0.049793
