# Supplementary material for: Comparative Analysis of miRNA Expression Profiles in Skeletal Muscle of Bian Chickens at Different Embryonic Ages
Source: Animals (Basel). 2022 Apr 13;12(8):1003. doi: 10.3390/ani12081003 (PMC9025512; doi:10.3390/ani12081003)
Supplement: Supplementary file 1 [file animals-12-01003-s001.zip › Table S4. F14vsF20.diffmiRNA-gene.xlsx]

## Sheet: F14vsF20.diffmiRNA-gene
gga-let-7a-5p ENSGALG00000000243
gga-let-7a-5p ENSGALG00000001331
gga-let-7a-5p ENSGALG00000007112
gga-let-7a-5p ENSGALG00000007483
gga-let-7a-5p ENSGALG00000009755
gga-let-7a-5p ENSGALG00000009875
gga-let-7a-5p ENSGALG00000015044
gga-let-7a-5p ENSGALG00000030396
gga-let-7a-5p ENSGALG00000041036
gga-let-7a-5p ENSGALG00000046235
gga-let-7a-5p ENSGALG00000047438
gga-let-7a-5p ENSGALG00000050720
gga-let-7a-5p ENSGALG00000050730
gga-let-7c-3p ENSGALG00000008836
gga-let-7c-3p ENSGALG00000009485
gga-let-7c-3p ENSGALG00000011372
gga-let-7c-3p ENSGALG00000015762
gga-let-7c-3p ENSGALG00000016296
gga-let-7c-3p ENSGALG00000023444
gga-let-7c-3p ENSGALG00000028822
gga-let-7c-3p ENSGALG00000032418
gga-let-7c-3p ENSGALG00000032875
gga-let-7c-3p ENSGALG00000037697
gga-let-7c-3p ENSGALG00000043460
gga-let-7c-3p ENSGALG00000049119
gga-let-7c-3p ENSGALG00000050937
gga-let-7c-3p ENSGALG00000054599
gga-let-7c-5p ENSGALG00000000740
gga-let-7c-5p ENSGALG00000001214
gga-let-7c-5p ENSGALG00000001331
gga-let-7c-5p ENSGALG00000001513
gga-let-7c-5p ENSGALG00000007112
gga-let-7c-5p ENSGALG00000007483
gga-let-7c-5p ENSGALG00000009755
gga-let-7c-5p ENSGALG00000009875
gga-let-7c-5p ENSGALG00000030396
gga-let-7c-5p ENSGALG00000034104
gga-let-7c-5p ENSGALG00000034975
gga-let-7c-5p ENSGALG00000041993
gga-let-7c-5p ENSGALG00000043582
gga-let-7c-5p ENSGALG00000044326
gga-let-7c-5p ENSGALG00000050720
gga-let-7c-5p ENSGALG00000050730
gga-let-7c-5p ENSGALG00000052396
gga-let-7c-5p ENSGALG00000053395
gga-let-7g-3p ENSGALG00000000156
gga-let-7g-3p ENSGALG00000000699
gga-let-7g-3p ENSGALG00000001000
gga-let-7g-3p ENSGALG00000002237
gga-let-7g-3p ENSGALG00000002603
gga-let-7g-3p ENSGALG00000002651
gga-let-7g-3p ENSGALG00000002735
gga-let-7g-3p ENSGALG00000002856
gga-let-7g-3p ENSGALG00000003242
gga-let-7g-3p ENSGALG00000003424
gga-let-7g-3p ENSGALG00000003457
gga-let-7g-3p ENSGALG00000003510
gga-let-7g-3p ENSGALG00000003594
gga-let-7g-3p ENSGALG00000003657
gga-let-7g-3p ENSGALG00000003682
gga-let-7g-3p ENSGALG00000004047
gga-let-7g-3p ENSGALG00000004266
gga-let-7g-3p ENSGALG00000005589
gga-let-7g-3p ENSGALG00000005622
gga-let-7g-3p ENSGALG00000005902
gga-let-7g-3p ENSGALG00000006013
gga-let-7g-3p ENSGALG00000006691
gga-let-7g-3p ENSGALG00000006843
gga-let-7g-3p ENSGALG00000007675
gga-let-7g-3p ENSGALG00000007748
gga-let-7g-3p ENSGALG00000008021
gga-let-7g-3p ENSGALG00000008080
gga-let-7g-3p ENSGALG00000008108
gga-let-7g-3p ENSGALG00000008475
gga-let-7g-3p ENSGALG00000008633
gga-let-7g-3p ENSGALG00000008807
gga-let-7g-3p ENSGALG00000009547
gga-let-7g-3p ENSGALG00000009699
gga-let-7g-3p ENSGALG00000009971
gga-let-7g-3p ENSGALG00000010182
gga-let-7g-3p ENSGALG00000010314
gga-let-7g-3p ENSGALG00000010351
gga-let-7g-3p ENSGALG00000010360
gga-let-7g-3p ENSGALG00000010740
gga-let-7g-3p ENSGALG00000010744
gga-let-7g-3p ENSGALG00000011476
gga-let-7g-3p ENSGALG00000012150
gga-let-7g-3p ENSGALG00000012379
gga-let-7g-3p ENSGALG00000012489
gga-let-7g-3p ENSGALG00000012915
gga-let-7g-3p ENSGALG00000015203
gga-let-7g-3p ENSGALG00000015461
gga-let-7g-3p ENSGALG00000016507
gga-let-7g-3p ENSGALG00000016917
gga-let-7g-3p ENSGALG00000017181
gga-let-7g-3p ENSGALG00000019718
gga-let-7g-3p ENSGALG00000022557
gga-let-7g-3p ENSGALG00000023703
gga-let-7g-3p ENSGALG00000027902
gga-let-7g-3p ENSGALG00000027965
gga-let-7g-3p ENSGALG00000028295
gga-let-7g-3p ENSGALG00000028444
gga-let-7g-3p ENSGALG00000029072
gga-let-7g-3p ENSGALG00000029393
gga-let-7g-3p ENSGALG00000030007
gga-let-7g-3p ENSGALG00000031227
gga-let-7g-3p ENSGALG00000031518
gga-let-7g-3p ENSGALG00000033090
gga-let-7g-3p ENSGALG00000033375
gga-let-7g-3p ENSGALG00000033894
gga-let-7g-3p ENSGALG00000033993
gga-let-7g-3p ENSGALG00000034003
gga-let-7g-3p ENSGALG00000034040
gga-let-7g-3p ENSGALG00000034042
gga-let-7g-3p ENSGALG00000034769
gga-let-7g-3p ENSGALG00000035679
gga-let-7g-3p ENSGALG00000036264
gga-let-7g-3p ENSGALG00000036683
gga-let-7g-3p ENSGALG00000037301
gga-let-7g-3p ENSGALG00000037408
gga-let-7g-3p ENSGALG00000038747
gga-let-7g-3p ENSGALG00000038902
gga-let-7g-3p ENSGALG00000038948
gga-let-7g-3p ENSGALG00000039084
gga-let-7g-3p ENSGALG00000039315
gga-let-7g-3p ENSGALG00000039474
gga-let-7g-3p ENSGALG00000039983
gga-let-7g-3p ENSGALG00000040159
gga-let-7g-3p ENSGALG00000040606
gga-let-7g-3p ENSGALG00000040971
gga-let-7g-3p ENSGALG00000042241
gga-let-7g-3p ENSGALG00000043545
gga-let-7g-3p ENSGALG00000043828
gga-let-7g-3p ENSGALG00000044644
gga-let-7g-3p ENSGALG00000045172
gga-let-7g-3p ENSGALG00000047017
gga-let-7g-3p ENSGALG00000047192
gga-let-7g-3p ENSGALG00000047431
gga-let-7g-3p ENSGALG00000048491
gga-let-7g-3p ENSGALG00000049846
gga-let-7g-3p ENSGALG00000052611
gga-let-7g-3p ENSGALG00000053490
gga-let-7g-3p ENSGALG00000053566
gga-let-7g-3p ENSGALG00000053640
gga-let-7g-3p ENSGALG00000055010
gga-let-7g-5p ENSGALG00000000243
gga-let-7g-5p ENSGALG00000003099
gga-let-7g-5p ENSGALG00000003203
gga-let-7g-5p ENSGALG00000005374
gga-let-7g-5p ENSGALG00000006013
gga-let-7g-5p ENSGALG00000007483
gga-let-7g-5p ENSGALG00000009291
gga-let-7g-5p ENSGALG00000009755
gga-let-7g-5p ENSGALG00000013740
gga-let-7g-5p ENSGALG00000015044
gga-let-7g-5p ENSGALG00000029244
gga-let-7g-5p ENSGALG00000041331
gga-miR-106-3p ENSGALG00000002273
gga-miR-106-3p ENSGALG00000002426
gga-miR-106-3p ENSGALG00000002621
gga-miR-106-3p ENSGALG00000003078
gga-miR-106-3p ENSGALG00000003345
gga-miR-106-3p ENSGALG00000004047
gga-miR-106-3p ENSGALG00000004323
gga-miR-106-3p ENSGALG00000004367
gga-miR-106-3p ENSGALG00000005928
gga-miR-106-3p ENSGALG00000006395
gga-miR-106-3p ENSGALG00000006412
gga-miR-106-3p ENSGALG00000006519
gga-miR-106-3p ENSGALG00000006806
gga-miR-106-3p ENSGALG00000006854
gga-miR-106-3p ENSGALG00000008275
gga-miR-106-3p ENSGALG00000008620
gga-miR-106-3p ENSGALG00000009468
gga-miR-106-3p ENSGALG00000010350
gga-miR-106-3p ENSGALG00000010884
gga-miR-106-3p ENSGALG00000011652
gga-miR-106-3p ENSGALG00000011904
gga-miR-106-3p ENSGALG00000011908
gga-miR-106-3p ENSGALG00000012041
gga-miR-106-3p ENSGALG00000013865
gga-miR-106-3p ENSGALG00000014573
gga-miR-106-3p ENSGALG00000015687
gga-miR-106-3p ENSGALG00000016779
gga-miR-106-3p ENSGALG00000016994
gga-miR-106-3p ENSGALG00000021627
gga-miR-106-3p ENSGALG00000026271
gga-miR-106-3p ENSGALG00000028683
gga-miR-106-3p ENSGALG00000028706
gga-miR-106-3p ENSGALG00000030255
gga-miR-106-3p ENSGALG00000031529
gga-miR-106-3p ENSGALG00000031983
gga-miR-106-3p ENSGALG00000032039
gga-miR-106-3p ENSGALG00000033207
gga-miR-106-3p ENSGALG00000033570
gga-miR-106-3p ENSGALG00000033760
gga-miR-106-3p ENSGALG00000033862
gga-miR-106-3p ENSGALG00000035156
gga-miR-106-3p ENSGALG00000035295
gga-miR-106-3p ENSGALG00000035850
gga-miR-106-3p ENSGALG00000036938
gga-miR-106-3p ENSGALG00000040622
gga-miR-106-3p ENSGALG00000040696
gga-miR-106-3p ENSGALG00000043178
gga-miR-106-3p ENSGALG00000046444
gga-miR-106-3p ENSGALG00000050069
gga-miR-106-3p ENSGALG00000050621
gga-miR-106-3p ENSGALG00000051117
gga-miR-106-3p ENSGALG00000051266
gga-miR-106-3p ENSGALG00000052302
gga-miR-106-5p ENSGALG00000000528
gga-miR-106-5p ENSGALG00000000795
gga-miR-106-5p ENSGALG00000001666
gga-miR-106-5p ENSGALG00000002147
gga-miR-106-5p ENSGALG00000003228
gga-miR-106-5p ENSGALG00000003695
gga-miR-106-5p ENSGALG00000003793
gga-miR-106-5p ENSGALG00000004324
gga-miR-106-5p ENSGALG00000005122
gga-miR-106-5p ENSGALG00000005550
gga-miR-106-5p ENSGALG00000007507
gga-miR-106-5p ENSGALG00000011499
gga-miR-106-5p ENSGALG00000015459
gga-miR-106-5p ENSGALG00000016508
gga-miR-106-5p ENSGALG00000017003
gga-miR-106-5p ENSGALG00000020415
gga-miR-106-5p ENSGALG00000026374
gga-miR-106-5p ENSGALG00000026590
gga-miR-106-5p ENSGALG00000027482
gga-miR-106-5p ENSGALG00000027965
gga-miR-106-5p ENSGALG00000032308
gga-miR-106-5p ENSGALG00000036941
gga-miR-106-5p ENSGALG00000039163
gga-miR-106-5p ENSGALG00000041924
gga-miR-106-5p ENSGALG00000044975
gga-miR-106-5p ENSGALG00000046995
gga-miR-106-5p ENSGALG00000055082
gga-miR-10a-5p ENSGALG00000007906
gga-miR-10a-5p ENSGALG00000008073
gga-miR-10a-5p ENSGALG00000028451
gga-miR-10a-5p ENSGALG00000040754
gga-miR-10a-5p ENSGALG00000042387
gga-miR-10a-5p ENSGALG00000051612
gga-miR-10a-5p ENSGALG00000054174
gga-miR-10b-3p ENSGALG00000050460
gga-miR-10c-5p ENSGALG00000007906
gga-miR-10c-5p ENSGALG00000028451
gga-miR-10c-5p ENSGALG00000040754
gga-miR-10c-5p ENSGALG00000051612
gga-miR-12211-5p ENSGALG00000000528
gga-miR-12211-5p ENSGALG00000000685
gga-miR-12211-5p ENSGALG00000000795
gga-miR-12211-5p ENSGALG00000000988
gga-miR-12211-5p ENSGALG00000001056
gga-miR-12211-5p ENSGALG00000001080
gga-miR-12211-5p ENSGALG00000001483
gga-miR-12211-5p ENSGALG00000001586
gga-miR-12211-5p ENSGALG00000002018
gga-miR-12211-5p ENSGALG00000002083
gga-miR-12211-5p ENSGALG00000002285
gga-miR-12211-5p ENSGALG00000002553
gga-miR-12211-5p ENSGALG00000002854
gga-miR-12211-5p ENSGALG00000003059
gga-miR-12211-5p ENSGALG00000003357
gga-miR-12211-5p ENSGALG00000003578
gga-miR-12211-5p ENSGALG00000004066
gga-miR-12211-5p ENSGALG00000004249
gga-miR-12211-5p ENSGALG00000004424
gga-miR-12211-5p ENSGALG00000005401
gga-miR-12211-5p ENSGALG00000005441
gga-miR-12211-5p ENSGALG00000006211
gga-miR-12211-5p ENSGALG00000006474
gga-miR-12211-5p ENSGALG00000006725
gga-miR-12211-5p ENSGALG00000006842
gga-miR-12211-5p ENSGALG00000007093
gga-miR-12211-5p ENSGALG00000007370
gga-miR-12211-5p ENSGALG00000007466
gga-miR-12211-5p ENSGALG00000007919
gga-miR-12211-5p ENSGALG00000008281
gga-miR-12211-5p ENSGALG00000008385
gga-miR-12211-5p ENSGALG00000008432
gga-miR-12211-5p ENSGALG00000008504
gga-miR-12211-5p ENSGALG00000008508
gga-miR-12211-5p ENSGALG00000008538
gga-miR-12211-5p ENSGALG00000008838
gga-miR-12211-5p ENSGALG00000009256
gga-miR-12211-5p ENSGALG00000010125
gga-miR-12211-5p ENSGALG00000010939
gga-miR-12211-5p ENSGALG00000010949
gga-miR-12211-5p ENSGALG00000011238
gga-miR-12211-5p ENSGALG00000011450
gga-miR-12211-5p ENSGALG00000012312
gga-miR-12211-5p ENSGALG00000012454
gga-miR-12211-5p ENSGALG00000012658
gga-miR-12211-5p ENSGALG00000013356
gga-miR-12211-5p ENSGALG00000013615
gga-miR-12211-5p ENSGALG00000014638
gga-miR-12211-5p ENSGALG00000014857
gga-miR-12211-5p ENSGALG00000016693
gga-miR-12211-5p ENSGALG00000017003
gga-miR-12211-5p ENSGALG00000021539
gga-miR-12211-5p ENSGALG00000026258
gga-miR-12211-5p ENSGALG00000026838
gga-miR-12211-5p ENSGALG00000028318
gga-miR-12211-5p ENSGALG00000029586
gga-miR-12211-5p ENSGALG00000030011
gga-miR-12211-5p ENSGALG00000030064
gga-miR-12211-5p ENSGALG00000030176
gga-miR-12211-5p ENSGALG00000030931
gga-miR-12211-5p ENSGALG00000031824
gga-miR-12211-5p ENSGALG00000031940
gga-miR-12211-5p ENSGALG00000032170
gga-miR-12211-5p ENSGALG00000033365
gga-miR-12211-5p ENSGALG00000033570
gga-miR-12211-5p ENSGALG00000033989
gga-miR-12211-5p ENSGALG00000034124
gga-miR-12211-5p ENSGALG00000035930
gga-miR-12211-5p ENSGALG00000037828
gga-miR-12211-5p ENSGALG00000038529
gga-miR-12211-5p ENSGALG00000039452
gga-miR-12211-5p ENSGALG00000039587
gga-miR-12211-5p ENSGALG00000039652
gga-miR-12211-5p ENSGALG00000039775
gga-miR-12211-5p ENSGALG00000039983
gga-miR-12211-5p ENSGALG00000041372
gga-miR-12211-5p ENSGALG00000043576
gga-miR-12211-5p ENSGALG00000043756
gga-miR-12211-5p ENSGALG00000043904
gga-miR-12211-5p ENSGALG00000044383
gga-miR-12211-5p ENSGALG00000045846
gga-miR-12211-5p ENSGALG00000047578
gga-miR-12211-5p ENSGALG00000049208
gga-miR-12211-5p ENSGALG00000051284
gga-miR-12211-5p ENSGALG00000052371
gga-miR-12211-5p ENSGALG00000053363
gga-miR-12211-5p ENSGALG00000053575
gga-miR-12211-5p ENSGALG00000054048
gga-miR-12211-5p ENSGALG00000054286
gga-miR-12211-5p ENSGALG00000054336
gga-miR-12211-5p ENSGALG00000054339
gga-miR-12211-5p ENSGALG00000054931
gga-miR-12211-5p ENSGALG00000055006
gga-miR-12223-5p ENSGALG00000000795
gga-miR-12223-5p ENSGALG00000000943
gga-miR-12223-5p ENSGALG00000002375
gga-miR-12223-5p ENSGALG00000002414
gga-miR-12223-5p ENSGALG00000002466
gga-miR-12223-5p ENSGALG00000003665
gga-miR-12223-5p ENSGALG00000003985
gga-miR-12223-5p ENSGALG00000006156
gga-miR-12223-5p ENSGALG00000008840
gga-miR-12223-5p ENSGALG00000009565
gga-miR-12223-5p ENSGALG00000010318
gga-miR-12223-5p ENSGALG00000012055
gga-miR-12223-5p ENSGALG00000014060
gga-miR-12223-5p ENSGALG00000015052
gga-miR-12223-5p ENSGALG00000015413
gga-miR-12223-5p ENSGALG00000015415
gga-miR-12223-5p ENSGALG00000015770
gga-miR-12223-5p ENSGALG00000017064
gga-miR-12223-5p ENSGALG00000027428
gga-miR-12223-5p ENSGALG00000028302
gga-miR-12223-5p ENSGALG00000030588
gga-miR-12223-5p ENSGALG00000033754
gga-miR-12223-5p ENSGALG00000042572
gga-miR-12223-5p ENSGALG00000048144
gga-miR-12223-5p ENSGALG00000048599
gga-miR-12223-5p ENSGALG00000050091
gga-miR-12223-5p ENSGALG00000051312
gga-miR-12223-5p ENSGALG00000051711
gga-miR-126-3p ENSGALG00000028471
gga-miR-126-3p ENSGALG00000052767
gga-miR-126-3p ENSGALG00000053383
gga-miR-132a-5p ENSGALG00000000549
gga-miR-132a-5p ENSGALG00000003860
gga-miR-132a-5p ENSGALG00000004505
gga-miR-132a-5p ENSGALG00000008206
gga-miR-132a-5p ENSGALG00000021636
gga-miR-132a-5p ENSGALG00000028949
gga-miR-132a-5p ENSGALG00000029768
gga-miR-132a-5p ENSGALG00000030407
gga-miR-132a-5p ENSGALG00000032549
gga-miR-132a-5p ENSGALG00000034328
gga-miR-132a-5p ENSGALG00000039708
gga-miR-132a-5p ENSGALG00000041641
gga-miR-132a-5p ENSGALG00000050127
gga-miR-133a-3p ENSGALG00000000606
gga-miR-133a-3p ENSGALG00000001171
gga-miR-133a-3p ENSGALG00000001664
gga-miR-133a-3p ENSGALG00000002018
gga-miR-133a-3p ENSGALG00000002284
gga-miR-133a-3p ENSGALG00000002452
gga-miR-133a-3p ENSGALG00000002532
gga-miR-133a-3p ENSGALG00000002699
gga-miR-133a-3p ENSGALG00000002707
gga-miR-133a-3p ENSGALG00000003010
gga-miR-133a-3p ENSGALG00000003068
gga-miR-133a-3p ENSGALG00000003281
gga-miR-133a-3p ENSGALG00000003369
gga-miR-133a-3p ENSGALG00000003636
gga-miR-133a-3p ENSGALG00000003727
gga-miR-133a-3p ENSGALG00000003932
gga-miR-133a-3p ENSGALG00000004037
gga-miR-133a-3p ENSGALG00000004047
gga-miR-133a-3p ENSGALG00000004236
gga-miR-133a-3p ENSGALG00000004831
gga-miR-133a-3p ENSGALG00000005066
gga-miR-133a-3p ENSGALG00000005554
gga-miR-133a-3p ENSGALG00000005790
gga-miR-133a-3p ENSGALG00000005842
gga-miR-133a-3p ENSGALG00000006134
gga-miR-133a-3p ENSGALG00000006207
gga-miR-133a-3p ENSGALG00000006229
gga-miR-133a-3p ENSGALG00000006471
gga-miR-133a-3p ENSGALG00000006543
gga-miR-133a-3p ENSGALG00000006547
gga-miR-133a-3p ENSGALG00000006702
gga-miR-133a-3p ENSGALG00000006707
gga-miR-133a-3p ENSGALG00000006751
gga-miR-133a-3p ENSGALG00000006843
gga-miR-133a-3p ENSGALG00000006950
gga-miR-133a-3p ENSGALG00000007042
gga-miR-133a-3p ENSGALG00000007116
gga-miR-133a-3p ENSGALG00000007286
gga-miR-133a-3p ENSGALG00000007349
gga-miR-133a-3p ENSGALG00000008437
gga-miR-133a-3p ENSGALG00000008452
gga-miR-133a-3p ENSGALG00000008675
gga-miR-133a-3p ENSGALG00000009306
gga-miR-133a-3p ENSGALG00000009559
gga-miR-133a-3p ENSGALG00000010459
gga-miR-133a-3p ENSGALG00000010497
gga-miR-133a-3p ENSGALG00000010689
gga-miR-133a-3p ENSGALG00000011436
gga-miR-133a-3p ENSGALG00000011799
gga-miR-133a-3p ENSGALG00000011913
gga-miR-133a-3p ENSGALG00000011965
gga-miR-133a-3p ENSGALG00000013878
gga-miR-133a-3p ENSGALG00000017316
gga-miR-133a-3p ENSGALG00000020716
gga-miR-133a-3p ENSGALG00000021848
gga-miR-133a-3p ENSGALG00000022622
gga-miR-133a-3p ENSGALG00000023872
gga-miR-133a-3p ENSGALG00000025788
gga-miR-133a-3p ENSGALG00000026231
gga-miR-133a-3p ENSGALG00000026278
gga-miR-133a-3p ENSGALG00000026293
gga-miR-133a-3p ENSGALG00000027068
gga-miR-133a-3p ENSGALG00000027330
gga-miR-133a-3p ENSGALG00000027777
gga-miR-133a-3p ENSGALG00000029502
gga-miR-133a-3p ENSGALG00000029760
gga-miR-133a-3p ENSGALG00000030118
gga-miR-133a-3p ENSGALG00000031067
gga-miR-133a-3p ENSGALG00000031408
gga-miR-133a-3p ENSGALG00000031416
gga-miR-133a-3p ENSGALG00000031707
gga-miR-133a-3p ENSGALG00000032184
gga-miR-133a-3p ENSGALG00000032199
gga-miR-133a-3p ENSGALG00000033790
gga-miR-133a-3p ENSGALG00000034747
gga-miR-133a-3p ENSGALG00000035850
gga-miR-133a-3p ENSGALG00000037556
gga-miR-133a-3p ENSGALG00000037733
gga-miR-133a-3p ENSGALG00000037896
gga-miR-133a-3p ENSGALG00000038189
gga-miR-133a-3p ENSGALG00000038420
gga-miR-133a-3p ENSGALG00000039299
gga-miR-133a-3p ENSGALG00000039344
gga-miR-133a-3p ENSGALG00000040101
gga-miR-133a-3p ENSGALG00000040541
gga-miR-133a-3p ENSGALG00000041266
gga-miR-133a-3p ENSGALG00000041432
gga-miR-133a-3p ENSGALG00000041700
gga-miR-133a-3p ENSGALG00000041752
gga-miR-133a-3p ENSGALG00000041900
gga-miR-133a-3p ENSGALG00000042073
gga-miR-133a-3p ENSGALG00000042148
gga-miR-133a-3p ENSGALG00000045228
gga-miR-133a-3p ENSGALG00000046727
gga-miR-133a-3p ENSGALG00000047438
gga-miR-133a-3p ENSGALG00000047535
gga-miR-133a-3p ENSGALG00000047646
gga-miR-133a-3p ENSGALG00000048285
gga-miR-133a-3p ENSGALG00000048365
gga-miR-133a-3p ENSGALG00000049024
gga-miR-133a-3p ENSGALG00000050548
gga-miR-133a-3p ENSGALG00000051412
gga-miR-133a-3p ENSGALG00000052154
gga-miR-133a-3p ENSGALG00000052647
gga-miR-133a-3p ENSGALG00000055101
gga-miR-133a-5p ENSGALG00000015204
gga-miR-133b ENSGALG00000001171
gga-miR-133b ENSGALG00000001664
gga-miR-133b ENSGALG00000002284
gga-miR-133b ENSGALG00000002707
gga-miR-133b ENSGALG00000003010
gga-miR-133b ENSGALG00000003281
gga-miR-133b ENSGALG00000003369
gga-miR-133b ENSGALG00000003636
gga-miR-133b ENSGALG00000003727
gga-miR-133b ENSGALG00000003932
gga-miR-133b ENSGALG00000004236
gga-miR-133b ENSGALG00000004831
gga-miR-133b ENSGALG00000004986
gga-miR-133b ENSGALG00000005066
gga-miR-133b ENSGALG00000006207
gga-miR-133b ENSGALG00000006229
gga-miR-133b ENSGALG00000006543
gga-miR-133b ENSGALG00000006547
gga-miR-133b ENSGALG00000006655
gga-miR-133b ENSGALG00000006702
gga-miR-133b ENSGALG00000006707
gga-miR-133b ENSGALG00000006751
gga-miR-133b ENSGALG00000006843
gga-miR-133b ENSGALG00000006950
gga-miR-133b ENSGALG00000007042
gga-miR-133b ENSGALG00000007116
gga-miR-133b ENSGALG00000007286
gga-miR-133b ENSGALG00000007349
gga-miR-133b ENSGALG00000008437
gga-miR-133b ENSGALG00000008452
gga-miR-133b ENSGALG00000008675
gga-miR-133b ENSGALG00000009306
gga-miR-133b ENSGALG00000009559
gga-miR-133b ENSGALG00000010459
gga-miR-133b ENSGALG00000010497
gga-miR-133b ENSGALG00000011436
gga-miR-133b ENSGALG00000011457
gga-miR-133b ENSGALG00000011799
gga-miR-133b ENSGALG00000011913
gga-miR-133b ENSGALG00000011965
gga-miR-133b ENSGALG00000020716
gga-miR-133b ENSGALG00000021848
gga-miR-133b ENSGALG00000023872
gga-miR-133b ENSGALG00000025788
gga-miR-133b ENSGALG00000026231
gga-miR-133b ENSGALG00000026278
gga-miR-133b ENSGALG00000026293
gga-miR-133b ENSGALG00000026983
gga-miR-133b ENSGALG00000027742
gga-miR-133b ENSGALG00000027777
gga-miR-133b ENSGALG00000027838
gga-miR-133b ENSGALG00000029502
gga-miR-133b ENSGALG00000029614
gga-miR-133b ENSGALG00000029760
gga-miR-133b ENSGALG00000030005
gga-miR-133b ENSGALG00000030118
gga-miR-133b ENSGALG00000032184
gga-miR-133b ENSGALG00000032199
gga-miR-133b ENSGALG00000033002
gga-miR-133b ENSGALG00000033062
gga-miR-133b ENSGALG00000033790
gga-miR-133b ENSGALG00000034747
gga-miR-133b ENSGALG00000035850
gga-miR-133b ENSGALG00000037896
gga-miR-133b ENSGALG00000038189
gga-miR-133b ENSGALG00000038420
gga-miR-133b ENSGALG00000039299
gga-miR-133b ENSGALG00000039344
gga-miR-133b ENSGALG00000040541
gga-miR-133b ENSGALG00000041266
gga-miR-133b ENSGALG00000041752
gga-miR-133b ENSGALG00000041900
gga-miR-133b ENSGALG00000042148
gga-miR-133b ENSGALG00000046727
gga-miR-133b ENSGALG00000047438
gga-miR-133b ENSGALG00000047646
gga-miR-133b ENSGALG00000048365
gga-miR-133b ENSGALG00000049024
gga-miR-133b ENSGALG00000051412
gga-miR-133b ENSGALG00000052154
gga-miR-133b ENSGALG00000052975
gga-miR-133b ENSGALG00000055101
gga-miR-133c-3p ENSGALG00000000606
gga-miR-133c-3p ENSGALG00000001171
gga-miR-133c-3p ENSGALG00000001664
gga-miR-133c-3p ENSGALG00000002018
gga-miR-133c-3p ENSGALG00000002284
gga-miR-133c-3p ENSGALG00000002452
gga-miR-133c-3p ENSGALG00000002707
gga-miR-133c-3p ENSGALG00000003010
gga-miR-133c-3p ENSGALG00000003068
gga-miR-133c-3p ENSGALG00000003281
gga-miR-133c-3p ENSGALG00000003369
gga-miR-133c-3p ENSGALG00000003636
gga-miR-133c-3p ENSGALG00000003727
gga-miR-133c-3p ENSGALG00000003932
gga-miR-133c-3p ENSGALG00000004236
gga-miR-133c-3p ENSGALG00000004831
gga-miR-133c-3p ENSGALG00000005066
gga-miR-133c-3p ENSGALG00000005554
gga-miR-133c-3p ENSGALG00000005790
gga-miR-133c-3p ENSGALG00000006134
gga-miR-133c-3p ENSGALG00000006207
gga-miR-133c-3p ENSGALG00000006229
gga-miR-133c-3p ENSGALG00000006471
gga-miR-133c-3p ENSGALG00000006543
gga-miR-133c-3p ENSGALG00000006547
gga-miR-133c-3p ENSGALG00000006702
gga-miR-133c-3p ENSGALG00000006707
gga-miR-133c-3p ENSGALG00000006751
gga-miR-133c-3p ENSGALG00000006843
gga-miR-133c-3p ENSGALG00000006950
gga-miR-133c-3p ENSGALG00000007042
gga-miR-133c-3p ENSGALG00000007116
gga-miR-133c-3p ENSGALG00000007227
gga-miR-133c-3p ENSGALG00000007286
gga-miR-133c-3p ENSGALG00000007349
gga-miR-133c-3p ENSGALG00000008437
gga-miR-133c-3p ENSGALG00000008675
gga-miR-133c-3p ENSGALG00000009306
gga-miR-133c-3p ENSGALG00000009559
gga-miR-133c-3p ENSGALG00000010459
gga-miR-133c-3p ENSGALG00000010497
gga-miR-133c-3p ENSGALG00000011436
gga-miR-133c-3p ENSGALG00000011799
gga-miR-133c-3p ENSGALG00000011913
gga-miR-133c-3p ENSGALG00000011965
gga-miR-133c-3p ENSGALG00000013878
gga-miR-133c-3p ENSGALG00000017316
gga-miR-133c-3p ENSGALG00000020716
gga-miR-133c-3p ENSGALG00000021848
gga-miR-133c-3p ENSGALG00000022622
gga-miR-133c-3p ENSGALG00000023872
gga-miR-133c-3p ENSGALG00000025788
gga-miR-133c-3p ENSGALG00000026231
gga-miR-133c-3p ENSGALG00000026278
gga-miR-133c-3p ENSGALG00000026293
gga-miR-133c-3p ENSGALG00000026983
gga-miR-133c-3p ENSGALG00000027068
gga-miR-133c-3p ENSGALG00000027330
gga-miR-133c-3p ENSGALG00000027777
gga-miR-133c-3p ENSGALG00000027838
gga-miR-133c-3p ENSGALG00000029502
gga-miR-133c-3p ENSGALG00000029760
gga-miR-133c-3p ENSGALG00000030118
gga-miR-133c-3p ENSGALG00000031067
gga-miR-133c-3p ENSGALG00000031408
gga-miR-133c-3p ENSGALG00000031416
gga-miR-133c-3p ENSGALG00000031707
gga-miR-133c-3p ENSGALG00000032184
gga-miR-133c-3p ENSGALG00000032199
gga-miR-133c-3p ENSGALG00000033790
gga-miR-133c-3p ENSGALG00000034737
gga-miR-133c-3p ENSGALG00000034747
gga-miR-133c-3p ENSGALG00000035850
gga-miR-133c-3p ENSGALG00000037733
gga-miR-133c-3p ENSGALG00000037896
gga-miR-133c-3p ENSGALG00000038189
gga-miR-133c-3p ENSGALG00000038420
gga-miR-133c-3p ENSGALG00000038599
gga-miR-133c-3p ENSGALG00000039299
gga-miR-133c-3p ENSGALG00000039344
gga-miR-133c-3p ENSGALG00000040541
gga-miR-133c-3p ENSGALG00000041266
gga-miR-133c-3p ENSGALG00000041432
gga-miR-133c-3p ENSGALG00000041700
gga-miR-133c-3p ENSGALG00000041752
gga-miR-133c-3p ENSGALG00000041900
gga-miR-133c-3p ENSGALG00000042073
gga-miR-133c-3p ENSGALG00000042148
gga-miR-133c-3p ENSGALG00000045228
gga-miR-133c-3p ENSGALG00000046727
gga-miR-133c-3p ENSGALG00000047438
gga-miR-133c-3p ENSGALG00000047535
gga-miR-133c-3p ENSGALG00000047646
gga-miR-133c-3p ENSGALG00000048285
gga-miR-133c-3p ENSGALG00000048365
gga-miR-133c-3p ENSGALG00000049024
gga-miR-133c-3p ENSGALG00000050548
gga-miR-133c-3p ENSGALG00000051412
gga-miR-133c-3p ENSGALG00000052154
gga-miR-133c-3p ENSGALG00000052647
gga-miR-133c-3p ENSGALG00000055101
gga-miR-135a-2-3p ENSGALG00000001486
gga-miR-135a-2-3p ENSGALG00000003696
gga-miR-135a-2-3p ENSGALG00000015154
gga-miR-135a-2-3p ENSGALG00000021848
gga-miR-135a-2-3p ENSGALG00000029909
gga-miR-135a-2-3p ENSGALG00000031255
gga-miR-135a-2-3p ENSGALG00000032868
gga-miR-135a-2-3p ENSGALG00000033510
gga-miR-135a-2-3p ENSGALG00000036346
gga-miR-135a-2-3p ENSGALG00000050295
gga-miR-135a-5p ENSGALG00000001320
gga-miR-135a-5p ENSGALG00000008942
gga-miR-135a-5p ENSGALG00000012655
gga-miR-135a-5p ENSGALG00000024082
gga-miR-135a-5p ENSGALG00000041641
gga-miR-135a-5p ENSGALG00000043690
gga-miR-135a-5p ENSGALG00000048910
gga-miR-1416-5p ENSGALG00000003757
gga-miR-1416-5p ENSGALG00000004745
gga-miR-1416-5p ENSGALG00000008372
gga-miR-1416-5p ENSGALG00000048911
gga-miR-143-3p ENSGALG00000001121
gga-miR-143-3p ENSGALG00000003217
gga-miR-143-3p ENSGALG00000003238
gga-miR-143-3p ENSGALG00000003757
gga-miR-143-3p ENSGALG00000004352
gga-miR-143-3p ENSGALG00000006009
gga-miR-143-3p ENSGALG00000006252
gga-miR-143-3p ENSGALG00000008056
gga-miR-143-3p ENSGALG00000008355
gga-miR-143-3p ENSGALG00000009655
gga-miR-143-3p ENSGALG00000010469
gga-miR-143-3p ENSGALG00000010768
gga-miR-143-3p ENSGALG00000011116
gga-miR-143-3p ENSGALG00000014861
gga-miR-143-3p ENSGALG00000016722
gga-miR-143-3p ENSGALG00000020793
gga-miR-143-3p ENSGALG00000021539
gga-miR-143-3p ENSGALG00000029367
gga-miR-143-3p ENSGALG00000031000
gga-miR-143-3p ENSGALG00000040847
gga-miR-143-3p ENSGALG00000041362
gga-miR-143-3p ENSGALG00000044388
gga-miR-143-3p ENSGALG00000046261
gga-miR-145-3p ENSGALG00000004215
gga-miR-145-3p ENSGALG00000006563
gga-miR-1458 ENSGALG00000002769
gga-miR-1458 ENSGALG00000003793
gga-miR-1458 ENSGALG00000004325
gga-miR-1458 ENSGALG00000005802
gga-miR-1458 ENSGALG00000007624
gga-miR-1458 ENSGALG00000010677
gga-miR-1458 ENSGALG00000012105
gga-miR-1458 ENSGALG00000013101
gga-miR-1458 ENSGALG00000013872
gga-miR-1458 ENSGALG00000015967
gga-miR-1458 ENSGALG00000016507
gga-miR-1458 ENSGALG00000027635
gga-miR-1458 ENSGALG00000030003
gga-miR-1458 ENSGALG00000030254
gga-miR-1458 ENSGALG00000030255
gga-miR-1458 ENSGALG00000030546
gga-miR-1458 ENSGALG00000032958
gga-miR-1458 ENSGALG00000033183
gga-miR-1458 ENSGALG00000039995
gga-miR-1458 ENSGALG00000040307
gga-miR-1458 ENSGALG00000045534
gga-miR-1458 ENSGALG00000049172
gga-miR-1458 ENSGALG00000049461
gga-miR-1458 ENSGALG00000049714
gga-miR-1458 ENSGALG00000050447
gga-miR-146a-3p ENSGALG00000000251
gga-miR-146a-3p ENSGALG00000000498
gga-miR-146a-3p ENSGALG00000000505
gga-miR-146a-3p ENSGALG00000000528
gga-miR-146a-3p ENSGALG00000000603
gga-miR-146a-3p ENSGALG00000000606
gga-miR-146a-3p ENSGALG00000000632
gga-miR-146a-3p ENSGALG00000000775
gga-miR-146a-3p ENSGALG00000000866
gga-miR-146a-3p ENSGALG00000001036
gga-miR-146a-3p ENSGALG00000001171
gga-miR-146a-3p ENSGALG00000001727
gga-miR-146a-3p ENSGALG00000002234
gga-miR-146a-3p ENSGALG00000002417
gga-miR-146a-3p ENSGALG00000002443
gga-miR-146a-3p ENSGALG00000002523
gga-miR-146a-3p ENSGALG00000002831
gga-miR-146a-3p ENSGALG00000002856
gga-miR-146a-3p ENSGALG00000002969
gga-miR-146a-3p ENSGALG00000003103
gga-miR-146a-3p ENSGALG00000003267
gga-miR-146a-3p ENSGALG00000003282
gga-miR-146a-3p ENSGALG00000003304
gga-miR-146a-3p ENSGALG00000003651
gga-miR-146a-3p ENSGALG00000003696
gga-miR-146a-3p ENSGALG00000003712
gga-miR-146a-3p ENSGALG00000003841
gga-miR-146a-3p ENSGALG00000004400
gga-miR-146a-3p ENSGALG00000004431
gga-miR-146a-3p ENSGALG00000004475
gga-miR-146a-3p ENSGALG00000004582
gga-miR-146a-3p ENSGALG00000004749
gga-miR-146a-3p ENSGALG00000004971
gga-miR-146a-3p ENSGALG00000005503
gga-miR-146a-3p ENSGALG00000005631
gga-miR-146a-3p ENSGALG00000005757
gga-miR-146a-3p ENSGALG00000005861
gga-miR-146a-3p ENSGALG00000006207
gga-miR-146a-3p ENSGALG00000006233
gga-miR-146a-3p ENSGALG00000006612
gga-miR-146a-3p ENSGALG00000006688
gga-miR-146a-3p ENSGALG00000006758
gga-miR-146a-3p ENSGALG00000006806
gga-miR-146a-3p ENSGALG00000006969
gga-miR-146a-3p ENSGALG00000007251
gga-miR-146a-3p ENSGALG00000007747
gga-miR-146a-3p ENSGALG00000008349
gga-miR-146a-3p ENSGALG00000008352
gga-miR-146a-3p ENSGALG00000008380
gga-miR-146a-3p ENSGALG00000008567
gga-miR-146a-3p ENSGALG00000008625
gga-miR-146a-3p ENSGALG00000009063
gga-miR-146a-3p ENSGALG00000010226
gga-miR-146a-3p ENSGALG00000010835
gga-miR-146a-3p ENSGALG00000010868
gga-miR-146a-3p ENSGALG00000011035
gga-miR-146a-3p ENSGALG00000011745
gga-miR-146a-3p ENSGALG00000012178
gga-miR-146a-3p ENSGALG00000012374
gga-miR-146a-3p ENSGALG00000013740
gga-miR-146a-3p ENSGALG00000015459
gga-miR-146a-3p ENSGALG00000015902
gga-miR-146a-3p ENSGALG00000015967
gga-miR-146a-3p ENSGALG00000016507
gga-miR-146a-3p ENSGALG00000016880
gga-miR-146a-3p ENSGALG00000016922
gga-miR-146a-3p ENSGALG00000017318
gga-miR-146a-3p ENSGALG00000017493
gga-miR-146a-3p ENSGALG00000019026
gga-miR-146a-3p ENSGALG00000021637
gga-miR-146a-3p ENSGALG00000023120
gga-miR-146a-3p ENSGALG00000023626
gga-miR-146a-3p ENSGALG00000024056
gga-miR-146a-3p ENSGALG00000025751
gga-miR-146a-3p ENSGALG00000025817
gga-miR-146a-3p ENSGALG00000026033
gga-miR-146a-3p ENSGALG00000026146
gga-miR-146a-3p ENSGALG00000026276
gga-miR-146a-3p ENSGALG00000026278
gga-miR-146a-3p ENSGALG00000026428
gga-miR-146a-3p ENSGALG00000026875
gga-miR-146a-3p ENSGALG00000027069
gga-miR-146a-3p ENSGALG00000027375
gga-miR-146a-3p ENSGALG00000027742
gga-miR-146a-3p ENSGALG00000027786
gga-miR-146a-3p ENSGALG00000028236
gga-miR-146a-3p ENSGALG00000028721
gga-miR-146a-3p ENSGALG00000028967
gga-miR-146a-3p ENSGALG00000029343
gga-miR-146a-3p ENSGALG00000029402
gga-miR-146a-3p ENSGALG00000029502
gga-miR-146a-3p ENSGALG00000029624
gga-miR-146a-3p ENSGALG00000029747
gga-miR-146a-3p ENSGALG00000029768
gga-miR-146a-3p ENSGALG00000029917
gga-miR-146a-3p ENSGALG00000030118
gga-miR-146a-3p ENSGALG00000030775
gga-miR-146a-3p ENSGALG00000030907
gga-miR-146a-3p ENSGALG00000031000
gga-miR-146a-3p ENSGALG00000031002
gga-miR-146a-3p ENSGALG00000031411
gga-miR-146a-3p ENSGALG00000031440
gga-miR-146a-3p ENSGALG00000031593
gga-miR-146a-3p ENSGALG00000031707
gga-miR-146a-3p ENSGALG00000032029
gga-miR-146a-3p ENSGALG00000032184
gga-miR-146a-3p ENSGALG00000032415
gga-miR-146a-3p ENSGALG00000032469
gga-miR-146a-3p ENSGALG00000032610
gga-miR-146a-3p ENSGALG00000032750
gga-miR-146a-3p ENSGALG00000033110
gga-miR-146a-3p ENSGALG00000033150
gga-miR-146a-3p ENSGALG00000033510
gga-miR-146a-3p ENSGALG00000033520
gga-miR-146a-3p ENSGALG00000033854
gga-miR-146a-3p ENSGALG00000033941
gga-miR-146a-3p ENSGALG00000034630
gga-miR-146a-3p ENSGALG00000034688
gga-miR-146a-3p ENSGALG00000034737
gga-miR-146a-3p ENSGALG00000034967
gga-miR-146a-3p ENSGALG00000035911
gga-miR-146a-3p ENSGALG00000036327
gga-miR-146a-3p ENSGALG00000036346
gga-miR-146a-3p ENSGALG00000036787
gga-miR-146a-3p ENSGALG00000037395
gga-miR-146a-3p ENSGALG00000037480
gga-miR-146a-3p ENSGALG00000037712
gga-miR-146a-3p ENSGALG00000037935
gga-miR-146a-3p ENSGALG00000037939
gga-miR-146a-3p ENSGALG00000037995
gga-miR-146a-3p ENSGALG00000038209
gga-miR-146a-3p ENSGALG00000038299
gga-miR-146a-3p ENSGALG00000038399
gga-miR-146a-3p ENSGALG00000038529
gga-miR-146a-3p ENSGALG00000038810
gga-miR-146a-3p ENSGALG00000039346
gga-miR-146a-3p ENSGALG00000039356
gga-miR-146a-3p ENSGALG00000039710
gga-miR-146a-3p ENSGALG00000039876
gga-miR-146a-3p ENSGALG00000039878
gga-miR-146a-3p ENSGALG00000040068
gga-miR-146a-3p ENSGALG00000040157
gga-miR-146a-3p ENSGALG00000040224
gga-miR-146a-3p ENSGALG00000040529
gga-miR-146a-3p ENSGALG00000040759
gga-miR-146a-3p ENSGALG00000040784
gga-miR-146a-3p ENSGALG00000040857
gga-miR-146a-3p ENSGALG00000041400
gga-miR-146a-3p ENSGALG00000041483
gga-miR-146a-3p ENSGALG00000041528
gga-miR-146a-3p ENSGALG00000041533
gga-miR-146a-3p ENSGALG00000041560
gga-miR-146a-3p ENSGALG00000041797
gga-miR-146a-3p ENSGALG00000042125
gga-miR-146a-3p ENSGALG00000042375
gga-miR-146a-3p ENSGALG00000042538
gga-miR-146a-3p ENSGALG00000042767
gga-miR-146a-3p ENSGALG00000042976
gga-miR-146a-3p ENSGALG00000043036
gga-miR-146a-3p ENSGALG00000043510
gga-miR-146a-3p ENSGALG00000043576
gga-miR-146a-3p ENSGALG00000043727
gga-miR-146a-3p ENSGALG00000043930
gga-miR-146a-3p ENSGALG00000044069
gga-miR-146a-3p ENSGALG00000044406
gga-miR-146a-3p ENSGALG00000044851
gga-miR-146a-3p ENSGALG00000045562
gga-miR-146a-3p ENSGALG00000046204
gga-miR-146a-3p ENSGALG00000046256
gga-miR-146a-3p ENSGALG00000046507
gga-miR-146a-3p ENSGALG00000046649
gga-miR-146a-3p ENSGALG00000046656
gga-miR-146a-3p ENSGALG00000046727
gga-miR-146a-3p ENSGALG00000046785
gga-miR-146a-3p ENSGALG00000046787
gga-miR-146a-3p ENSGALG00000046843
gga-miR-146a-3p ENSGALG00000046896
gga-miR-146a-3p ENSGALG00000046950
gga-miR-146a-3p ENSGALG00000047192
gga-miR-146a-3p ENSGALG00000047321
gga-miR-146a-3p ENSGALG00000047761
gga-miR-146a-3p ENSGALG00000047800
gga-miR-146a-3p ENSGALG00000048190
gga-miR-146a-3p ENSGALG00000048236
gga-miR-146a-3p ENSGALG00000048365
gga-miR-146a-3p ENSGALG00000048440
gga-miR-146a-3p ENSGALG00000048565
gga-miR-146a-3p ENSGALG00000048791
gga-miR-146a-3p ENSGALG00000048938
gga-miR-146a-3p ENSGALG00000049003
gga-miR-146a-3p ENSGALG00000049172
gga-miR-146a-3p ENSGALG00000049229
gga-miR-146a-3p ENSGALG00000049458
gga-miR-146a-3p ENSGALG00000049503
gga-miR-146a-3p ENSGALG00000049562
gga-miR-146a-3p ENSGALG00000049582
gga-miR-146a-3p ENSGALG00000050229
gga-miR-146a-3p ENSGALG00000050235
gga-miR-146a-3p ENSGALG00000050447
gga-miR-146a-3p ENSGALG00000050459
gga-miR-146a-3p ENSGALG00000050508
gga-miR-146a-3p ENSGALG00000050797
gga-miR-146a-3p ENSGALG00000050921
gga-miR-146a-3p ENSGALG00000050946
gga-miR-146a-3p ENSGALG00000051055
gga-miR-146a-3p ENSGALG00000051144
gga-miR-146a-3p ENSGALG00000051412
gga-miR-146a-3p ENSGALG00000051597
gga-miR-146a-3p ENSGALG00000052202
gga-miR-146a-3p ENSGALG00000052464
gga-miR-146a-3p ENSGALG00000052611
gga-miR-146a-3p ENSGALG00000052646
gga-miR-146a-3p ENSGALG00000052674
gga-miR-146a-3p ENSGALG00000052703
gga-miR-146a-3p ENSGALG00000053058
gga-miR-146a-3p ENSGALG00000053585
gga-miR-146a-3p ENSGALG00000053966
gga-miR-146a-3p ENSGALG00000054005
gga-miR-146a-3p ENSGALG00000054162
gga-miR-146a-3p ENSGALG00000054176
gga-miR-146a-3p ENSGALG00000054216
gga-miR-146a-3p ENSGALG00000054306
gga-miR-146a-3p ENSGALG00000054307
gga-miR-146a-3p ENSGALG00000054488
gga-miR-146a-3p ENSGALG00000054753
gga-miR-146a-3p ENSGALG00000054784
gga-miR-146a-3p ENSGALG00000055023
gga-miR-146a-5p ENSGALG00000000055
gga-miR-146a-5p ENSGALG00000001654
gga-miR-146a-5p ENSGALG00000002651
gga-miR-146a-5p ENSGALG00000008623
gga-miR-146a-5p ENSGALG00000010997
gga-miR-146a-5p ENSGALG00000011518
gga-miR-146a-5p ENSGALG00000014258
gga-miR-146a-5p ENSGALG00000015332
gga-miR-146a-5p ENSGALG00000029862
gga-miR-146a-5p ENSGALG00000032273
gga-miR-146a-5p ENSGALG00000048011
gga-miR-146b-3p ENSGALG00000002771
gga-miR-146b-3p ENSGALG00000006133
gga-miR-146b-3p ENSGALG00000007474
gga-miR-146b-3p ENSGALG00000007665
gga-miR-146b-3p ENSGALG00000010164
gga-miR-146b-3p ENSGALG00000011866
gga-miR-146b-3p ENSGALG00000026687
gga-miR-146b-3p ENSGALG00000033068
gga-miR-146b-3p ENSGALG00000034430
gga-miR-146b-3p ENSGALG00000037712
gga-miR-146b-3p ENSGALG00000041961
gga-miR-146b-3p ENSGALG00000045738
gga-miR-146b-5p ENSGALG00000006565
gga-miR-146b-5p ENSGALG00000011518
gga-miR-146b-5p ENSGALG00000029862
gga-miR-146b-5p ENSGALG00000032273
gga-miR-146b-5p ENSGALG00000052396
gga-miR-148a-5p ENSGALG00000007404
gga-miR-148a-5p ENSGALG00000012879
gga-miR-148a-5p ENSGALG00000016522
gga-miR-148a-5p ENSGALG00000048911
gga-miR-1552-3p ENSGALG00000000189
gga-miR-1552-3p ENSGALG00000001412
gga-miR-1552-3p ENSGALG00000001621
gga-miR-1552-3p ENSGALG00000001805
gga-miR-1552-3p ENSGALG00000002023
gga-miR-1552-3p ENSGALG00000002127
gga-miR-1552-3p ENSGALG00000002288
gga-miR-1552-3p ENSGALG00000003405
gga-miR-1552-3p ENSGALG00000003712
gga-miR-1552-3p ENSGALG00000004285
gga-miR-1552-3p ENSGALG00000005054
gga-miR-1552-3p ENSGALG00000005688
gga-miR-1552-3p ENSGALG00000006662
gga-miR-1552-3p ENSGALG00000007286
gga-miR-1552-3p ENSGALG00000007608
gga-miR-1552-3p ENSGALG00000008844
gga-miR-1552-3p ENSGALG00000009651
gga-miR-1552-3p ENSGALG00000010963
gga-miR-1552-3p ENSGALG00000011738
gga-miR-1552-3p ENSGALG00000014321
gga-miR-1552-3p ENSGALG00000014501
gga-miR-1552-3p ENSGALG00000015331
gga-miR-1552-3p ENSGALG00000015416
gga-miR-1552-3p ENSGALG00000016803
gga-miR-1552-3p ENSGALG00000031274
gga-miR-1552-3p ENSGALG00000031997
gga-miR-1552-3p ENSGALG00000034434
gga-miR-1552-3p ENSGALG00000036876
gga-miR-1552-3p ENSGALG00000038637
gga-miR-1552-3p ENSGALG00000039538
gga-miR-1552-3p ENSGALG00000049420
gga-miR-1552-3p ENSGALG00000053966
gga-miR-1552-5p ENSGALG00000029714
gga-miR-1552-5p ENSGALG00000033170
gga-miR-15b-3p ENSGALG00000002187
gga-miR-15b-3p ENSGALG00000016254
gga-miR-15c-5p ENSGALG00000000284
gga-miR-15c-5p ENSGALG00000000441
gga-miR-15c-5p ENSGALG00000000542
gga-miR-15c-5p ENSGALG00000000998
gga-miR-15c-5p ENSGALG00000001617
gga-miR-15c-5p ENSGALG00000001806
gga-miR-15c-5p ENSGALG00000001824
gga-miR-15c-5p ENSGALG00000002131
gga-miR-15c-5p ENSGALG00000002276
gga-miR-15c-5p ENSGALG00000002316
gga-miR-15c-5p ENSGALG00000002395
gga-miR-15c-5p ENSGALG00000002598
gga-miR-15c-5p ENSGALG00000002848
gga-miR-15c-5p ENSGALG00000003254
gga-miR-15c-5p ENSGALG00000003340
gga-miR-15c-5p ENSGALG00000003695
gga-miR-15c-5p ENSGALG00000003815
gga-miR-15c-5p ENSGALG00000004328
gga-miR-15c-5p ENSGALG00000004346
gga-miR-15c-5p ENSGALG00000004383
gga-miR-15c-5p ENSGALG00000004747
gga-miR-15c-5p ENSGALG00000005118
gga-miR-15c-5p ENSGALG00000005646
gga-miR-15c-5p ENSGALG00000005849
gga-miR-15c-5p ENSGALG00000005951
gga-miR-15c-5p ENSGALG00000006539
gga-miR-15c-5p ENSGALG00000006693
gga-miR-15c-5p ENSGALG00000007152
gga-miR-15c-5p ENSGALG00000007418
gga-miR-15c-5p ENSGALG00000007492
gga-miR-15c-5p ENSGALG00000007531
gga-miR-15c-5p ENSGALG00000007794
gga-miR-15c-5p ENSGALG00000008051
gga-miR-15c-5p ENSGALG00000008073
gga-miR-15c-5p ENSGALG00000008132
gga-miR-15c-5p ENSGALG00000008254
gga-miR-15c-5p ENSGALG00000008267
gga-miR-15c-5p ENSGALG00000008405
gga-miR-15c-5p ENSGALG00000008480
gga-miR-15c-5p ENSGALG00000008487
gga-miR-15c-5p ENSGALG00000008563
gga-miR-15c-5p ENSGALG00000008703
gga-miR-15c-5p ENSGALG00000008714
gga-miR-15c-5p ENSGALG00000008839
gga-miR-15c-5p ENSGALG00000009709
gga-miR-15c-5p ENSGALG00000010175
gga-miR-15c-5p ENSGALG00000010301
gga-miR-15c-5p ENSGALG00000010349
gga-miR-15c-5p ENSGALG00000010401
gga-miR-15c-5p ENSGALG00000010490
gga-miR-15c-5p ENSGALG00000011068
gga-miR-15c-5p ENSGALG00000011492
gga-miR-15c-5p ENSGALG00000013740
gga-miR-15c-5p ENSGALG00000013883
gga-miR-15c-5p ENSGALG00000014124
gga-miR-15c-5p ENSGALG00000015240
gga-miR-15c-5p ENSGALG00000015378
gga-miR-15c-5p ENSGALG00000016222
gga-miR-15c-5p ENSGALG00000016920
gga-miR-15c-5p ENSGALG00000017076
gga-miR-15c-5p ENSGALG00000017343
gga-miR-15c-5p ENSGALG00000019114
gga-miR-15c-5p ENSGALG00000020160
gga-miR-15c-5p ENSGALG00000021136
gga-miR-15c-5p ENSGALG00000022815
gga-miR-15c-5p ENSGALG00000023812
gga-miR-15c-5p ENSGALG00000024083
gga-miR-15c-5p ENSGALG00000026263
gga-miR-15c-5p ENSGALG00000026945
gga-miR-15c-5p ENSGALG00000027902
gga-miR-15c-5p ENSGALG00000028023
gga-miR-15c-5p ENSGALG00000028207
gga-miR-15c-5p ENSGALG00000029408
gga-miR-15c-5p ENSGALG00000029480
gga-miR-15c-5p ENSGALG00000029569
gga-miR-15c-5p ENSGALG00000029599
gga-miR-15c-5p ENSGALG00000029768
gga-miR-15c-5p ENSGALG00000030095
gga-miR-15c-5p ENSGALG00000030483
gga-miR-15c-5p ENSGALG00000031553
gga-miR-15c-5p ENSGALG00000033017
gga-miR-15c-5p ENSGALG00000033204
gga-miR-15c-5p ENSGALG00000034054
gga-miR-15c-5p ENSGALG00000034975
gga-miR-15c-5p ENSGALG00000035156
gga-miR-15c-5p ENSGALG00000035530
gga-miR-15c-5p ENSGALG00000036452
gga-miR-15c-5p ENSGALG00000036647
gga-miR-15c-5p ENSGALG00000037148
gga-miR-15c-5p ENSGALG00000037160
gga-miR-15c-5p ENSGALG00000037540
gga-miR-15c-5p ENSGALG00000037852
gga-miR-15c-5p ENSGALG00000038189
gga-miR-15c-5p ENSGALG00000038574
gga-miR-15c-5p ENSGALG00000039783
gga-miR-15c-5p ENSGALG00000039920
gga-miR-15c-5p ENSGALG00000039982
gga-miR-15c-5p ENSGALG00000040655
gga-miR-15c-5p ENSGALG00000040891
gga-miR-15c-5p ENSGALG00000041524
gga-miR-15c-5p ENSGALG00000041687
gga-miR-15c-5p ENSGALG00000041763
gga-miR-15c-5p ENSGALG00000041909
gga-miR-15c-5p ENSGALG00000042073
gga-miR-15c-5p ENSGALG00000042894
gga-miR-15c-5p ENSGALG00000043009
gga-miR-15c-5p ENSGALG00000043327
gga-miR-15c-5p ENSGALG00000043336
gga-miR-15c-5p ENSGALG00000044098
gga-miR-15c-5p ENSGALG00000044814
gga-miR-15c-5p ENSGALG00000045403
gga-miR-15c-5p ENSGALG00000045574
gga-miR-15c-5p ENSGALG00000046687
gga-miR-15c-5p ENSGALG00000047535
gga-miR-15c-5p ENSGALG00000047639
gga-miR-15c-5p ENSGALG00000047794
gga-miR-15c-5p ENSGALG00000048365
gga-miR-15c-5p ENSGALG00000048382
gga-miR-15c-5p ENSGALG00000048461
gga-miR-15c-5p ENSGALG00000049618
gga-miR-15c-5p ENSGALG00000050532
gga-miR-15c-5p ENSGALG00000050548
gga-miR-15c-5p ENSGALG00000050730
gga-miR-15c-5p ENSGALG00000050919
gga-miR-15c-5p ENSGALG00000051027
gga-miR-15c-5p ENSGALG00000052488
gga-miR-15c-5p ENSGALG00000052526
gga-miR-15c-5p ENSGALG00000052887
gga-miR-15c-5p ENSGALG00000053052
gga-miR-15c-5p ENSGALG00000053058
gga-miR-15c-5p ENSGALG00000053318
gga-miR-15c-5p ENSGALG00000053375
gga-miR-15c-5p ENSGALG00000053446
gga-miR-15c-5p ENSGALG00000054264
gga-miR-15c-5p ENSGALG00000054531
gga-miR-15c-5p ENSGALG00000054856
gga-miR-15c-5p ENSGALG00000054926
gga-miR-1625-5p ENSGALG00000000081
gga-miR-1625-5p ENSGALG00000000309
gga-miR-1625-5p ENSGALG00000000400
gga-miR-1625-5p ENSGALG00000000442
gga-miR-1625-5p ENSGALG00000000551
gga-miR-1625-5p ENSGALG00000000802
gga-miR-1625-5p ENSGALG00000000955
gga-miR-1625-5p ENSGALG00000001014
gga-miR-1625-5p ENSGALG00000001030
gga-miR-1625-5p ENSGALG00000001238
gga-miR-1625-5p ENSGALG00000001289
gga-miR-1625-5p ENSGALG00000001431
gga-miR-1625-5p ENSGALG00000001437
gga-miR-1625-5p ENSGALG00000001571
gga-miR-1625-5p ENSGALG00000001728
gga-miR-1625-5p ENSGALG00000001773
gga-miR-1625-5p ENSGALG00000002022
gga-miR-1625-5p ENSGALG00000002131
gga-miR-1625-5p ENSGALG00000002415
gga-miR-1625-5p ENSGALG00000002497
gga-miR-1625-5p ENSGALG00000002527
gga-miR-1625-5p ENSGALG00000002564
gga-miR-1625-5p ENSGALG00000002634
gga-miR-1625-5p ENSGALG00000002725
gga-miR-1625-5p ENSGALG00000002836
gga-miR-1625-5p ENSGALG00000002848
gga-miR-1625-5p ENSGALG00000002854
gga-miR-1625-5p ENSGALG00000002877
gga-miR-1625-5p ENSGALG00000003113
gga-miR-1625-5p ENSGALG00000003120
gga-miR-1625-5p ENSGALG00000003238
gga-miR-1625-5p ENSGALG00000003369
gga-miR-1625-5p ENSGALG00000003403
gga-miR-1625-5p ENSGALG00000003597
gga-miR-1625-5p ENSGALG00000003732
gga-miR-1625-5p ENSGALG00000003774
gga-miR-1625-5p ENSGALG00000003829
gga-miR-1625-5p ENSGALG00000003880
gga-miR-1625-5p ENSGALG00000003904
gga-miR-1625-5p ENSGALG00000003933
gga-miR-1625-5p ENSGALG00000003977
gga-miR-1625-5p ENSGALG00000004042
gga-miR-1625-5p ENSGALG00000004128
gga-miR-1625-5p ENSGALG00000004346
gga-miR-1625-5p ENSGALG00000004670
gga-miR-1625-5p ENSGALG00000004745
gga-miR-1625-5p ENSGALG00000004747
gga-miR-1625-5p ENSGALG00000004759
gga-miR-1625-5p ENSGALG00000005134
gga-miR-1625-5p ENSGALG00000005328
gga-miR-1625-5p ENSGALG00000005767
gga-miR-1625-5p ENSGALG00000005884
gga-miR-1625-5p ENSGALG00000006007
gga-miR-1625-5p ENSGALG00000006149
gga-miR-1625-5p ENSGALG00000006471
gga-miR-1625-5p ENSGALG00000006588
gga-miR-1625-5p ENSGALG00000006644
gga-miR-1625-5p ENSGALG00000006649
gga-miR-1625-5p ENSGALG00000006751
gga-miR-1625-5p ENSGALG00000006763
gga-miR-1625-5p ENSGALG00000006950
gga-miR-1625-5p ENSGALG00000007102
gga-miR-1625-5p ENSGALG00000007203
gga-miR-1625-5p ENSGALG00000007220
gga-miR-1625-5p ENSGALG00000007330
gga-miR-1625-5p ENSGALG00000007720
gga-miR-1625-5p ENSGALG00000007747
gga-miR-1625-5p ENSGALG00000007780
gga-miR-1625-5p ENSGALG00000008039
gga-miR-1625-5p ENSGALG00000008056
gga-miR-1625-5p ENSGALG00000008401
gga-miR-1625-5p ENSGALG00000008603
gga-miR-1625-5p ENSGALG00000009234
gga-miR-1625-5p ENSGALG00000009300
gga-miR-1625-5p ENSGALG00000009900
gga-miR-1625-5p ENSGALG00000010017
gga-miR-1625-5p ENSGALG00000010175
gga-miR-1625-5p ENSGALG00000010314
gga-miR-1625-5p ENSGALG00000010758
gga-miR-1625-5p ENSGALG00000010835
gga-miR-1625-5p ENSGALG00000011224
gga-miR-1625-5p ENSGALG00000011242
gga-miR-1625-5p ENSGALG00000011445
gga-miR-1625-5p ENSGALG00000011738
gga-miR-1625-5p ENSGALG00000011902
gga-miR-1625-5p ENSGALG00000012017
gga-miR-1625-5p ENSGALG00000012128
gga-miR-1625-5p ENSGALG00000012277
gga-miR-1625-5p ENSGALG00000012295
gga-miR-1625-5p ENSGALG00000012312
gga-miR-1625-5p ENSGALG00000012367
gga-miR-1625-5p ENSGALG00000012374
gga-miR-1625-5p ENSGALG00000012401
gga-miR-1625-5p ENSGALG00000012416
gga-miR-1625-5p ENSGALG00000012791
gga-miR-1625-5p ENSGALG00000013804
gga-miR-1625-5p ENSGALG00000014264
gga-miR-1625-5p ENSGALG00000014428
gga-miR-1625-5p ENSGALG00000014989
gga-miR-1625-5p ENSGALG00000015791
gga-miR-1625-5p ENSGALG00000016631
gga-miR-1625-5p ENSGALG00000016917
gga-miR-1625-5p ENSGALG00000017343
gga-miR-1625-5p ENSGALG00000017493
gga-miR-1625-5p ENSGALG00000017652
gga-miR-1625-5p ENSGALG00000019551
gga-miR-1625-5p ENSGALG00000020534
gga-miR-1625-5p ENSGALG00000023157
gga-miR-1625-5p ENSGALG00000023296
gga-miR-1625-5p ENSGALG00000023757
gga-miR-1625-5p ENSGALG00000024053
gga-miR-1625-5p ENSGALG00000025817
gga-miR-1625-5p ENSGALG00000025842
gga-miR-1625-5p ENSGALG00000025937
gga-miR-1625-5p ENSGALG00000026279
gga-miR-1625-5p ENSGALG00000026316
gga-miR-1625-5p ENSGALG00000026328
gga-miR-1625-5p ENSGALG00000026424
gga-miR-1625-5p ENSGALG00000026687
gga-miR-1625-5p ENSGALG00000026849
gga-miR-1625-5p ENSGALG00000027070
gga-miR-1625-5p ENSGALG00000027144
gga-miR-1625-5p ENSGALG00000027296
gga-miR-1625-5p ENSGALG00000028236
gga-miR-1625-5p ENSGALG00000028294
gga-miR-1625-5p ENSGALG00000028871
gga-miR-1625-5p ENSGALG00000029485
gga-miR-1625-5p ENSGALG00000031056
gga-miR-1625-5p ENSGALG00000032181
gga-miR-1625-5p ENSGALG00000033058
gga-miR-1625-5p ENSGALG00000033598
gga-miR-1625-5p ENSGALG00000033678
gga-miR-1625-5p ENSGALG00000033683
gga-miR-1625-5p ENSGALG00000033956
gga-miR-1625-5p ENSGALG00000034014
gga-miR-1625-5p ENSGALG00000034020
gga-miR-1625-5p ENSGALG00000034107
gga-miR-1625-5p ENSGALG00000034347
gga-miR-1625-5p ENSGALG00000035017
gga-miR-1625-5p ENSGALG00000035152
gga-miR-1625-5p ENSGALG00000035185
gga-miR-1625-5p ENSGALG00000035419
gga-miR-1625-5p ENSGALG00000035679
gga-miR-1625-5p ENSGALG00000035768
gga-miR-1625-5p ENSGALG00000035981
gga-miR-1625-5p ENSGALG00000036964
gga-miR-1625-5p ENSGALG00000037375
gga-miR-1625-5p ENSGALG00000037494
gga-miR-1625-5p ENSGALG00000037688
gga-miR-1625-5p ENSGALG00000037712
gga-miR-1625-5p ENSGALG00000037744
gga-miR-1625-5p ENSGALG00000037778
gga-miR-1625-5p ENSGALG00000037828
gga-miR-1625-5p ENSGALG00000038097
gga-miR-1625-5p ENSGALG00000038975
gga-miR-1625-5p ENSGALG00000039168
gga-miR-1625-5p ENSGALG00000039447
gga-miR-1625-5p ENSGALG00000039708
gga-miR-1625-5p ENSGALG00000040087
gga-miR-1625-5p ENSGALG00000040247
gga-miR-1625-5p ENSGALG00000040297
gga-miR-1625-5p ENSGALG00000041331
gga-miR-1625-5p ENSGALG00000041618
gga-miR-1625-5p ENSGALG00000041641
gga-miR-1625-5p ENSGALG00000041662
gga-miR-1625-5p ENSGALG00000041821
gga-miR-1625-5p ENSGALG00000042055
gga-miR-1625-5p ENSGALG00000042730
gga-miR-1625-5p ENSGALG00000042948
gga-miR-1625-5p ENSGALG00000043448
gga-miR-1625-5p ENSGALG00000043831
gga-miR-1625-5p ENSGALG00000043947
gga-miR-1625-5p ENSGALG00000043998
gga-miR-1625-5p ENSGALG00000046212
gga-miR-1625-5p ENSGALG00000046735
gga-miR-1625-5p ENSGALG00000046788
gga-miR-1625-5p ENSGALG00000047587
gga-miR-1625-5p ENSGALG00000047837
gga-miR-1625-5p ENSGALG00000048024
gga-miR-1625-5p ENSGALG00000049273
gga-miR-1625-5p ENSGALG00000049288
gga-miR-1625-5p ENSGALG00000049448
gga-miR-1625-5p ENSGALG00000050131
gga-miR-1625-5p ENSGALG00000050368
gga-miR-1625-5p ENSGALG00000050404
gga-miR-1625-5p ENSGALG00000050605
gga-miR-1625-5p ENSGALG00000051146
gga-miR-1625-5p ENSGALG00000051398
gga-miR-1625-5p ENSGALG00000052027
gga-miR-1625-5p ENSGALG00000052152
gga-miR-1625-5p ENSGALG00000052154
gga-miR-1625-5p ENSGALG00000052413
gga-miR-1625-5p ENSGALG00000052512
gga-miR-1625-5p ENSGALG00000052672
gga-miR-1625-5p ENSGALG00000052808
gga-miR-1625-5p ENSGALG00000053517
gga-miR-1625-5p ENSGALG00000054391
gga-miR-1625-5p ENSGALG00000054718
gga-miR-1641 ENSGALG00000016980
gga-miR-1641 ENSGALG00000020316
gga-miR-1641 ENSGALG00000026098
gga-miR-1641 ENSGALG00000041420
gga-miR-1662 ENSGALG00000040098
gga-miR-1677-3p ENSGALG00000000619
gga-miR-1677-3p ENSGALG00000002057
gga-miR-1677-3p ENSGALG00000002644
gga-miR-1677-3p ENSGALG00000002982
gga-miR-1677-3p ENSGALG00000003287
gga-miR-1677-3p ENSGALG00000003466
gga-miR-1677-3p ENSGALG00000003526
gga-miR-1677-3p ENSGALG00000004999
gga-miR-1677-3p ENSGALG00000005535
gga-miR-1677-3p ENSGALG00000005757
gga-miR-1677-3p ENSGALG00000005936
gga-miR-1677-3p ENSGALG00000006197
gga-miR-1677-3p ENSGALG00000008444
gga-miR-1677-3p ENSGALG00000008803
gga-miR-1677-3p ENSGALG00000008864
gga-miR-1677-3p ENSGALG00000010119
gga-miR-1677-3p ENSGALG00000013569
gga-miR-1677-3p ENSGALG00000013598
gga-miR-1677-3p ENSGALG00000013828
gga-miR-1677-3p ENSGALG00000014365
gga-miR-1677-3p ENSGALG00000015307
gga-miR-1677-3p ENSGALG00000015491
gga-miR-1677-3p ENSGALG00000016667
gga-miR-1677-3p ENSGALG00000017405
gga-miR-1677-3p ENSGALG00000019741
gga-miR-1677-3p ENSGALG00000027778
gga-miR-1677-3p ENSGALG00000030259
gga-miR-1677-3p ENSGALG00000030853
gga-miR-1677-3p ENSGALG00000035152
gga-miR-1677-3p ENSGALG00000039830
gga-miR-1677-3p ENSGALG00000041013
gga-miR-1677-3p ENSGALG00000041821
gga-miR-1677-3p ENSGALG00000045305
gga-miR-1677-3p ENSGALG00000047911
gga-miR-1677-3p ENSGALG00000048620
gga-miR-1677-3p ENSGALG00000049748
gga-miR-1677-3p ENSGALG00000051085
gga-miR-1707 ENSGALG00000011184
gga-miR-1727 ENSGALG00000000764
gga-miR-1727 ENSGALG00000000776
gga-miR-1727 ENSGALG00000000919
gga-miR-1727 ENSGALG00000002009
gga-miR-1727 ENSGALG00000002222
gga-miR-1727 ENSGALG00000002445
gga-miR-1727 ENSGALG00000003259
gga-miR-1727 ENSGALG00000003774
gga-miR-1727 ENSGALG00000004640
gga-miR-1727 ENSGALG00000006963
gga-miR-1727 ENSGALG00000008368
gga-miR-1727 ENSGALG00000010749
gga-miR-1727 ENSGALG00000010801
gga-miR-1727 ENSGALG00000012127
gga-miR-1727 ENSGALG00000012489
gga-miR-1727 ENSGALG00000014248
gga-miR-1727 ENSGALG00000014321
gga-miR-1727 ENSGALG00000029652
gga-miR-1727 ENSGALG00000031960
gga-miR-1727 ENSGALG00000032737
gga-miR-1727 ENSGALG00000032852
gga-miR-1727 ENSGALG00000033663
gga-miR-1727 ENSGALG00000037929
gga-miR-1727 ENSGALG00000041248
gga-miR-1727 ENSGALG00000046771
gga-miR-1731-5p ENSGALG00000000618
gga-miR-1731-5p ENSGALG00000000629
gga-miR-1731-5p ENSGALG00000001328
gga-miR-1731-5p ENSGALG00000002042
gga-miR-1731-5p ENSGALG00000002578
gga-miR-1731-5p ENSGALG00000003426
gga-miR-1731-5p ENSGALG00000004831
gga-miR-1731-5p ENSGALG00000005266
gga-miR-1731-5p ENSGALG00000005331
gga-miR-1731-5p ENSGALG00000005365
gga-miR-1731-5p ENSGALG00000006141
gga-miR-1731-5p ENSGALG00000007111
gga-miR-1731-5p ENSGALG00000007119
gga-miR-1731-5p ENSGALG00000007556
gga-miR-1731-5p ENSGALG00000007832
gga-miR-1731-5p ENSGALG00000008218
gga-miR-1731-5p ENSGALG00000009988
gga-miR-1731-5p ENSGALG00000010301
gga-miR-1731-5p ENSGALG00000011651
gga-miR-1731-5p ENSGALG00000011655
gga-miR-1731-5p ENSGALG00000012342
gga-miR-1731-5p ENSGALG00000012821
gga-miR-1731-5p ENSGALG00000013804
gga-miR-1731-5p ENSGALG00000016196
gga-miR-1731-5p ENSGALG00000016898
gga-miR-1731-5p ENSGALG00000019570
gga-miR-1731-5p ENSGALG00000019846
gga-miR-1731-5p ENSGALG00000025882
gga-miR-1731-5p ENSGALG00000026214
gga-miR-1731-5p ENSGALG00000028409
gga-miR-1731-5p ENSGALG00000030242
gga-miR-1731-5p ENSGALG00000032458
gga-miR-1731-5p ENSGALG00000032618
gga-miR-1731-5p ENSGALG00000033570
gga-miR-1731-5p ENSGALG00000035952
gga-miR-1731-5p ENSGALG00000036234
gga-miR-1731-5p ENSGALG00000037301
gga-miR-1731-5p ENSGALG00000039995
gga-miR-1731-5p ENSGALG00000041613
gga-miR-1731-5p ENSGALG00000041934
gga-miR-1731-5p ENSGALG00000042744
gga-miR-1731-5p ENSGALG00000043684
gga-miR-1731-5p ENSGALG00000046960
gga-miR-1731-5p ENSGALG00000049420
gga-miR-1754-5p ENSGALG00000000616
gga-miR-1754-5p ENSGALG00000001079
gga-miR-1754-5p ENSGALG00000001394
gga-miR-1754-5p ENSGALG00000001431
gga-miR-1754-5p ENSGALG00000001621
gga-miR-1754-5p ENSGALG00000001664
gga-miR-1754-5p ENSGALG00000001921
gga-miR-1754-5p ENSGALG00000001955
gga-miR-1754-5p ENSGALG00000002336
gga-miR-1754-5p ENSGALG00000002463
gga-miR-1754-5p ENSGALG00000002486
gga-miR-1754-5p ENSGALG00000002591
gga-miR-1754-5p ENSGALG00000002615
gga-miR-1754-5p ENSGALG00000002982
gga-miR-1754-5p ENSGALG00000003072
gga-miR-1754-5p ENSGALG00000003108
gga-miR-1754-5p ENSGALG00000003118
gga-miR-1754-5p ENSGALG00000003313
gga-miR-1754-5p ENSGALG00000003323
gga-miR-1754-5p ENSGALG00000003439
gga-miR-1754-5p ENSGALG00000003510
gga-miR-1754-5p ENSGALG00000003589
gga-miR-1754-5p ENSGALG00000003855
gga-miR-1754-5p ENSGALG00000004047
gga-miR-1754-5p ENSGALG00000004066
gga-miR-1754-5p ENSGALG00000004165
gga-miR-1754-5p ENSGALG00000004172
gga-miR-1754-5p ENSGALG00000004431
gga-miR-1754-5p ENSGALG00000005028
gga-miR-1754-5p ENSGALG00000005095
gga-miR-1754-5p ENSGALG00000005285
gga-miR-1754-5p ENSGALG00000005328
gga-miR-1754-5p ENSGALG00000005648
gga-miR-1754-5p ENSGALG00000005708
gga-miR-1754-5p ENSGALG00000006007
gga-miR-1754-5p ENSGALG00000006207
gga-miR-1754-5p ENSGALG00000006305
gga-miR-1754-5p ENSGALG00000006436
gga-miR-1754-5p ENSGALG00000006707
gga-miR-1754-5p ENSGALG00000007027
gga-miR-1754-5p ENSGALG00000007351
gga-miR-1754-5p ENSGALG00000007395
gga-miR-1754-5p ENSGALG00000007508
gga-miR-1754-5p ENSGALG00000007665
gga-miR-1754-5p ENSGALG00000008043
gga-miR-1754-5p ENSGALG00000008352
gga-miR-1754-5p ENSGALG00000008473
gga-miR-1754-5p ENSGALG00000009240
gga-miR-1754-5p ENSGALG00000010087
gga-miR-1754-5p ENSGALG00000010186
gga-miR-1754-5p ENSGALG00000010268
gga-miR-1754-5p ENSGALG00000011168
gga-miR-1754-5p ENSGALG00000011207
gga-miR-1754-5p ENSGALG00000012055
gga-miR-1754-5p ENSGALG00000016318
gga-miR-1754-5p ENSGALG00000017217
gga-miR-1754-5p ENSGALG00000017611
gga-miR-1754-5p ENSGALG00000019570
gga-miR-1754-5p ENSGALG00000019987
gga-miR-1754-5p ENSGALG00000021079
gga-miR-1754-5p ENSGALG00000021442
gga-miR-1754-5p ENSGALG00000021620
gga-miR-1754-5p ENSGALG00000022557
gga-miR-1754-5p ENSGALG00000023279
gga-miR-1754-5p ENSGALG00000023640
gga-miR-1754-5p ENSGALG00000024056
gga-miR-1754-5p ENSGALG00000025764
gga-miR-1754-5p ENSGALG00000025876
gga-miR-1754-5p ENSGALG00000025882
gga-miR-1754-5p ENSGALG00000027369
gga-miR-1754-5p ENSGALG00000028960
gga-miR-1754-5p ENSGALG00000030548
gga-miR-1754-5p ENSGALG00000030845
gga-miR-1754-5p ENSGALG00000032073
gga-miR-1754-5p ENSGALG00000032415
gga-miR-1754-5p ENSGALG00000032499
gga-miR-1754-5p ENSGALG00000033149
gga-miR-1754-5p ENSGALG00000033150
gga-miR-1754-5p ENSGALG00000033790
gga-miR-1754-5p ENSGALG00000033807
gga-miR-1754-5p ENSGALG00000034124
gga-miR-1754-5p ENSGALG00000034212
gga-miR-1754-5p ENSGALG00000034772
gga-miR-1754-5p ENSGALG00000034917
gga-miR-1754-5p ENSGALG00000034988
gga-miR-1754-5p ENSGALG00000035153
gga-miR-1754-5p ENSGALG00000035368
gga-miR-1754-5p ENSGALG00000035589
gga-miR-1754-5p ENSGALG00000035883
gga-miR-1754-5p ENSGALG00000035923
gga-miR-1754-5p ENSGALG00000036043
gga-miR-1754-5p ENSGALG00000036539
gga-miR-1754-5p ENSGALG00000037052
gga-miR-1754-5p ENSGALG00000037214
gga-miR-1754-5p ENSGALG00000037241
gga-miR-1754-5p ENSGALG00000038299
gga-miR-1754-5p ENSGALG00000038666
gga-miR-1754-5p ENSGALG00000038896
gga-miR-1754-5p ENSGALG00000039171
gga-miR-1754-5p ENSGALG00000039307
gga-miR-1754-5p ENSGALG00000039322
gga-miR-1754-5p ENSGALG00000039652
gga-miR-1754-5p ENSGALG00000040672
gga-miR-1754-5p ENSGALG00000040869
gga-miR-1754-5p ENSGALG00000041392
gga-miR-1754-5p ENSGALG00000041524
gga-miR-1754-5p ENSGALG00000042199
gga-miR-1754-5p ENSGALG00000042213
gga-miR-1754-5p ENSGALG00000042469
gga-miR-1754-5p ENSGALG00000042572
gga-miR-1754-5p ENSGALG00000042739
gga-miR-1754-5p ENSGALG00000042748
gga-miR-1754-5p ENSGALG00000042838
gga-miR-1754-5p ENSGALG00000044313
gga-miR-1754-5p ENSGALG00000045228
gga-miR-1754-5p ENSGALG00000045352
gga-miR-1754-5p ENSGALG00000045642
gga-miR-1754-5p ENSGALG00000046708
gga-miR-1754-5p ENSGALG00000046724
gga-miR-1754-5p ENSGALG00000047315
gga-miR-1754-5p ENSGALG00000048396
gga-miR-1754-5p ENSGALG00000048624
gga-miR-1754-5p ENSGALG00000049026
gga-miR-1754-5p ENSGALG00000050887
gga-miR-1754-5p ENSGALG00000051478
gga-miR-1754-5p ENSGALG00000052629
gga-miR-1754-5p ENSGALG00000053058
gga-miR-1754-5p ENSGALG00000053351
gga-miR-1754-5p ENSGALG00000053398
gga-miR-1754-5p ENSGALG00000053838
gga-miR-1803 ENSGALG00000001391
gga-miR-1803 ENSGALG00000001848
gga-miR-1803 ENSGALG00000002336
gga-miR-1803 ENSGALG00000005718
gga-miR-1803 ENSGALG00000006857
gga-miR-1803 ENSGALG00000007418
gga-miR-1803 ENSGALG00000010733
gga-miR-1803 ENSGALG00000011353
gga-miR-1803 ENSGALG00000013828
gga-miR-1803 ENSGALG00000014226
gga-miR-1803 ENSGALG00000015148
gga-miR-1803 ENSGALG00000030242
gga-miR-1803 ENSGALG00000031069
gga-miR-1803 ENSGALG00000035946
gga-miR-1803 ENSGALG00000038145
gga-miR-1803 ENSGALG00000040348
gga-miR-1803 ENSGALG00000041626
gga-miR-1803 ENSGALG00000054059
gga-miR-1805-3p ENSGALG00000042193
gga-miR-181a-3p ENSGALG00000002726
gga-miR-181b-1-3p ENSGALG00000033120
gga-miR-181b-1-3p ENSGALG00000033705
gga-miR-181b-2-3p ENSGALG00000043916
gga-miR-181b-5p ENSGALG00000001604
gga-miR-181b-5p ENSGALG00000005258
gga-miR-181b-5p ENSGALG00000005789
gga-miR-181b-5p ENSGALG00000006731
gga-miR-181b-5p ENSGALG00000009158
gga-miR-181b-5p ENSGALG00000011189
gga-miR-181b-5p ENSGALG00000011865
gga-miR-181b-5p ENSGALG00000012705
gga-miR-181b-5p ENSGALG00000030086
gga-miR-181b-5p ENSGALG00000030128
gga-miR-181b-5p ENSGALG00000030800
gga-miR-181b-5p ENSGALG00000030904
gga-miR-181b-5p ENSGALG00000033232
gga-miR-181b-5p ENSGALG00000036806
gga-miR-181b-5p ENSGALG00000040006
gga-miR-181b-5p ENSGALG00000047563
gga-miR-184-3p ENSGALG00000001442
gga-miR-184-3p ENSGALG00000002919
gga-miR-184-3p ENSGALG00000003108
gga-miR-184-3p ENSGALG00000007650
gga-miR-184-3p ENSGALG00000008179
gga-miR-184-3p ENSGALG00000014155
gga-miR-184-3p ENSGALG00000023937
gga-miR-184-3p ENSGALG00000024136
gga-miR-184-3p ENSGALG00000026239
gga-miR-184-3p ENSGALG00000026446
gga-miR-184-3p ENSGALG00000027501
gga-miR-184-3p ENSGALG00000030342
gga-miR-184-3p ENSGALG00000033408
gga-miR-184-3p ENSGALG00000034009
gga-miR-184-3p ENSGALG00000035725
gga-miR-184-3p ENSGALG00000041327
gga-miR-184-3p ENSGALG00000049273
gga-miR-18a-5p ENSGALG00000002922
gga-miR-18a-5p ENSGALG00000004623
gga-miR-18a-5p ENSGALG00000007645
gga-miR-18a-5p ENSGALG00000009598
gga-miR-18a-5p ENSGALG00000011297
gga-miR-18a-5p ENSGALG00000012985
gga-miR-18a-5p ENSGALG00000017079
gga-miR-18a-5p ENSGALG00000027483
gga-miR-18a-5p ENSGALG00000030863
gga-miR-18a-5p ENSGALG00000037812
gga-miR-18a-5p ENSGALG00000043573
gga-miR-18b-3p ENSGALG00000000011
gga-miR-18b-3p ENSGALG00000000137
gga-miR-18b-3p ENSGALG00000000156
gga-miR-18b-3p ENSGALG00000000685
gga-miR-18b-3p ENSGALG00000000769
gga-miR-18b-3p ENSGALG00000000793
gga-miR-18b-3p ENSGALG00000000843
gga-miR-18b-3p ENSGALG00000001021
gga-miR-18b-3p ENSGALG00000001220
gga-miR-18b-3p ENSGALG00000001369
gga-miR-18b-3p ENSGALG00000001521
gga-miR-18b-3p ENSGALG00000001569
gga-miR-18b-3p ENSGALG00000001946
gga-miR-18b-3p ENSGALG00000002018
gga-miR-18b-3p ENSGALG00000002021
gga-miR-18b-3p ENSGALG00000002321
gga-miR-18b-3p ENSGALG00000002484
gga-miR-18b-3p ENSGALG00000002925
gga-miR-18b-3p ENSGALG00000003259
gga-miR-18b-3p ENSGALG00000003492
gga-miR-18b-3p ENSGALG00000003774
gga-miR-18b-3p ENSGALG00000004263
gga-miR-18b-3p ENSGALG00000004325
gga-miR-18b-3p ENSGALG00000004597
gga-miR-18b-3p ENSGALG00000004683
gga-miR-18b-3p ENSGALG00000004740
gga-miR-18b-3p ENSGALG00000004902
gga-miR-18b-3p ENSGALG00000004999
gga-miR-18b-3p ENSGALG00000005138
gga-miR-18b-3p ENSGALG00000005659
gga-miR-18b-3p ENSGALG00000005713
gga-miR-18b-3p ENSGALG00000005782
gga-miR-18b-3p ENSGALG00000006013
gga-miR-18b-3p ENSGALG00000006149
gga-miR-18b-3p ENSGALG00000006174
gga-miR-18b-3p ENSGALG00000006221
gga-miR-18b-3p ENSGALG00000006246
gga-miR-18b-3p ENSGALG00000006453
gga-miR-18b-3p ENSGALG00000006956
gga-miR-18b-3p ENSGALG00000007093
gga-miR-18b-3p ENSGALG00000007596
gga-miR-18b-3p ENSGALG00000007967
gga-miR-18b-3p ENSGALG00000008039
gga-miR-18b-3p ENSGALG00000008443
gga-miR-18b-3p ENSGALG00000008567
gga-miR-18b-3p ENSGALG00000008597
gga-miR-18b-3p ENSGALG00000008663
gga-miR-18b-3p ENSGALG00000008930
gga-miR-18b-3p ENSGALG00000009365
gga-miR-18b-3p ENSGALG00000009905
gga-miR-18b-3p ENSGALG00000010089
gga-miR-18b-3p ENSGALG00000010186
gga-miR-18b-3p ENSGALG00000010364
gga-miR-18b-3p ENSGALG00000010413
gga-miR-18b-3p ENSGALG00000010497
gga-miR-18b-3p ENSGALG00000011343
gga-miR-18b-3p ENSGALG00000011413
gga-miR-18b-3p ENSGALG00000011806
gga-miR-18b-3p ENSGALG00000011865
gga-miR-18b-3p ENSGALG00000011976
gga-miR-18b-3p ENSGALG00000012285
gga-miR-18b-3p ENSGALG00000012367
gga-miR-18b-3p ENSGALG00000012552
gga-miR-18b-3p ENSGALG00000012799
gga-miR-18b-3p ENSGALG00000012974
gga-miR-18b-3p ENSGALG00000013506
gga-miR-18b-3p ENSGALG00000013773
gga-miR-18b-3p ENSGALG00000014555
gga-miR-18b-3p ENSGALG00000014651
gga-miR-18b-3p ENSGALG00000016570
gga-miR-18b-3p ENSGALG00000021620
gga-miR-18b-3p ENSGALG00000022557
gga-miR-18b-3p ENSGALG00000023131
gga-miR-18b-3p ENSGALG00000023296
gga-miR-18b-3p ENSGALG00000023338
gga-miR-18b-3p ENSGALG00000023517
gga-miR-18b-3p ENSGALG00000023621
gga-miR-18b-3p ENSGALG00000024047
gga-miR-18b-3p ENSGALG00000024449
gga-miR-18b-3p ENSGALG00000025712
gga-miR-18b-3p ENSGALG00000026070
gga-miR-18b-3p ENSGALG00000026153
gga-miR-18b-3p ENSGALG00000026159
gga-miR-18b-3p ENSGALG00000026293
gga-miR-18b-3p ENSGALG00000026431
gga-miR-18b-3p ENSGALG00000026983
gga-miR-18b-3p ENSGALG00000027330
gga-miR-18b-3p ENSGALG00000027476
gga-miR-18b-3p ENSGALG00000027540
gga-miR-18b-3p ENSGALG00000028283
gga-miR-18b-3p ENSGALG00000028341
gga-miR-18b-3p ENSGALG00000028721
gga-miR-18b-3p ENSGALG00000028978
gga-miR-18b-3p ENSGALG00000029346
gga-miR-18b-3p ENSGALG00000029760
gga-miR-18b-3p ENSGALG00000029917
gga-miR-18b-3p ENSGALG00000030585
gga-miR-18b-3p ENSGALG00000030677
gga-miR-18b-3p ENSGALG00000031648
gga-miR-18b-3p ENSGALG00000031813
gga-miR-18b-3p ENSGALG00000031983
gga-miR-18b-3p ENSGALG00000032419
gga-miR-18b-3p ENSGALG00000032499
gga-miR-18b-3p ENSGALG00000032610
gga-miR-18b-3p ENSGALG00000032893
gga-miR-18b-3p ENSGALG00000032955
gga-miR-18b-3p ENSGALG00000033039
gga-miR-18b-3p ENSGALG00000033090
gga-miR-18b-3p ENSGALG00000033150
gga-miR-18b-3p ENSGALG00000033203
gga-miR-18b-3p ENSGALG00000033404
gga-miR-18b-3p ENSGALG00000033532
gga-miR-18b-3p ENSGALG00000033989
gga-miR-18b-3p ENSGALG00000034501
gga-miR-18b-3p ENSGALG00000034567
gga-miR-18b-3p ENSGALG00000034693
gga-miR-18b-3p ENSGALG00000035113
gga-miR-18b-3p ENSGALG00000035295
gga-miR-18b-3p ENSGALG00000035814
gga-miR-18b-3p ENSGALG00000036019
gga-miR-18b-3p ENSGALG00000036043
gga-miR-18b-3p ENSGALG00000036293
gga-miR-18b-3p ENSGALG00000036484
gga-miR-18b-3p ENSGALG00000036964
gga-miR-18b-3p ENSGALG00000037136
gga-miR-18b-3p ENSGALG00000037241
gga-miR-18b-3p ENSGALG00000037316
gga-miR-18b-3p ENSGALG00000037370
gga-miR-18b-3p ENSGALG00000037492
gga-miR-18b-3p ENSGALG00000038189
gga-miR-18b-3p ENSGALG00000038469
gga-miR-18b-3p ENSGALG00000038957
gga-miR-18b-3p ENSGALG00000039022
gga-miR-18b-3p ENSGALG00000039468
gga-miR-18b-3p ENSGALG00000039648
gga-miR-18b-3p ENSGALG00000039682
gga-miR-18b-3p ENSGALG00000039775
gga-miR-18b-3p ENSGALG00000039830
gga-miR-18b-3p ENSGALG00000039878
gga-miR-18b-3p ENSGALG00000040182
gga-miR-18b-3p ENSGALG00000040418
gga-miR-18b-3p ENSGALG00000040857
gga-miR-18b-3p ENSGALG00000040875
gga-miR-18b-3p ENSGALG00000041101
gga-miR-18b-3p ENSGALG00000041181
gga-miR-18b-3p ENSGALG00000041353
gga-miR-18b-3p ENSGALG00000041973
gga-miR-18b-3p ENSGALG00000042077
gga-miR-18b-3p ENSGALG00000042661
gga-miR-18b-3p ENSGALG00000042761
gga-miR-18b-3p ENSGALG00000043085
gga-miR-18b-3p ENSGALG00000043208
gga-miR-18b-3p ENSGALG00000044098
gga-miR-18b-3p ENSGALG00000044155
gga-miR-18b-3p ENSGALG00000045125
gga-miR-18b-3p ENSGALG00000045611
gga-miR-18b-3p ENSGALG00000045705
gga-miR-18b-3p ENSGALG00000045878
gga-miR-18b-3p ENSGALG00000046248
gga-miR-18b-3p ENSGALG00000046708
gga-miR-18b-3p ENSGALG00000047195
gga-miR-18b-3p ENSGALG00000047310
gga-miR-18b-3p ENSGALG00000047587
gga-miR-18b-3p ENSGALG00000047627
gga-miR-18b-3p ENSGALG00000047781
gga-miR-18b-3p ENSGALG00000047782
gga-miR-18b-3p ENSGALG00000048063
gga-miR-18b-3p ENSGALG00000048298
gga-miR-18b-3p ENSGALG00000048409
gga-miR-18b-3p ENSGALG00000048752
gga-miR-18b-3p ENSGALG00000048786
gga-miR-18b-3p ENSGALG00000048816
gga-miR-18b-3p ENSGALG00000048954
gga-miR-18b-3p ENSGALG00000049232
gga-miR-18b-3p ENSGALG00000049557
gga-miR-18b-3p ENSGALG00000049593
gga-miR-18b-3p ENSGALG00000049742
gga-miR-18b-3p ENSGALG00000050439
gga-miR-18b-3p ENSGALG00000051206
gga-miR-18b-3p ENSGALG00000051266
gga-miR-18b-3p ENSGALG00000051443
gga-miR-18b-3p ENSGALG00000052464
gga-miR-18b-3p ENSGALG00000052552
gga-miR-18b-3p ENSGALG00000052646
gga-miR-18b-3p ENSGALG00000052674
gga-miR-18b-3p ENSGALG00000053187
gga-miR-18b-3p ENSGALG00000053285
gga-miR-18b-3p ENSGALG00000053455
gga-miR-18b-3p ENSGALG00000054158
gga-miR-18b-3p ENSGALG00000054187
gga-miR-18b-3p ENSGALG00000054212
gga-miR-18b-3p ENSGALG00000054455
gga-miR-18b-3p ENSGALG00000054531
gga-miR-18b-3p ENSGALG00000054625
gga-miR-18b-3p ENSGALG00000054664
gga-miR-18b-3p ENSGALG00000054753
gga-miR-18b-3p ENSGALG00000054784
gga-miR-18b-5p ENSGALG00000002922
gga-miR-18b-5p ENSGALG00000003318
gga-miR-18b-5p ENSGALG00000004324
gga-miR-18b-5p ENSGALG00000004623
gga-miR-18b-5p ENSGALG00000008059
gga-miR-18b-5p ENSGALG00000009598
gga-miR-18b-5p ENSGALG00000011592
gga-miR-18b-5p ENSGALG00000012985
gga-miR-18b-5p ENSGALG00000024122
gga-miR-18b-5p ENSGALG00000027483
gga-miR-18b-5p ENSGALG00000028664
gga-miR-18b-5p ENSGALG00000030863
gga-miR-18b-5p ENSGALG00000036288
gga-miR-18b-5p ENSGALG00000036477
gga-miR-18b-5p ENSGALG00000037812
gga-miR-18b-5p ENSGALG00000043009
gga-miR-18b-5p ENSGALG00000043573
gga-miR-18b-5p ENSGALG00000047119
gga-miR-18b-5p ENSGALG00000053343
gga-miR-193a-5p ENSGALG00000000498
gga-miR-193a-5p ENSGALG00000000604
gga-miR-193a-5p ENSGALG00000001028
gga-miR-193a-5p ENSGALG00000004042
gga-miR-193a-5p ENSGALG00000004831
gga-miR-193a-5p ENSGALG00000005848
gga-miR-193a-5p ENSGALG00000006519
gga-miR-193a-5p ENSGALG00000012216
gga-miR-193a-5p ENSGALG00000015895
gga-miR-193a-5p ENSGALG00000023195
gga-miR-193a-5p ENSGALG00000027506
gga-miR-193a-5p ENSGALG00000028023
gga-miR-193a-5p ENSGALG00000034347
gga-miR-193a-5p ENSGALG00000035945
gga-miR-193a-5p ENSGALG00000036642
gga-miR-193a-5p ENSGALG00000048441
gga-miR-193a-5p ENSGALG00000048452
gga-miR-193a-5p ENSGALG00000054250
gga-miR-193a-5p ENSGALG00000054877
gga-miR-194 ENSGALG00000009619
gga-miR-194 ENSGALG00000012530
gga-miR-194 ENSGALG00000012769
gga-miR-194 ENSGALG00000027885
gga-miR-194 ENSGALG00000033678
gga-miR-194 ENSGALG00000036870
gga-miR-194 ENSGALG00000037904
gga-miR-194 ENSGALG00000038636
gga-miR-196-1-3p ENSGALG00000005515
gga-miR-1a-3p ENSGALG00000003642
gga-miR-204 ENSGALG00000000122
gga-miR-204 ENSGALG00000000365
gga-miR-204 ENSGALG00000000776
gga-miR-204 ENSGALG00000001258
gga-miR-204 ENSGALG00000001688
gga-miR-204 ENSGALG00000001838
gga-miR-204 ENSGALG00000002532
gga-miR-204 ENSGALG00000002562
gga-miR-204 ENSGALG00000003359
gga-miR-204 ENSGALG00000004152
gga-miR-204 ENSGALG00000004300
gga-miR-204 ENSGALG00000004542
gga-miR-204 ENSGALG00000004741
gga-miR-204 ENSGALG00000005293
gga-miR-204 ENSGALG00000005391
gga-miR-204 ENSGALG00000005687
gga-miR-204 ENSGALG00000006426
gga-miR-204 ENSGALG00000006588
gga-miR-204 ENSGALG00000006691
gga-miR-204 ENSGALG00000006836
gga-miR-204 ENSGALG00000008150
gga-miR-204 ENSGALG00000009288
gga-miR-204 ENSGALG00000010145
gga-miR-204 ENSGALG00000010497
gga-miR-204 ENSGALG00000011175
gga-miR-204 ENSGALG00000011651
gga-miR-204 ENSGALG00000013624
gga-miR-204 ENSGALG00000014012
gga-miR-204 ENSGALG00000014329
gga-miR-204 ENSGALG00000014457
gga-miR-204 ENSGALG00000014955
gga-miR-204 ENSGALG00000016022
gga-miR-204 ENSGALG00000025945
gga-miR-204 ENSGALG00000026422
gga-miR-204 ENSGALG00000026446
gga-miR-204 ENSGALG00000027188
gga-miR-204 ENSGALG00000028659
gga-miR-204 ENSGALG00000030397
gga-miR-204 ENSGALG00000030607
gga-miR-204 ENSGALG00000031018
gga-miR-204 ENSGALG00000031332
gga-miR-204 ENSGALG00000031343
gga-miR-204 ENSGALG00000033034
gga-miR-204 ENSGALG00000034725
gga-miR-204 ENSGALG00000034825
gga-miR-204 ENSGALG00000035960
gga-miR-204 ENSGALG00000037395
gga-miR-204 ENSGALG00000037784
gga-miR-204 ENSGALG00000038133
gga-miR-204 ENSGALG00000039315
gga-miR-204 ENSGALG00000040249
gga-miR-204 ENSGALG00000042838
gga-miR-204 ENSGALG00000046724
gga-miR-204 ENSGALG00000046727
gga-miR-204 ENSGALG00000047148
gga-miR-204 ENSGALG00000047166
gga-miR-204 ENSGALG00000047517
gga-miR-204 ENSGALG00000047721
gga-miR-204 ENSGALG00000048205
gga-miR-204 ENSGALG00000049272
gga-miR-204 ENSGALG00000049392
gga-miR-204 ENSGALG00000049721
gga-miR-204 ENSGALG00000051415
gga-miR-204 ENSGALG00000052202
gga-miR-204 ENSGALG00000054512
gga-miR-204 ENSGALG00000054718
gga-miR-205b ENSGALG00000000870
gga-miR-205b ENSGALG00000003022
gga-miR-205b ENSGALG00000003360
gga-miR-205b ENSGALG00000004555
[truncated: 2,210 more rows]
