# Supplementary material for: Comparative Analysis of miRNA Expression Profiles in Skeletal Muscle of Bian Chickens at Different Embryonic Ages
Source: Animals (Basel). 2022 Apr 13;12(8):1003. doi: 10.3390/ani12081003 (PMC9025512; doi:10.3390/ani12081003)
Supplement: Supplementary file 1 [file animals-12-01003-s001.zip › Table S5. S14vsS20.diffmiRNA-gene.xlsx]

## Sheet: S14vsS20.diffmiRNA-gene
gga-let-7b ENSGALG00000000740
gga-let-7b ENSGALG00000001331
gga-let-7b ENSGALG00000001513
gga-let-7b ENSGALG00000002316
gga-let-7b ENSGALG00000002556
gga-let-7b ENSGALG00000003099
gga-let-7b ENSGALG00000004243
gga-let-7b ENSGALG00000004921
gga-let-7b ENSGALG00000004955
gga-let-7b ENSGALG00000006983
gga-let-7b ENSGALG00000007483
gga-let-7b ENSGALG00000008176
gga-let-7b ENSGALG00000009755
gga-let-7b ENSGALG00000009875
gga-let-7b ENSGALG00000009985
gga-let-7b ENSGALG00000011446
gga-let-7b ENSGALG00000012087
gga-let-7b ENSGALG00000013740
gga-let-7b ENSGALG00000013863
gga-let-7b ENSGALG00000025842
gga-let-7b ENSGALG00000030396
gga-let-7b ENSGALG00000030588
gga-let-7b ENSGALG00000030614
gga-let-7b ENSGALG00000034076
gga-let-7b ENSGALG00000034975
gga-let-7b ENSGALG00000035237
gga-let-7b ENSGALG00000036747
gga-let-7b ENSGALG00000038915
gga-let-7b ENSGALG00000041331
gga-let-7b ENSGALG00000041993
gga-let-7b ENSGALG00000043582
gga-let-7b ENSGALG00000044326
gga-let-7b ENSGALG00000045608
gga-let-7b ENSGALG00000050730
gga-let-7b ENSGALG00000052396
gga-let-7b ENSGALG00000053511
gga-let-7c-5p ENSGALG00000000740
gga-let-7c-5p ENSGALG00000001214
gga-let-7c-5p ENSGALG00000001331
gga-let-7c-5p ENSGALG00000001513
gga-let-7c-5p ENSGALG00000007112
gga-let-7c-5p ENSGALG00000007483
gga-let-7c-5p ENSGALG00000009755
gga-let-7c-5p ENSGALG00000009875
gga-let-7c-5p ENSGALG00000030396
gga-let-7c-5p ENSGALG00000034104
gga-let-7c-5p ENSGALG00000034975
gga-let-7c-5p ENSGALG00000041993
gga-let-7c-5p ENSGALG00000043582
gga-let-7c-5p ENSGALG00000044326
gga-let-7c-5p ENSGALG00000050720
gga-let-7c-5p ENSGALG00000050730
gga-let-7c-5p ENSGALG00000052396
gga-let-7c-5p ENSGALG00000053395
gga-let-7f-5p ENSGALG00000000243
gga-let-7f-5p ENSGALG00000007483
gga-let-7f-5p ENSGALG00000009875
gga-let-7f-5p ENSGALG00000015044
gga-let-7g-3p ENSGALG00000000156
gga-let-7g-3p ENSGALG00000000699
gga-let-7g-3p ENSGALG00000001000
gga-let-7g-3p ENSGALG00000002237
gga-let-7g-3p ENSGALG00000002603
gga-let-7g-3p ENSGALG00000002651
gga-let-7g-3p ENSGALG00000002735
gga-let-7g-3p ENSGALG00000002856
gga-let-7g-3p ENSGALG00000003242
gga-let-7g-3p ENSGALG00000003424
gga-let-7g-3p ENSGALG00000003457
gga-let-7g-3p ENSGALG00000003510
gga-let-7g-3p ENSGALG00000003594
gga-let-7g-3p ENSGALG00000003657
gga-let-7g-3p ENSGALG00000003682
gga-let-7g-3p ENSGALG00000004047
gga-let-7g-3p ENSGALG00000004266
gga-let-7g-3p ENSGALG00000005589
gga-let-7g-3p ENSGALG00000005622
gga-let-7g-3p ENSGALG00000005902
gga-let-7g-3p ENSGALG00000006013
gga-let-7g-3p ENSGALG00000006691
gga-let-7g-3p ENSGALG00000006843
gga-let-7g-3p ENSGALG00000007675
gga-let-7g-3p ENSGALG00000007748
gga-let-7g-3p ENSGALG00000008021
gga-let-7g-3p ENSGALG00000008080
gga-let-7g-3p ENSGALG00000008108
gga-let-7g-3p ENSGALG00000008475
gga-let-7g-3p ENSGALG00000008633
gga-let-7g-3p ENSGALG00000008807
gga-let-7g-3p ENSGALG00000009547
gga-let-7g-3p ENSGALG00000009699
gga-let-7g-3p ENSGALG00000009971
gga-let-7g-3p ENSGALG00000010182
gga-let-7g-3p ENSGALG00000010314
gga-let-7g-3p ENSGALG00000010351
gga-let-7g-3p ENSGALG00000010360
gga-let-7g-3p ENSGALG00000010740
gga-let-7g-3p ENSGALG00000010744
gga-let-7g-3p ENSGALG00000011476
gga-let-7g-3p ENSGALG00000012150
gga-let-7g-3p ENSGALG00000012379
gga-let-7g-3p ENSGALG00000012489
gga-let-7g-3p ENSGALG00000012915
gga-let-7g-3p ENSGALG00000015203
gga-let-7g-3p ENSGALG00000015461
gga-let-7g-3p ENSGALG00000016507
gga-let-7g-3p ENSGALG00000016917
gga-let-7g-3p ENSGALG00000017181
gga-let-7g-3p ENSGALG00000019718
gga-let-7g-3p ENSGALG00000022557
gga-let-7g-3p ENSGALG00000023703
gga-let-7g-3p ENSGALG00000027902
gga-let-7g-3p ENSGALG00000027965
gga-let-7g-3p ENSGALG00000028295
gga-let-7g-3p ENSGALG00000028444
gga-let-7g-3p ENSGALG00000029072
gga-let-7g-3p ENSGALG00000029393
gga-let-7g-3p ENSGALG00000030007
gga-let-7g-3p ENSGALG00000031227
gga-let-7g-3p ENSGALG00000031518
gga-let-7g-3p ENSGALG00000033090
gga-let-7g-3p ENSGALG00000033375
gga-let-7g-3p ENSGALG00000033894
gga-let-7g-3p ENSGALG00000033993
gga-let-7g-3p ENSGALG00000034003
gga-let-7g-3p ENSGALG00000034040
gga-let-7g-3p ENSGALG00000034042
gga-let-7g-3p ENSGALG00000034769
gga-let-7g-3p ENSGALG00000035679
gga-let-7g-3p ENSGALG00000036264
gga-let-7g-3p ENSGALG00000036683
gga-let-7g-3p ENSGALG00000037301
gga-let-7g-3p ENSGALG00000037408
gga-let-7g-3p ENSGALG00000038747
gga-let-7g-3p ENSGALG00000038902
gga-let-7g-3p ENSGALG00000038948
gga-let-7g-3p ENSGALG00000039084
gga-let-7g-3p ENSGALG00000039315
gga-let-7g-3p ENSGALG00000039474
gga-let-7g-3p ENSGALG00000039983
gga-let-7g-3p ENSGALG00000040159
gga-let-7g-3p ENSGALG00000040606
gga-let-7g-3p ENSGALG00000040971
gga-let-7g-3p ENSGALG00000042241
gga-let-7g-3p ENSGALG00000043545
gga-let-7g-3p ENSGALG00000043828
gga-let-7g-3p ENSGALG00000044644
gga-let-7g-3p ENSGALG00000045172
gga-let-7g-3p ENSGALG00000047017
gga-let-7g-3p ENSGALG00000047192
gga-let-7g-3p ENSGALG00000047431
gga-let-7g-3p ENSGALG00000048491
gga-let-7g-3p ENSGALG00000049846
gga-let-7g-3p ENSGALG00000052611
gga-let-7g-3p ENSGALG00000053490
gga-let-7g-3p ENSGALG00000053566
gga-let-7g-3p ENSGALG00000053640
gga-let-7g-3p ENSGALG00000055010
gga-miR-106-3p ENSGALG00000002273
gga-miR-106-3p ENSGALG00000002426
gga-miR-106-3p ENSGALG00000002621
gga-miR-106-3p ENSGALG00000003078
gga-miR-106-3p ENSGALG00000003345
gga-miR-106-3p ENSGALG00000004047
gga-miR-106-3p ENSGALG00000004323
gga-miR-106-3p ENSGALG00000004367
gga-miR-106-3p ENSGALG00000005928
gga-miR-106-3p ENSGALG00000006395
gga-miR-106-3p ENSGALG00000006412
gga-miR-106-3p ENSGALG00000006519
gga-miR-106-3p ENSGALG00000006806
gga-miR-106-3p ENSGALG00000006854
gga-miR-106-3p ENSGALG00000008275
gga-miR-106-3p ENSGALG00000008620
gga-miR-106-3p ENSGALG00000009468
gga-miR-106-3p ENSGALG00000010350
gga-miR-106-3p ENSGALG00000010884
gga-miR-106-3p ENSGALG00000011652
gga-miR-106-3p ENSGALG00000011904
gga-miR-106-3p ENSGALG00000011908
gga-miR-106-3p ENSGALG00000012041
gga-miR-106-3p ENSGALG00000013865
gga-miR-106-3p ENSGALG00000014573
gga-miR-106-3p ENSGALG00000015687
gga-miR-106-3p ENSGALG00000016779
gga-miR-106-3p ENSGALG00000016994
gga-miR-106-3p ENSGALG00000021627
gga-miR-106-3p ENSGALG00000026271
gga-miR-106-3p ENSGALG00000028683
gga-miR-106-3p ENSGALG00000028706
gga-miR-106-3p ENSGALG00000030255
gga-miR-106-3p ENSGALG00000031529
gga-miR-106-3p ENSGALG00000031983
gga-miR-106-3p ENSGALG00000032039
gga-miR-106-3p ENSGALG00000033207
gga-miR-106-3p ENSGALG00000033570
gga-miR-106-3p ENSGALG00000033760
gga-miR-106-3p ENSGALG00000033862
gga-miR-106-3p ENSGALG00000035156
gga-miR-106-3p ENSGALG00000035295
gga-miR-106-3p ENSGALG00000035850
gga-miR-106-3p ENSGALG00000036938
gga-miR-106-3p ENSGALG00000040622
gga-miR-106-3p ENSGALG00000040696
gga-miR-106-3p ENSGALG00000043178
gga-miR-106-3p ENSGALG00000046444
gga-miR-106-3p ENSGALG00000050069
gga-miR-106-3p ENSGALG00000050621
gga-miR-106-3p ENSGALG00000051117
gga-miR-106-3p ENSGALG00000051266
gga-miR-106-3p ENSGALG00000052302
gga-miR-106-5p ENSGALG00000000528
gga-miR-106-5p ENSGALG00000000795
gga-miR-106-5p ENSGALG00000001666
gga-miR-106-5p ENSGALG00000002147
gga-miR-106-5p ENSGALG00000003228
gga-miR-106-5p ENSGALG00000003695
gga-miR-106-5p ENSGALG00000003793
gga-miR-106-5p ENSGALG00000004324
gga-miR-106-5p ENSGALG00000005122
gga-miR-106-5p ENSGALG00000005550
gga-miR-106-5p ENSGALG00000007507
gga-miR-106-5p ENSGALG00000011499
gga-miR-106-5p ENSGALG00000015459
gga-miR-106-5p ENSGALG00000016508
gga-miR-106-5p ENSGALG00000017003
gga-miR-106-5p ENSGALG00000020415
gga-miR-106-5p ENSGALG00000026374
gga-miR-106-5p ENSGALG00000026590
gga-miR-106-5p ENSGALG00000027482
gga-miR-106-5p ENSGALG00000027965
gga-miR-106-5p ENSGALG00000032308
gga-miR-106-5p ENSGALG00000036941
gga-miR-106-5p ENSGALG00000039163
gga-miR-106-5p ENSGALG00000041924
gga-miR-106-5p ENSGALG00000044975
gga-miR-106-5p ENSGALG00000046995
gga-miR-106-5p ENSGALG00000055082
gga-miR-107-3p ENSGALG00000000094
gga-miR-107-3p ENSGALG00000000122
gga-miR-107-3p ENSGALG00000000225
gga-miR-107-3p ENSGALG00000000365
gga-miR-107-3p ENSGALG00000001364
gga-miR-107-3p ENSGALG00000001442
gga-miR-107-3p ENSGALG00000001470
gga-miR-107-3p ENSGALG00000001998
gga-miR-107-3p ENSGALG00000002029
gga-miR-107-3p ENSGALG00000002103
gga-miR-107-3p ENSGALG00000002216
gga-miR-107-3p ENSGALG00000002395
gga-miR-107-3p ENSGALG00000002424
gga-miR-107-3p ENSGALG00000002517
gga-miR-107-3p ENSGALG00000002725
gga-miR-107-3p ENSGALG00000002881
gga-miR-107-3p ENSGALG00000002908
gga-miR-107-3p ENSGALG00000002963
gga-miR-107-3p ENSGALG00000003065
gga-miR-107-3p ENSGALG00000003130
gga-miR-107-3p ENSGALG00000003348
gga-miR-107-3p ENSGALG00000003360
gga-miR-107-3p ENSGALG00000003365
gga-miR-107-3p ENSGALG00000003695
gga-miR-107-3p ENSGALG00000003821
gga-miR-107-3p ENSGALG00000003909
gga-miR-107-3p ENSGALG00000003929
gga-miR-107-3p ENSGALG00000004009
gga-miR-107-3p ENSGALG00000004279
gga-miR-107-3p ENSGALG00000004916
gga-miR-107-3p ENSGALG00000005095
gga-miR-107-3p ENSGALG00000005515
gga-miR-107-3p ENSGALG00000005672
gga-miR-107-3p ENSGALG00000005739
gga-miR-107-3p ENSGALG00000005861
gga-miR-107-3p ENSGALG00000006035
gga-miR-107-3p ENSGALG00000006073
gga-miR-107-3p ENSGALG00000006207
gga-miR-107-3p ENSGALG00000006644
gga-miR-107-3p ENSGALG00000006775
gga-miR-107-3p ENSGALG00000006776
gga-miR-107-3p ENSGALG00000006824
gga-miR-107-3p ENSGALG00000006910
gga-miR-107-3p ENSGALG00000007070
gga-miR-107-3p ENSGALG00000007362
gga-miR-107-3p ENSGALG00000007609
gga-miR-107-3p ENSGALG00000008011
gga-miR-107-3p ENSGALG00000008308
gga-miR-107-3p ENSGALG00000008983
gga-miR-107-3p ENSGALG00000009147
gga-miR-107-3p ENSGALG00000009254
gga-miR-107-3p ENSGALG00000009345
gga-miR-107-3p ENSGALG00000009634
gga-miR-107-3p ENSGALG00000009915
gga-miR-107-3p ENSGALG00000010078
gga-miR-107-3p ENSGALG00000010276
gga-miR-107-3p ENSGALG00000010282
gga-miR-107-3p ENSGALG00000010926
gga-miR-107-3p ENSGALG00000011184
gga-miR-107-3p ENSGALG00000011335
gga-miR-107-3p ENSGALG00000011506
gga-miR-107-3p ENSGALG00000011570
gga-miR-107-3p ENSGALG00000011637
gga-miR-107-3p ENSGALG00000012003
gga-miR-107-3p ENSGALG00000012374
gga-miR-107-3p ENSGALG00000012377
gga-miR-107-3p ENSGALG00000012607
gga-miR-107-3p ENSGALG00000012915
gga-miR-107-3p ENSGALG00000013097
gga-miR-107-3p ENSGALG00000013506
gga-miR-107-3p ENSGALG00000013637
gga-miR-107-3p ENSGALG00000013889
gga-miR-107-3p ENSGALG00000013899
gga-miR-107-3p ENSGALG00000014121
gga-miR-107-3p ENSGALG00000014443
gga-miR-107-3p ENSGALG00000014826
gga-miR-107-3p ENSGALG00000015156
gga-miR-107-3p ENSGALG00000015378
gga-miR-107-3p ENSGALG00000015773
gga-miR-107-3p ENSGALG00000016222
gga-miR-107-3p ENSGALG00000016318
gga-miR-107-3p ENSGALG00000016406
gga-miR-107-3p ENSGALG00000016473
gga-miR-107-3p ENSGALG00000016670
gga-miR-107-3p ENSGALG00000016723
gga-miR-107-3p ENSGALG00000017048
gga-miR-107-3p ENSGALG00000017136
gga-miR-107-3p ENSGALG00000020193
gga-miR-107-3p ENSGALG00000020262
gga-miR-107-3p ENSGALG00000020939
gga-miR-107-3p ENSGALG00000020982
gga-miR-107-3p ENSGALG00000023199
gga-miR-107-3p ENSGALG00000024083
gga-miR-107-3p ENSGALG00000026019
gga-miR-107-3p ENSGALG00000026153
gga-miR-107-3p ENSGALG00000026902
gga-miR-107-3p ENSGALG00000026945
gga-miR-107-3p ENSGALG00000027165
gga-miR-107-3p ENSGALG00000027476
gga-miR-107-3p ENSGALG00000027777
gga-miR-107-3p ENSGALG00000027805
gga-miR-107-3p ENSGALG00000028373
gga-miR-107-3p ENSGALG00000028971
gga-miR-107-3p ENSGALG00000028979
gga-miR-107-3p ENSGALG00000029072
gga-miR-107-3p ENSGALG00000029485
gga-miR-107-3p ENSGALG00000029768
gga-miR-107-3p ENSGALG00000031440
gga-miR-107-3p ENSGALG00000032644
gga-miR-107-3p ENSGALG00000032993
gga-miR-107-3p ENSGALG00000033522
gga-miR-107-3p ENSGALG00000035906
gga-miR-107-3p ENSGALG00000035945
gga-miR-107-3p ENSGALG00000036300
gga-miR-107-3p ENSGALG00000036627
gga-miR-107-3p ENSGALG00000036892
gga-miR-107-3p ENSGALG00000037671
gga-miR-107-3p ENSGALG00000040519
gga-miR-107-3p ENSGALG00000041202
gga-miR-107-3p ENSGALG00000041528
gga-miR-107-3p ENSGALG00000042199
gga-miR-107-3p ENSGALG00000042744
gga-miR-107-3p ENSGALG00000042994
gga-miR-107-3p ENSGALG00000043064
gga-miR-107-3p ENSGALG00000045185
gga-miR-107-3p ENSGALG00000045403
gga-miR-107-3p ENSGALG00000045562
gga-miR-107-3p ENSGALG00000046192
gga-miR-107-3p ENSGALG00000046559
gga-miR-107-3p ENSGALG00000046995
gga-miR-107-3p ENSGALG00000047323
gga-miR-107-3p ENSGALG00000047879
gga-miR-107-3p ENSGALG00000048325
gga-miR-107-3p ENSGALG00000048465
gga-miR-107-3p ENSGALG00000048841
gga-miR-107-3p ENSGALG00000048999
gga-miR-107-3p ENSGALG00000049189
gga-miR-107-3p ENSGALG00000050258
gga-miR-107-3p ENSGALG00000050532
gga-miR-107-3p ENSGALG00000050552
gga-miR-107-3p ENSGALG00000051209
gga-miR-107-3p ENSGALG00000051645
gga-miR-107-3p ENSGALG00000053111
gga-miR-107-3p ENSGALG00000053571
gga-miR-107-3p ENSGALG00000054069
gga-miR-107-3p ENSGALG00000054471
gga-miR-10a-5p ENSGALG00000007906
gga-miR-10a-5p ENSGALG00000008073
gga-miR-10a-5p ENSGALG00000028451
gga-miR-10a-5p ENSGALG00000040754
gga-miR-10a-5p ENSGALG00000042387
gga-miR-10a-5p ENSGALG00000051612
gga-miR-10a-5p ENSGALG00000054174
gga-miR-10b-3p ENSGALG00000050460
gga-miR-10c-5p ENSGALG00000007906
gga-miR-10c-5p ENSGALG00000028451
gga-miR-10c-5p ENSGALG00000040754
gga-miR-10c-5p ENSGALG00000051612
gga-miR-12209-3p ENSGALG00000000785
gga-miR-12209-3p ENSGALG00000005378
gga-miR-12209-3p ENSGALG00000048258
gga-miR-12209-3p ENSGALG00000048394
gga-miR-12209-3p ENSGALG00000053116
gga-miR-12211-5p ENSGALG00000000528
gga-miR-12211-5p ENSGALG00000000685
gga-miR-12211-5p ENSGALG00000000795
gga-miR-12211-5p ENSGALG00000000988
gga-miR-12211-5p ENSGALG00000001056
gga-miR-12211-5p ENSGALG00000001080
gga-miR-12211-5p ENSGALG00000001483
gga-miR-12211-5p ENSGALG00000001586
gga-miR-12211-5p ENSGALG00000002018
gga-miR-12211-5p ENSGALG00000002083
gga-miR-12211-5p ENSGALG00000002285
gga-miR-12211-5p ENSGALG00000002553
gga-miR-12211-5p ENSGALG00000002854
gga-miR-12211-5p ENSGALG00000003059
gga-miR-12211-5p ENSGALG00000003357
gga-miR-12211-5p ENSGALG00000003578
gga-miR-12211-5p ENSGALG00000004066
gga-miR-12211-5p ENSGALG00000004249
gga-miR-12211-5p ENSGALG00000004424
gga-miR-12211-5p ENSGALG00000005401
gga-miR-12211-5p ENSGALG00000005441
gga-miR-12211-5p ENSGALG00000006211
gga-miR-12211-5p ENSGALG00000006474
gga-miR-12211-5p ENSGALG00000006725
gga-miR-12211-5p ENSGALG00000006842
gga-miR-12211-5p ENSGALG00000007093
gga-miR-12211-5p ENSGALG00000007370
gga-miR-12211-5p ENSGALG00000007466
gga-miR-12211-5p ENSGALG00000007919
gga-miR-12211-5p ENSGALG00000008281
gga-miR-12211-5p ENSGALG00000008385
gga-miR-12211-5p ENSGALG00000008432
gga-miR-12211-5p ENSGALG00000008504
gga-miR-12211-5p ENSGALG00000008508
gga-miR-12211-5p ENSGALG00000008538
gga-miR-12211-5p ENSGALG00000008838
gga-miR-12211-5p ENSGALG00000009256
gga-miR-12211-5p ENSGALG00000010125
gga-miR-12211-5p ENSGALG00000010939
gga-miR-12211-5p ENSGALG00000010949
gga-miR-12211-5p ENSGALG00000011238
gga-miR-12211-5p ENSGALG00000011450
gga-miR-12211-5p ENSGALG00000012312
gga-miR-12211-5p ENSGALG00000012454
gga-miR-12211-5p ENSGALG00000012658
gga-miR-12211-5p ENSGALG00000013356
gga-miR-12211-5p ENSGALG00000013615
gga-miR-12211-5p ENSGALG00000014638
gga-miR-12211-5p ENSGALG00000014857
gga-miR-12211-5p ENSGALG00000016693
gga-miR-12211-5p ENSGALG00000017003
gga-miR-12211-5p ENSGALG00000021539
gga-miR-12211-5p ENSGALG00000026258
gga-miR-12211-5p ENSGALG00000026838
gga-miR-12211-5p ENSGALG00000028318
gga-miR-12211-5p ENSGALG00000029586
gga-miR-12211-5p ENSGALG00000030011
gga-miR-12211-5p ENSGALG00000030064
gga-miR-12211-5p ENSGALG00000030176
gga-miR-12211-5p ENSGALG00000030931
gga-miR-12211-5p ENSGALG00000031824
gga-miR-12211-5p ENSGALG00000031940
gga-miR-12211-5p ENSGALG00000032170
gga-miR-12211-5p ENSGALG00000033365
gga-miR-12211-5p ENSGALG00000033570
gga-miR-12211-5p ENSGALG00000033989
gga-miR-12211-5p ENSGALG00000034124
gga-miR-12211-5p ENSGALG00000035930
gga-miR-12211-5p ENSGALG00000037828
gga-miR-12211-5p ENSGALG00000038529
gga-miR-12211-5p ENSGALG00000039452
gga-miR-12211-5p ENSGALG00000039587
gga-miR-12211-5p ENSGALG00000039652
gga-miR-12211-5p ENSGALG00000039775
gga-miR-12211-5p ENSGALG00000039983
gga-miR-12211-5p ENSGALG00000041372
gga-miR-12211-5p ENSGALG00000043576
gga-miR-12211-5p ENSGALG00000043756
gga-miR-12211-5p ENSGALG00000043904
gga-miR-12211-5p ENSGALG00000044383
gga-miR-12211-5p ENSGALG00000045846
gga-miR-12211-5p ENSGALG00000047578
gga-miR-12211-5p ENSGALG00000049208
gga-miR-12211-5p ENSGALG00000051284
gga-miR-12211-5p ENSGALG00000052371
gga-miR-12211-5p ENSGALG00000053363
gga-miR-12211-5p ENSGALG00000053575
gga-miR-12211-5p ENSGALG00000054048
gga-miR-12211-5p ENSGALG00000054286
gga-miR-12211-5p ENSGALG00000054336
gga-miR-12211-5p ENSGALG00000054339
gga-miR-12211-5p ENSGALG00000054931
gga-miR-12211-5p ENSGALG00000055006
gga-miR-125b-5p ENSGALG00000002089
gga-miR-125b-5p ENSGALG00000002412
gga-miR-125b-5p ENSGALG00000002486
gga-miR-125b-5p ENSGALG00000002554
gga-miR-125b-5p ENSGALG00000005439
gga-miR-125b-5p ENSGALG00000005507
gga-miR-125b-5p ENSGALG00000005549
gga-miR-125b-5p ENSGALG00000005930
gga-miR-125b-5p ENSGALG00000006818
gga-miR-125b-5p ENSGALG00000007720
gga-miR-125b-5p ENSGALG00000008151
gga-miR-125b-5p ENSGALG00000009932
gga-miR-125b-5p ENSGALG00000011372
gga-miR-125b-5p ENSGALG00000011867
gga-miR-125b-5p ENSGALG00000012703
gga-miR-125b-5p ENSGALG00000012860
gga-miR-125b-5p ENSGALG00000013668
gga-miR-125b-5p ENSGALG00000013740
gga-miR-125b-5p ENSGALG00000017358
gga-miR-125b-5p ENSGALG00000022813
gga-miR-125b-5p ENSGALG00000026964
gga-miR-125b-5p ENSGALG00000032318
gga-miR-125b-5p ENSGALG00000033303
gga-miR-125b-5p ENSGALG00000036747
gga-miR-125b-5p ENSGALG00000038532
gga-miR-125b-5p ENSGALG00000038624
gga-miR-125b-5p ENSGALG00000039326
gga-miR-125b-5p ENSGALG00000045562
gga-miR-125b-5p ENSGALG00000046656
gga-miR-125b-5p ENSGALG00000046727
gga-miR-125b-5p ENSGALG00000048019
gga-miR-125b-5p ENSGALG00000049119
gga-miR-125b-5p ENSGALG00000052302
gga-miR-125b-5p ENSGALG00000052464
gga-miR-126-3p ENSGALG00000028471
gga-miR-126-3p ENSGALG00000052767
gga-miR-126-3p ENSGALG00000053383
gga-miR-128-3p ENSGALG00000000225
gga-miR-128-3p ENSGALG00000001362
gga-miR-128-3p ENSGALG00000001394
gga-miR-128-3p ENSGALG00000002060
gga-miR-128-3p ENSGALG00000004446
gga-miR-128-3p ENSGALG00000004517
gga-miR-128-3p ENSGALG00000004767
gga-miR-128-3p ENSGALG00000004817
gga-miR-128-3p ENSGALG00000006441
gga-miR-128-3p ENSGALG00000006969
gga-miR-128-3p ENSGALG00000010293
gga-miR-128-3p ENSGALG00000010939
gga-miR-128-3p ENSGALG00000013828
gga-miR-128-3p ENSGALG00000021686
gga-miR-128-3p ENSGALG00000023335
gga-miR-128-3p ENSGALG00000030291
gga-miR-128-3p ENSGALG00000030863
gga-miR-128-3p ENSGALG00000031094
gga-miR-128-3p ENSGALG00000032672
gga-miR-128-3p ENSGALG00000036627
gga-miR-128-3p ENSGALG00000040902
gga-miR-128-3p ENSGALG00000042071
gga-miR-128-3p ENSGALG00000043130
gga-miR-128-3p ENSGALG00000047462
gga-miR-128-3p ENSGALG00000051892
gga-miR-129-1-3p ENSGALG00000001905
gga-miR-129-1-3p ENSGALG00000002138
gga-miR-129-1-3p ENSGALG00000002699
gga-miR-129-1-3p ENSGALG00000003331
gga-miR-129-1-3p ENSGALG00000003457
gga-miR-129-1-3p ENSGALG00000003578
gga-miR-129-1-3p ENSGALG00000004252
gga-miR-129-1-3p ENSGALG00000004446
gga-miR-129-1-3p ENSGALG00000005094
gga-miR-129-1-3p ENSGALG00000006375
gga-miR-129-1-3p ENSGALG00000008146
gga-miR-129-1-3p ENSGALG00000008275
gga-miR-129-1-3p ENSGALG00000008302
gga-miR-129-1-3p ENSGALG00000008477
gga-miR-129-1-3p ENSGALG00000008525
gga-miR-129-1-3p ENSGALG00000011124
gga-miR-129-1-3p ENSGALG00000011335
gga-miR-129-1-3p ENSGALG00000011375
gga-miR-129-1-3p ENSGALG00000011403
gga-miR-129-1-3p ENSGALG00000011592
gga-miR-129-1-3p ENSGALG00000012489
gga-miR-129-1-3p ENSGALG00000016222
gga-miR-129-1-3p ENSGALG00000027533
gga-miR-129-1-3p ENSGALG00000028341
gga-miR-129-1-3p ENSGALG00000030259
gga-miR-129-1-3p ENSGALG00000031735
gga-miR-129-1-3p ENSGALG00000031940
gga-miR-129-1-3p ENSGALG00000033938
gga-miR-129-1-3p ENSGALG00000034737
gga-miR-129-1-3p ENSGALG00000037166
gga-miR-129-1-3p ENSGALG00000037186
gga-miR-129-1-3p ENSGALG00000037316
gga-miR-129-1-3p ENSGALG00000038529
gga-miR-129-1-3p ENSGALG00000038536
gga-miR-129-1-3p ENSGALG00000038559
gga-miR-129-1-3p ENSGALG00000041285
gga-miR-129-1-3p ENSGALG00000041762
gga-miR-129-1-3p ENSGALG00000042538
gga-miR-129-1-3p ENSGALG00000042900
gga-miR-129-1-3p ENSGALG00000044388
gga-miR-129-1-3p ENSGALG00000047383
gga-miR-129-1-3p ENSGALG00000049270
gga-miR-129-1-3p ENSGALG00000049557
gga-miR-129-1-3p ENSGALG00000050552
gga-miR-129-1-3p ENSGALG00000051339
gga-miR-132a-5p ENSGALG00000000549
gga-miR-132a-5p ENSGALG00000003860
gga-miR-132a-5p ENSGALG00000004505
gga-miR-132a-5p ENSGALG00000008206
gga-miR-132a-5p ENSGALG00000021636
gga-miR-132a-5p ENSGALG00000028949
gga-miR-132a-5p ENSGALG00000029768
gga-miR-132a-5p ENSGALG00000030407
gga-miR-132a-5p ENSGALG00000032549
gga-miR-132a-5p ENSGALG00000034328
gga-miR-132a-5p ENSGALG00000039708
gga-miR-132a-5p ENSGALG00000041641
gga-miR-132a-5p ENSGALG00000050127
gga-miR-133a-3p ENSGALG00000000606
gga-miR-133a-3p ENSGALG00000001171
gga-miR-133a-3p ENSGALG00000001664
gga-miR-133a-3p ENSGALG00000002018
gga-miR-133a-3p ENSGALG00000002284
gga-miR-133a-3p ENSGALG00000002452
gga-miR-133a-3p ENSGALG00000002532
gga-miR-133a-3p ENSGALG00000002699
gga-miR-133a-3p ENSGALG00000002707
gga-miR-133a-3p ENSGALG00000003010
gga-miR-133a-3p ENSGALG00000003068
gga-miR-133a-3p ENSGALG00000003281
gga-miR-133a-3p ENSGALG00000003369
gga-miR-133a-3p ENSGALG00000003636
gga-miR-133a-3p ENSGALG00000003727
gga-miR-133a-3p ENSGALG00000003932
gga-miR-133a-3p ENSGALG00000004037
gga-miR-133a-3p ENSGALG00000004047
gga-miR-133a-3p ENSGALG00000004236
gga-miR-133a-3p ENSGALG00000004831
gga-miR-133a-3p ENSGALG00000005066
gga-miR-133a-3p ENSGALG00000005554
gga-miR-133a-3p ENSGALG00000005790
gga-miR-133a-3p ENSGALG00000005842
gga-miR-133a-3p ENSGALG00000006134
gga-miR-133a-3p ENSGALG00000006207
gga-miR-133a-3p ENSGALG00000006229
gga-miR-133a-3p ENSGALG00000006471
gga-miR-133a-3p ENSGALG00000006543
gga-miR-133a-3p ENSGALG00000006547
gga-miR-133a-3p ENSGALG00000006702
gga-miR-133a-3p ENSGALG00000006707
gga-miR-133a-3p ENSGALG00000006751
gga-miR-133a-3p ENSGALG00000006843
gga-miR-133a-3p ENSGALG00000006950
gga-miR-133a-3p ENSGALG00000007042
gga-miR-133a-3p ENSGALG00000007116
gga-miR-133a-3p ENSGALG00000007286
gga-miR-133a-3p ENSGALG00000007349
gga-miR-133a-3p ENSGALG00000008437
gga-miR-133a-3p ENSGALG00000008452
gga-miR-133a-3p ENSGALG00000008675
gga-miR-133a-3p ENSGALG00000009306
gga-miR-133a-3p ENSGALG00000009559
gga-miR-133a-3p ENSGALG00000010459
gga-miR-133a-3p ENSGALG00000010497
gga-miR-133a-3p ENSGALG00000010689
gga-miR-133a-3p ENSGALG00000011436
gga-miR-133a-3p ENSGALG00000011799
gga-miR-133a-3p ENSGALG00000011913
gga-miR-133a-3p ENSGALG00000011965
gga-miR-133a-3p ENSGALG00000013878
gga-miR-133a-3p ENSGALG00000017316
gga-miR-133a-3p ENSGALG00000020716
gga-miR-133a-3p ENSGALG00000021848
gga-miR-133a-3p ENSGALG00000022622
gga-miR-133a-3p ENSGALG00000023872
gga-miR-133a-3p ENSGALG00000025788
gga-miR-133a-3p ENSGALG00000026231
gga-miR-133a-3p ENSGALG00000026278
gga-miR-133a-3p ENSGALG00000026293
gga-miR-133a-3p ENSGALG00000027068
gga-miR-133a-3p ENSGALG00000027330
gga-miR-133a-3p ENSGALG00000027777
gga-miR-133a-3p ENSGALG00000029502
gga-miR-133a-3p ENSGALG00000029760
gga-miR-133a-3p ENSGALG00000030118
gga-miR-133a-3p ENSGALG00000031067
gga-miR-133a-3p ENSGALG00000031408
gga-miR-133a-3p ENSGALG00000031416
gga-miR-133a-3p ENSGALG00000031707
gga-miR-133a-3p ENSGALG00000032184
gga-miR-133a-3p ENSGALG00000032199
gga-miR-133a-3p ENSGALG00000033790
gga-miR-133a-3p ENSGALG00000034747
gga-miR-133a-3p ENSGALG00000035850
gga-miR-133a-3p ENSGALG00000037556
gga-miR-133a-3p ENSGALG00000037733
gga-miR-133a-3p ENSGALG00000037896
gga-miR-133a-3p ENSGALG00000038189
gga-miR-133a-3p ENSGALG00000038420
gga-miR-133a-3p ENSGALG00000039299
gga-miR-133a-3p ENSGALG00000039344
gga-miR-133a-3p ENSGALG00000040101
gga-miR-133a-3p ENSGALG00000040541
gga-miR-133a-3p ENSGALG00000041266
gga-miR-133a-3p ENSGALG00000041432
gga-miR-133a-3p ENSGALG00000041700
gga-miR-133a-3p ENSGALG00000041752
gga-miR-133a-3p ENSGALG00000041900
gga-miR-133a-3p ENSGALG00000042073
gga-miR-133a-3p ENSGALG00000042148
gga-miR-133a-3p ENSGALG00000045228
gga-miR-133a-3p ENSGALG00000046727
gga-miR-133a-3p ENSGALG00000047438
gga-miR-133a-3p ENSGALG00000047535
gga-miR-133a-3p ENSGALG00000047646
gga-miR-133a-3p ENSGALG00000048285
gga-miR-133a-3p ENSGALG00000048365
gga-miR-133a-3p ENSGALG00000049024
gga-miR-133a-3p ENSGALG00000050548
gga-miR-133a-3p ENSGALG00000051412
gga-miR-133a-3p ENSGALG00000052154
gga-miR-133a-3p ENSGALG00000052647
gga-miR-133a-3p ENSGALG00000055101
gga-miR-133a-5p ENSGALG00000015204
gga-miR-133c-3p ENSGALG00000000606
gga-miR-133c-3p ENSGALG00000001171
gga-miR-133c-3p ENSGALG00000001664
gga-miR-133c-3p ENSGALG00000002018
gga-miR-133c-3p ENSGALG00000002284
gga-miR-133c-3p ENSGALG00000002452
gga-miR-133c-3p ENSGALG00000002707
gga-miR-133c-3p ENSGALG00000003010
gga-miR-133c-3p ENSGALG00000003068
gga-miR-133c-3p ENSGALG00000003281
gga-miR-133c-3p ENSGALG00000003369
gga-miR-133c-3p ENSGALG00000003636
gga-miR-133c-3p ENSGALG00000003727
gga-miR-133c-3p ENSGALG00000003932
gga-miR-133c-3p ENSGALG00000004236
gga-miR-133c-3p ENSGALG00000004831
gga-miR-133c-3p ENSGALG00000005066
gga-miR-133c-3p ENSGALG00000005554
gga-miR-133c-3p ENSGALG00000005790
gga-miR-133c-3p ENSGALG00000006134
gga-miR-133c-3p ENSGALG00000006207
gga-miR-133c-3p ENSGALG00000006229
gga-miR-133c-3p ENSGALG00000006471
gga-miR-133c-3p ENSGALG00000006543
gga-miR-133c-3p ENSGALG00000006547
gga-miR-133c-3p ENSGALG00000006702
gga-miR-133c-3p ENSGALG00000006707
gga-miR-133c-3p ENSGALG00000006751
gga-miR-133c-3p ENSGALG00000006843
gga-miR-133c-3p ENSGALG00000006950
gga-miR-133c-3p ENSGALG00000007042
gga-miR-133c-3p ENSGALG00000007116
gga-miR-133c-3p ENSGALG00000007227
gga-miR-133c-3p ENSGALG00000007286
gga-miR-133c-3p ENSGALG00000007349
gga-miR-133c-3p ENSGALG00000008437
gga-miR-133c-3p ENSGALG00000008675
gga-miR-133c-3p ENSGALG00000009306
gga-miR-133c-3p ENSGALG00000009559
gga-miR-133c-3p ENSGALG00000010459
gga-miR-133c-3p ENSGALG00000010497
gga-miR-133c-3p ENSGALG00000011436
gga-miR-133c-3p ENSGALG00000011799
gga-miR-133c-3p ENSGALG00000011913
gga-miR-133c-3p ENSGALG00000011965
gga-miR-133c-3p ENSGALG00000013878
gga-miR-133c-3p ENSGALG00000017316
gga-miR-133c-3p ENSGALG00000020716
gga-miR-133c-3p ENSGALG00000021848
gga-miR-133c-3p ENSGALG00000022622
gga-miR-133c-3p ENSGALG00000023872
gga-miR-133c-3p ENSGALG00000025788
gga-miR-133c-3p ENSGALG00000026231
gga-miR-133c-3p ENSGALG00000026278
gga-miR-133c-3p ENSGALG00000026293
gga-miR-133c-3p ENSGALG00000026983
gga-miR-133c-3p ENSGALG00000027068
gga-miR-133c-3p ENSGALG00000027330
gga-miR-133c-3p ENSGALG00000027777
gga-miR-133c-3p ENSGALG00000027838
gga-miR-133c-3p ENSGALG00000029502
gga-miR-133c-3p ENSGALG00000029760
gga-miR-133c-3p ENSGALG00000030118
gga-miR-133c-3p ENSGALG00000031067
gga-miR-133c-3p ENSGALG00000031408
gga-miR-133c-3p ENSGALG00000031416
gga-miR-133c-3p ENSGALG00000031707
gga-miR-133c-3p ENSGALG00000032184
gga-miR-133c-3p ENSGALG00000032199
gga-miR-133c-3p ENSGALG00000033790
gga-miR-133c-3p ENSGALG00000034737
gga-miR-133c-3p ENSGALG00000034747
gga-miR-133c-3p ENSGALG00000035850
gga-miR-133c-3p ENSGALG00000037733
gga-miR-133c-3p ENSGALG00000037896
gga-miR-133c-3p ENSGALG00000038189
gga-miR-133c-3p ENSGALG00000038420
gga-miR-133c-3p ENSGALG00000038599
gga-miR-133c-3p ENSGALG00000039299
gga-miR-133c-3p ENSGALG00000039344
gga-miR-133c-3p ENSGALG00000040541
gga-miR-133c-3p ENSGALG00000041266
gga-miR-133c-3p ENSGALG00000041432
gga-miR-133c-3p ENSGALG00000041700
gga-miR-133c-3p ENSGALG00000041752
gga-miR-133c-3p ENSGALG00000041900
gga-miR-133c-3p ENSGALG00000042073
gga-miR-133c-3p ENSGALG00000042148
gga-miR-133c-3p ENSGALG00000045228
gga-miR-133c-3p ENSGALG00000046727
gga-miR-133c-3p ENSGALG00000047438
gga-miR-133c-3p ENSGALG00000047535
gga-miR-133c-3p ENSGALG00000047646
gga-miR-133c-3p ENSGALG00000048285
gga-miR-133c-3p ENSGALG00000048365
gga-miR-133c-3p ENSGALG00000049024
gga-miR-133c-3p ENSGALG00000050548
gga-miR-133c-3p ENSGALG00000051412
gga-miR-133c-3p ENSGALG00000052154
gga-miR-133c-3p ENSGALG00000052647
gga-miR-133c-3p ENSGALG00000055101
gga-miR-135a-5p ENSGALG00000001320
gga-miR-135a-5p ENSGALG00000008942
gga-miR-135a-5p ENSGALG00000012655
gga-miR-135a-5p ENSGALG00000024082
gga-miR-135a-5p ENSGALG00000041641
gga-miR-135a-5p ENSGALG00000043690
gga-miR-135a-5p ENSGALG00000048910
gga-miR-1416-5p ENSGALG00000003757
gga-miR-1416-5p ENSGALG00000004745
gga-miR-1416-5p ENSGALG00000008372
gga-miR-1416-5p ENSGALG00000048911
gga-miR-142-5p ENSGALG00000005896
gga-miR-142-5p ENSGALG00000010627
gga-miR-142-5p ENSGALG00000011278
gga-miR-142-5p ENSGALG00000038666
gga-miR-143-3p ENSGALG00000001121
gga-miR-143-3p ENSGALG00000003217
gga-miR-143-3p ENSGALG00000003238
gga-miR-143-3p ENSGALG00000003757
gga-miR-143-3p ENSGALG00000004352
gga-miR-143-3p ENSGALG00000006009
gga-miR-143-3p ENSGALG00000006252
gga-miR-143-3p ENSGALG00000008056
gga-miR-143-3p ENSGALG00000008355
gga-miR-143-3p ENSGALG00000009655
gga-miR-143-3p ENSGALG00000010469
gga-miR-143-3p ENSGALG00000010768
gga-miR-143-3p ENSGALG00000011116
gga-miR-143-3p ENSGALG00000014861
gga-miR-143-3p ENSGALG00000016722
gga-miR-143-3p ENSGALG00000020793
gga-miR-143-3p ENSGALG00000021539
gga-miR-143-3p ENSGALG00000029367
gga-miR-143-3p ENSGALG00000031000
gga-miR-143-3p ENSGALG00000040847
gga-miR-143-3p ENSGALG00000041362
gga-miR-143-3p ENSGALG00000044388
gga-miR-143-3p ENSGALG00000046261
gga-miR-145-3p ENSGALG00000004215
gga-miR-145-3p ENSGALG00000006563
gga-miR-146a-3p ENSGALG00000000251
gga-miR-146a-3p ENSGALG00000000498
gga-miR-146a-3p ENSGALG00000000505
gga-miR-146a-3p ENSGALG00000000528
gga-miR-146a-3p ENSGALG00000000603
gga-miR-146a-3p ENSGALG00000000606
gga-miR-146a-3p ENSGALG00000000632
gga-miR-146a-3p ENSGALG00000000775
gga-miR-146a-3p ENSGALG00000000866
gga-miR-146a-3p ENSGALG00000001036
gga-miR-146a-3p ENSGALG00000001171
gga-miR-146a-3p ENSGALG00000001727
gga-miR-146a-3p ENSGALG00000002234
gga-miR-146a-3p ENSGALG00000002417
gga-miR-146a-3p ENSGALG00000002443
gga-miR-146a-3p ENSGALG00000002523
gga-miR-146a-3p ENSGALG00000002831
gga-miR-146a-3p ENSGALG00000002856
gga-miR-146a-3p ENSGALG00000002969
gga-miR-146a-3p ENSGALG00000003103
gga-miR-146a-3p ENSGALG00000003267
gga-miR-146a-3p ENSGALG00000003282
gga-miR-146a-3p ENSGALG00000003304
gga-miR-146a-3p ENSGALG00000003651
gga-miR-146a-3p ENSGALG00000003696
gga-miR-146a-3p ENSGALG00000003712
gga-miR-146a-3p ENSGALG00000003841
gga-miR-146a-3p ENSGALG00000004400
gga-miR-146a-3p ENSGALG00000004431
gga-miR-146a-3p ENSGALG00000004475
gga-miR-146a-3p ENSGALG00000004582
gga-miR-146a-3p ENSGALG00000004749
gga-miR-146a-3p ENSGALG00000004971
gga-miR-146a-3p ENSGALG00000005503
gga-miR-146a-3p ENSGALG00000005631
gga-miR-146a-3p ENSGALG00000005757
gga-miR-146a-3p ENSGALG00000005861
gga-miR-146a-3p ENSGALG00000006207
gga-miR-146a-3p ENSGALG00000006233
gga-miR-146a-3p ENSGALG00000006612
gga-miR-146a-3p ENSGALG00000006688
gga-miR-146a-3p ENSGALG00000006758
gga-miR-146a-3p ENSGALG00000006806
gga-miR-146a-3p ENSGALG00000006969
gga-miR-146a-3p ENSGALG00000007251
gga-miR-146a-3p ENSGALG00000007747
gga-miR-146a-3p ENSGALG00000008349
gga-miR-146a-3p ENSGALG00000008352
gga-miR-146a-3p ENSGALG00000008380
gga-miR-146a-3p ENSGALG00000008567
gga-miR-146a-3p ENSGALG00000008625
gga-miR-146a-3p ENSGALG00000009063
gga-miR-146a-3p ENSGALG00000010226
gga-miR-146a-3p ENSGALG00000010835
gga-miR-146a-3p ENSGALG00000010868
gga-miR-146a-3p ENSGALG00000011035
gga-miR-146a-3p ENSGALG00000011745
gga-miR-146a-3p ENSGALG00000012178
gga-miR-146a-3p ENSGALG00000012374
gga-miR-146a-3p ENSGALG00000013740
gga-miR-146a-3p ENSGALG00000015459
gga-miR-146a-3p ENSGALG00000015902
gga-miR-146a-3p ENSGALG00000015967
gga-miR-146a-3p ENSGALG00000016507
gga-miR-146a-3p ENSGALG00000016880
gga-miR-146a-3p ENSGALG00000016922
gga-miR-146a-3p ENSGALG00000017318
gga-miR-146a-3p ENSGALG00000017493
gga-miR-146a-3p ENSGALG00000019026
gga-miR-146a-3p ENSGALG00000021637
gga-miR-146a-3p ENSGALG00000023120
gga-miR-146a-3p ENSGALG00000023626
gga-miR-146a-3p ENSGALG00000024056
gga-miR-146a-3p ENSGALG00000025751
gga-miR-146a-3p ENSGALG00000025817
gga-miR-146a-3p ENSGALG00000026033
gga-miR-146a-3p ENSGALG00000026146
gga-miR-146a-3p ENSGALG00000026276
gga-miR-146a-3p ENSGALG00000026278
gga-miR-146a-3p ENSGALG00000026428
gga-miR-146a-3p ENSGALG00000026875
gga-miR-146a-3p ENSGALG00000027069
gga-miR-146a-3p ENSGALG00000027375
gga-miR-146a-3p ENSGALG00000027742
gga-miR-146a-3p ENSGALG00000027786
gga-miR-146a-3p ENSGALG00000028236
gga-miR-146a-3p ENSGALG00000028721
gga-miR-146a-3p ENSGALG00000028967
gga-miR-146a-3p ENSGALG00000029343
gga-miR-146a-3p ENSGALG00000029402
gga-miR-146a-3p ENSGALG00000029502
gga-miR-146a-3p ENSGALG00000029624
gga-miR-146a-3p ENSGALG00000029747
gga-miR-146a-3p ENSGALG00000029768
gga-miR-146a-3p ENSGALG00000029917
gga-miR-146a-3p ENSGALG00000030118
gga-miR-146a-3p ENSGALG00000030775
gga-miR-146a-3p ENSGALG00000030907
gga-miR-146a-3p ENSGALG00000031000
gga-miR-146a-3p ENSGALG00000031002
gga-miR-146a-3p ENSGALG00000031411
gga-miR-146a-3p ENSGALG00000031440
gga-miR-146a-3p ENSGALG00000031593
gga-miR-146a-3p ENSGALG00000031707
gga-miR-146a-3p ENSGALG00000032029
gga-miR-146a-3p ENSGALG00000032184
gga-miR-146a-3p ENSGALG00000032415
gga-miR-146a-3p ENSGALG00000032469
gga-miR-146a-3p ENSGALG00000032610
gga-miR-146a-3p ENSGALG00000032750
gga-miR-146a-3p ENSGALG00000033110
gga-miR-146a-3p ENSGALG00000033150
gga-miR-146a-3p ENSGALG00000033510
gga-miR-146a-3p ENSGALG00000033520
gga-miR-146a-3p ENSGALG00000033854
gga-miR-146a-3p ENSGALG00000033941
gga-miR-146a-3p ENSGALG00000034630
gga-miR-146a-3p ENSGALG00000034688
gga-miR-146a-3p ENSGALG00000034737
gga-miR-146a-3p ENSGALG00000034967
gga-miR-146a-3p ENSGALG00000035911
gga-miR-146a-3p ENSGALG00000036327
gga-miR-146a-3p ENSGALG00000036346
gga-miR-146a-3p ENSGALG00000036787
gga-miR-146a-3p ENSGALG00000037395
gga-miR-146a-3p ENSGALG00000037480
gga-miR-146a-3p ENSGALG00000037712
gga-miR-146a-3p ENSGALG00000037935
gga-miR-146a-3p ENSGALG00000037939
gga-miR-146a-3p ENSGALG00000037995
gga-miR-146a-3p ENSGALG00000038209
gga-miR-146a-3p ENSGALG00000038299
gga-miR-146a-3p ENSGALG00000038399
gga-miR-146a-3p ENSGALG00000038529
gga-miR-146a-3p ENSGALG00000038810
gga-miR-146a-3p ENSGALG00000039346
gga-miR-146a-3p ENSGALG00000039356
gga-miR-146a-3p ENSGALG00000039710
gga-miR-146a-3p ENSGALG00000039876
gga-miR-146a-3p ENSGALG00000039878
gga-miR-146a-3p ENSGALG00000040068
gga-miR-146a-3p ENSGALG00000040157
gga-miR-146a-3p ENSGALG00000040224
gga-miR-146a-3p ENSGALG00000040529
gga-miR-146a-3p ENSGALG00000040759
gga-miR-146a-3p ENSGALG00000040784
gga-miR-146a-3p ENSGALG00000040857
gga-miR-146a-3p ENSGALG00000041400
gga-miR-146a-3p ENSGALG00000041483
gga-miR-146a-3p ENSGALG00000041528
gga-miR-146a-3p ENSGALG00000041533
gga-miR-146a-3p ENSGALG00000041560
gga-miR-146a-3p ENSGALG00000041797
gga-miR-146a-3p ENSGALG00000042125
gga-miR-146a-3p ENSGALG00000042375
gga-miR-146a-3p ENSGALG00000042538
gga-miR-146a-3p ENSGALG00000042767
gga-miR-146a-3p ENSGALG00000042976
gga-miR-146a-3p ENSGALG00000043036
gga-miR-146a-3p ENSGALG00000043510
gga-miR-146a-3p ENSGALG00000043576
gga-miR-146a-3p ENSGALG00000043727
gga-miR-146a-3p ENSGALG00000043930
gga-miR-146a-3p ENSGALG00000044069
gga-miR-146a-3p ENSGALG00000044406
gga-miR-146a-3p ENSGALG00000044851
gga-miR-146a-3p ENSGALG00000045562
gga-miR-146a-3p ENSGALG00000046204
gga-miR-146a-3p ENSGALG00000046256
gga-miR-146a-3p ENSGALG00000046507
gga-miR-146a-3p ENSGALG00000046649
gga-miR-146a-3p ENSGALG00000046656
gga-miR-146a-3p ENSGALG00000046727
gga-miR-146a-3p ENSGALG00000046785
gga-miR-146a-3p ENSGALG00000046787
gga-miR-146a-3p ENSGALG00000046843
gga-miR-146a-3p ENSGALG00000046896
gga-miR-146a-3p ENSGALG00000046950
gga-miR-146a-3p ENSGALG00000047192
gga-miR-146a-3p ENSGALG00000047321
gga-miR-146a-3p ENSGALG00000047761
gga-miR-146a-3p ENSGALG00000047800
gga-miR-146a-3p ENSGALG00000048190
gga-miR-146a-3p ENSGALG00000048236
gga-miR-146a-3p ENSGALG00000048365
gga-miR-146a-3p ENSGALG00000048440
gga-miR-146a-3p ENSGALG00000048565
gga-miR-146a-3p ENSGALG00000048791
gga-miR-146a-3p ENSGALG00000048938
gga-miR-146a-3p ENSGALG00000049003
gga-miR-146a-3p ENSGALG00000049172
gga-miR-146a-3p ENSGALG00000049229
gga-miR-146a-3p ENSGALG00000049458
gga-miR-146a-3p ENSGALG00000049503
gga-miR-146a-3p ENSGALG00000049562
gga-miR-146a-3p ENSGALG00000049582
gga-miR-146a-3p ENSGALG00000050229
gga-miR-146a-3p ENSGALG00000050235
gga-miR-146a-3p ENSGALG00000050447
gga-miR-146a-3p ENSGALG00000050459
gga-miR-146a-3p ENSGALG00000050508
gga-miR-146a-3p ENSGALG00000050797
gga-miR-146a-3p ENSGALG00000050921
gga-miR-146a-3p ENSGALG00000050946
gga-miR-146a-3p ENSGALG00000051055
gga-miR-146a-3p ENSGALG00000051144
gga-miR-146a-3p ENSGALG00000051412
gga-miR-146a-3p ENSGALG00000051597
gga-miR-146a-3p ENSGALG00000052202
gga-miR-146a-3p ENSGALG00000052464
gga-miR-146a-3p ENSGALG00000052611
gga-miR-146a-3p ENSGALG00000052646
gga-miR-146a-3p ENSGALG00000052674
gga-miR-146a-3p ENSGALG00000052703
gga-miR-146a-3p ENSGALG00000053058
gga-miR-146a-3p ENSGALG00000053585
gga-miR-146a-3p ENSGALG00000053966
gga-miR-146a-3p ENSGALG00000054005
gga-miR-146a-3p ENSGALG00000054162
gga-miR-146a-3p ENSGALG00000054176
gga-miR-146a-3p ENSGALG00000054216
gga-miR-146a-3p ENSGALG00000054306
gga-miR-146a-3p ENSGALG00000054307
gga-miR-146a-3p ENSGALG00000054488
gga-miR-146a-3p ENSGALG00000054753
gga-miR-146a-3p ENSGALG00000054784
gga-miR-146a-3p ENSGALG00000055023
gga-miR-146a-5p ENSGALG00000000055
gga-miR-146a-5p ENSGALG00000001654
gga-miR-146a-5p ENSGALG00000002651
gga-miR-146a-5p ENSGALG00000008623
gga-miR-146a-5p ENSGALG00000010997
gga-miR-146a-5p ENSGALG00000011518
gga-miR-146a-5p ENSGALG00000014258
gga-miR-146a-5p ENSGALG00000015332
gga-miR-146a-5p ENSGALG00000029862
gga-miR-146a-5p ENSGALG00000032273
gga-miR-146a-5p ENSGALG00000048011
gga-miR-146b-3p ENSGALG00000002771
gga-miR-146b-3p ENSGALG00000006133
gga-miR-146b-3p ENSGALG00000007474
gga-miR-146b-3p ENSGALG00000007665
gga-miR-146b-3p ENSGALG00000010164
gga-miR-146b-3p ENSGALG00000011866
gga-miR-146b-3p ENSGALG00000026687
gga-miR-146b-3p ENSGALG00000033068
gga-miR-146b-3p ENSGALG00000034430
gga-miR-146b-3p ENSGALG00000037712
gga-miR-146b-3p ENSGALG00000041961
gga-miR-146b-3p ENSGALG00000045738
gga-miR-146b-5p ENSGALG00000006565
gga-miR-146b-5p ENSGALG00000011518
gga-miR-146b-5p ENSGALG00000029862
gga-miR-146b-5p ENSGALG00000032273
gga-miR-146b-5p ENSGALG00000052396
gga-miR-148a-5p ENSGALG00000007404
gga-miR-148a-5p ENSGALG00000012879
gga-miR-148a-5p ENSGALG00000016522
gga-miR-148a-5p ENSGALG00000048911
gga-miR-1552-3p ENSGALG00000000189
gga-miR-1552-3p ENSGALG00000001412
gga-miR-1552-3p ENSGALG00000001621
gga-miR-1552-3p ENSGALG00000001805
gga-miR-1552-3p ENSGALG00000002023
gga-miR-1552-3p ENSGALG00000002127
gga-miR-1552-3p ENSGALG00000002288
gga-miR-1552-3p ENSGALG00000003405
gga-miR-1552-3p ENSGALG00000003712
gga-miR-1552-3p ENSGALG00000004285
gga-miR-1552-3p ENSGALG00000005054
gga-miR-1552-3p ENSGALG00000005688
gga-miR-1552-3p ENSGALG00000006662
gga-miR-1552-3p ENSGALG00000007286
gga-miR-1552-3p ENSGALG00000007608
gga-miR-1552-3p ENSGALG00000008844
gga-miR-1552-3p ENSGALG00000009651
gga-miR-1552-3p ENSGALG00000010963
gga-miR-1552-3p ENSGALG00000011738
gga-miR-1552-3p ENSGALG00000014321
gga-miR-1552-3p ENSGALG00000014501
gga-miR-1552-3p ENSGALG00000015331
gga-miR-1552-3p ENSGALG00000015416
gga-miR-1552-3p ENSGALG00000016803
gga-miR-1552-3p ENSGALG00000031274
gga-miR-1552-3p ENSGALG00000031997
gga-miR-1552-3p ENSGALG00000034434
gga-miR-1552-3p ENSGALG00000036876
gga-miR-1552-3p ENSGALG00000038637
gga-miR-1552-3p ENSGALG00000039538
gga-miR-1552-3p ENSGALG00000049420
gga-miR-1552-3p ENSGALG00000053966
gga-miR-1552-5p ENSGALG00000029714
gga-miR-1552-5p ENSGALG00000033170
gga-miR-1597-5p ENSGALG00000010747
gga-miR-1597-5p ENSGALG00000040355
gga-miR-15b-3p ENSGALG00000002187
gga-miR-15b-3p ENSGALG00000016254
gga-miR-16-1-3p ENSGALG00000001883
gga-miR-16-1-3p ENSGALG00000002929
gga-miR-16-1-3p ENSGALG00000005938
gga-miR-16-1-3p ENSGALG00000008122
gga-miR-16-1-3p ENSGALG00000009654
gga-miR-16-1-3p ENSGALG00000010627
gga-miR-16-1-3p ENSGALG00000011910
gga-miR-16-1-3p ENSGALG00000014381
gga-miR-16-1-3p ENSGALG00000015490
gga-miR-16-1-3p ENSGALG00000029408
gga-miR-16-1-3p ENSGALG00000032746
gga-miR-16-1-3p ENSGALG00000034500
gga-miR-16-1-3p ENSGALG00000047314
gga-miR-16-1-3p ENSGALG00000053682
gga-miR-1625-5p ENSGALG00000000081
gga-miR-1625-5p ENSGALG00000000309
gga-miR-1625-5p ENSGALG00000000400
gga-miR-1625-5p ENSGALG00000000442
gga-miR-1625-5p ENSGALG00000000551
gga-miR-1625-5p ENSGALG00000000802
gga-miR-1625-5p ENSGALG00000000955
gga-miR-1625-5p ENSGALG00000001014
gga-miR-1625-5p ENSGALG00000001030
gga-miR-1625-5p ENSGALG00000001238
gga-miR-1625-5p ENSGALG00000001289
gga-miR-1625-5p ENSGALG00000001431
gga-miR-1625-5p ENSGALG00000001437
gga-miR-1625-5p ENSGALG00000001571
gga-miR-1625-5p ENSGALG00000001728
gga-miR-1625-5p ENSGALG00000001773
gga-miR-1625-5p ENSGALG00000002022
gga-miR-1625-5p ENSGALG00000002131
gga-miR-1625-5p ENSGALG00000002415
gga-miR-1625-5p ENSGALG00000002497
gga-miR-1625-5p ENSGALG00000002527
gga-miR-1625-5p ENSGALG00000002564
gga-miR-1625-5p ENSGALG00000002634
gga-miR-1625-5p ENSGALG00000002725
gga-miR-1625-5p ENSGALG00000002836
gga-miR-1625-5p ENSGALG00000002848
gga-miR-1625-5p ENSGALG00000002854
gga-miR-1625-5p ENSGALG00000002877
gga-miR-1625-5p ENSGALG00000003113
gga-miR-1625-5p ENSGALG00000003120
gga-miR-1625-5p ENSGALG00000003238
gga-miR-1625-5p ENSGALG00000003369
gga-miR-1625-5p ENSGALG00000003403
gga-miR-1625-5p ENSGALG00000003597
gga-miR-1625-5p ENSGALG00000003732
gga-miR-1625-5p ENSGALG00000003774
gga-miR-1625-5p ENSGALG00000003829
gga-miR-1625-5p ENSGALG00000003880
gga-miR-1625-5p ENSGALG00000003904
gga-miR-1625-5p ENSGALG00000003933
gga-miR-1625-5p ENSGALG00000003977
gga-miR-1625-5p ENSGALG00000004042
gga-miR-1625-5p ENSGALG00000004128
gga-miR-1625-5p ENSGALG00000004346
gga-miR-1625-5p ENSGALG00000004670
gga-miR-1625-5p ENSGALG00000004745
gga-miR-1625-5p ENSGALG00000004747
gga-miR-1625-5p ENSGALG00000004759
gga-miR-1625-5p ENSGALG00000005134
gga-miR-1625-5p ENSGALG00000005328
gga-miR-1625-5p ENSGALG00000005767
gga-miR-1625-5p ENSGALG00000005884
gga-miR-1625-5p ENSGALG00000006007
gga-miR-1625-5p ENSGALG00000006149
gga-miR-1625-5p ENSGALG00000006471
gga-miR-1625-5p ENSGALG00000006588
gga-miR-1625-5p ENSGALG00000006644
gga-miR-1625-5p ENSGALG00000006649
gga-miR-1625-5p ENSGALG00000006751
gga-miR-1625-5p ENSGALG00000006763
gga-miR-1625-5p ENSGALG00000006950
gga-miR-1625-5p ENSGALG00000007102
gga-miR-1625-5p ENSGALG00000007203
gga-miR-1625-5p ENSGALG00000007220
gga-miR-1625-5p ENSGALG00000007330
gga-miR-1625-5p ENSGALG00000007720
gga-miR-1625-5p ENSGALG00000007747
gga-miR-1625-5p ENSGALG00000007780
gga-miR-1625-5p ENSGALG00000008039
gga-miR-1625-5p ENSGALG00000008056
gga-miR-1625-5p ENSGALG00000008401
gga-miR-1625-5p ENSGALG00000008603
gga-miR-1625-5p ENSGALG00000009234
gga-miR-1625-5p ENSGALG00000009300
gga-miR-1625-5p ENSGALG00000009900
gga-miR-1625-5p ENSGALG00000010017
gga-miR-1625-5p ENSGALG00000010175
gga-miR-1625-5p ENSGALG00000010314
gga-miR-1625-5p ENSGALG00000010758
gga-miR-1625-5p ENSGALG00000010835
gga-miR-1625-5p ENSGALG00000011224
gga-miR-1625-5p ENSGALG00000011242
gga-miR-1625-5p ENSGALG00000011445
gga-miR-1625-5p ENSGALG00000011738
gga-miR-1625-5p ENSGALG00000011902
gga-miR-1625-5p ENSGALG00000012017
gga-miR-1625-5p ENSGALG00000012128
gga-miR-1625-5p ENSGALG00000012277
gga-miR-1625-5p ENSGALG00000012295
gga-miR-1625-5p ENSGALG00000012312
gga-miR-1625-5p ENSGALG00000012367
gga-miR-1625-5p ENSGALG00000012374
gga-miR-1625-5p ENSGALG00000012401
gga-miR-1625-5p ENSGALG00000012416
gga-miR-1625-5p ENSGALG00000012791
gga-miR-1625-5p ENSGALG00000013804
gga-miR-1625-5p ENSGALG00000014264
gga-miR-1625-5p ENSGALG00000014428
gga-miR-1625-5p ENSGALG00000014989
gga-miR-1625-5p ENSGALG00000015791
gga-miR-1625-5p ENSGALG00000016631
gga-miR-1625-5p ENSGALG00000016917
gga-miR-1625-5p ENSGALG00000017343
gga-miR-1625-5p ENSGALG00000017493
gga-miR-1625-5p ENSGALG00000017652
gga-miR-1625-5p ENSGALG00000019551
gga-miR-1625-5p ENSGALG00000020534
gga-miR-1625-5p ENSGALG00000023157
gga-miR-1625-5p ENSGALG00000023296
gga-miR-1625-5p ENSGALG00000023757
gga-miR-1625-5p ENSGALG00000024053
gga-miR-1625-5p ENSGALG00000025817
gga-miR-1625-5p ENSGALG00000025842
gga-miR-1625-5p ENSGALG00000025937
gga-miR-1625-5p ENSGALG00000026279
gga-miR-1625-5p ENSGALG00000026316
gga-miR-1625-5p ENSGALG00000026328
gga-miR-1625-5p ENSGALG00000026424
gga-miR-1625-5p ENSGALG00000026687
gga-miR-1625-5p ENSGALG00000026849
gga-miR-1625-5p ENSGALG00000027070
gga-miR-1625-5p ENSGALG00000027144
gga-miR-1625-5p ENSGALG00000027296
gga-miR-1625-5p ENSGALG00000028236
gga-miR-1625-5p ENSGALG00000028294
gga-miR-1625-5p ENSGALG00000028871
gga-miR-1625-5p ENSGALG00000029485
gga-miR-1625-5p ENSGALG00000031056
gga-miR-1625-5p ENSGALG00000032181
gga-miR-1625-5p ENSGALG00000033058
gga-miR-1625-5p ENSGALG00000033598
gga-miR-1625-5p ENSGALG00000033678
gga-miR-1625-5p ENSGALG00000033683
gga-miR-1625-5p ENSGALG00000033956
gga-miR-1625-5p ENSGALG00000034014
gga-miR-1625-5p ENSGALG00000034020
gga-miR-1625-5p ENSGALG00000034107
gga-miR-1625-5p ENSGALG00000034347
gga-miR-1625-5p ENSGALG00000035017
gga-miR-1625-5p ENSGALG00000035152
gga-miR-1625-5p ENSGALG00000035185
gga-miR-1625-5p ENSGALG00000035419
gga-miR-1625-5p ENSGALG00000035679
gga-miR-1625-5p ENSGALG00000035768
gga-miR-1625-5p ENSGALG00000035981
gga-miR-1625-5p ENSGALG00000036964
gga-miR-1625-5p ENSGALG00000037375
gga-miR-1625-5p ENSGALG00000037494
gga-miR-1625-5p ENSGALG00000037688
gga-miR-1625-5p ENSGALG00000037712
gga-miR-1625-5p ENSGALG00000037744
gga-miR-1625-5p ENSGALG00000037778
gga-miR-1625-5p ENSGALG00000037828
gga-miR-1625-5p ENSGALG00000038097
gga-miR-1625-5p ENSGALG00000038975
gga-miR-1625-5p ENSGALG00000039168
gga-miR-1625-5p ENSGALG00000039447
gga-miR-1625-5p ENSGALG00000039708
gga-miR-1625-5p ENSGALG00000040087
gga-miR-1625-5p ENSGALG00000040247
gga-miR-1625-5p ENSGALG00000040297
gga-miR-1625-5p ENSGALG00000041331
gga-miR-1625-5p ENSGALG00000041618
gga-miR-1625-5p ENSGALG00000041641
gga-miR-1625-5p ENSGALG00000041662
gga-miR-1625-5p ENSGALG00000041821
gga-miR-1625-5p ENSGALG00000042055
gga-miR-1625-5p ENSGALG00000042730
gga-miR-1625-5p ENSGALG00000042948
gga-miR-1625-5p ENSGALG00000043448
gga-miR-1625-5p ENSGALG00000043831
gga-miR-1625-5p ENSGALG00000043947
gga-miR-1625-5p ENSGALG00000043998
gga-miR-1625-5p ENSGALG00000046212
gga-miR-1625-5p ENSGALG00000046735
gga-miR-1625-5p ENSGALG00000046788
gga-miR-1625-5p ENSGALG00000047587
gga-miR-1625-5p ENSGALG00000047837
gga-miR-1625-5p ENSGALG00000048024
gga-miR-1625-5p ENSGALG00000049273
gga-miR-1625-5p ENSGALG00000049288
gga-miR-1625-5p ENSGALG00000049448
gga-miR-1625-5p ENSGALG00000050131
gga-miR-1625-5p ENSGALG00000050368
gga-miR-1625-5p ENSGALG00000050404
gga-miR-1625-5p ENSGALG00000050605
gga-miR-1625-5p ENSGALG00000051146
gga-miR-1625-5p ENSGALG00000051398
gga-miR-1625-5p ENSGALG00000052027
gga-miR-1625-5p ENSGALG00000052152
gga-miR-1625-5p ENSGALG00000052154
gga-miR-1625-5p ENSGALG00000052413
gga-miR-1625-5p ENSGALG00000052512
gga-miR-1625-5p ENSGALG00000052672
gga-miR-1625-5p ENSGALG00000052808
gga-miR-1625-5p ENSGALG00000053517
gga-miR-1625-5p ENSGALG00000054391
gga-miR-1625-5p ENSGALG00000054718
gga-miR-1641 ENSGALG00000016980
gga-miR-1641 ENSGALG00000020316
gga-miR-1641 ENSGALG00000026098
gga-miR-1641 ENSGALG00000041420
gga-miR-1662 ENSGALG00000040098
gga-miR-1663-3p ENSGALG00000002138
gga-miR-1663-3p ENSGALG00000002630
gga-miR-1663-3p ENSGALG00000002853
gga-miR-1663-3p ENSGALG00000003323
gga-miR-1663-3p ENSGALG00000003333
gga-miR-1663-3p ENSGALG00000003424
gga-miR-1663-3p ENSGALG00000003443
gga-miR-1663-3p ENSGALG00000003770
gga-miR-1663-3p ENSGALG00000005074
gga-miR-1663-3p ENSGALG00000005398
gga-miR-1663-3p ENSGALG00000005462
gga-miR-1663-3p ENSGALG00000005476
gga-miR-1663-3p ENSGALG00000006354
gga-miR-1663-3p ENSGALG00000006367
gga-miR-1663-3p ENSGALG00000008404
gga-miR-1663-3p ENSGALG00000008432
gga-miR-1663-3p ENSGALG00000011238
gga-miR-1663-3p ENSGALG00000011918
gga-miR-1663-3p ENSGALG00000013604
gga-miR-1663-3p ENSGALG00000013689
gga-miR-1663-3p ENSGALG00000014853
gga-miR-1663-3p ENSGALG00000017099
gga-miR-1663-3p ENSGALG00000017219
gga-miR-1663-3p ENSGALG00000019019
gga-miR-1663-3p ENSGALG00000023703
gga-miR-1663-3p ENSGALG00000026492
gga-miR-1663-3p ENSGALG00000026518
gga-miR-1663-3p ENSGALG00000029509
gga-miR-1663-3p ENSGALG00000029674
gga-miR-1663-3p ENSGALG00000030024
gga-miR-1663-3p ENSGALG00000030176
gga-miR-1663-3p ENSGALG00000031183
gga-miR-1663-3p ENSGALG00000031534
gga-miR-1663-3p ENSGALG00000032750
gga-miR-1663-3p ENSGALG00000037939
gga-miR-1663-3p ENSGALG00000037995
gga-miR-1663-3p ENSGALG00000037998
gga-miR-1663-3p ENSGALG00000040087
gga-miR-1663-3p ENSGALG00000041066
gga-miR-1663-3p ENSGALG00000044098
gga-miR-1663-3p ENSGALG00000044354
gga-miR-1663-3p ENSGALG00000045608
gga-miR-1663-3p ENSGALG00000048164
gga-miR-1663-3p ENSGALG00000048501
gga-miR-1663-3p ENSGALG00000048776
gga-miR-1663-3p ENSGALG00000049236
gga-miR-1663-3p ENSGALG00000049491
gga-miR-1663-3p ENSGALG00000050439
gga-miR-1663-3p ENSGALG00000051325
gga-miR-1663-3p ENSGALG00000053470
gga-miR-1677-3p ENSGALG00000000619
gga-miR-1677-3p ENSGALG00000002057
gga-miR-1677-3p ENSGALG00000002644
gga-miR-1677-3p ENSGALG00000002982
gga-miR-1677-3p ENSGALG00000003287
gga-miR-1677-3p ENSGALG00000003466
gga-miR-1677-3p ENSGALG00000003526
gga-miR-1677-3p ENSGALG00000004999
gga-miR-1677-3p ENSGALG00000005535
gga-miR-1677-3p ENSGALG00000005757
gga-miR-1677-3p ENSGALG00000005936
gga-miR-1677-3p ENSGALG00000006197
gga-miR-1677-3p ENSGALG00000008444
gga-miR-1677-3p ENSGALG00000008803
gga-miR-1677-3p ENSGALG00000008864
gga-miR-1677-3p ENSGALG00000010119
gga-miR-1677-3p ENSGALG00000013569
gga-miR-1677-3p ENSGALG00000013598
gga-miR-1677-3p ENSGALG00000013828
gga-miR-1677-3p ENSGALG00000014365
gga-miR-1677-3p ENSGALG00000015307
gga-miR-1677-3p ENSGALG00000015491
gga-miR-1677-3p ENSGALG00000016667
gga-miR-1677-3p ENSGALG00000017405
gga-miR-1677-3p ENSGALG00000019741
gga-miR-1677-3p ENSGALG00000027778
gga-miR-1677-3p ENSGALG00000030259
gga-miR-1677-3p ENSGALG00000030853
gga-miR-1677-3p ENSGALG00000035152
gga-miR-1677-3p ENSGALG00000039830
gga-miR-1677-3p ENSGALG00000041013
gga-miR-1677-3p ENSGALG00000041821
gga-miR-1677-3p ENSGALG00000045305
gga-miR-1677-3p ENSGALG00000047911
gga-miR-1677-3p ENSGALG00000048620
gga-miR-1677-3p ENSGALG00000049748
gga-miR-1677-3p ENSGALG00000051085
gga-miR-1716 ENSGALG00000000112
gga-miR-1716 ENSGALG00000000141
gga-miR-1716 ENSGALG00000000172
gga-miR-1716 ENSGALG00000000379
gga-miR-1716 ENSGALG00000000400
gga-miR-1716 ENSGALG00000000452
gga-miR-1716 ENSGALG00000000466
gga-miR-1716 ENSGALG00000000518
gga-miR-1716 ENSGALG00000000608
gga-miR-1716 ENSGALG00000000618
gga-miR-1716 ENSGALG00000000630
gga-miR-1716 ENSGALG00000000652
gga-miR-1716 ENSGALG00000000684
gga-miR-1716 ENSGALG00000000950
gga-miR-1716 ENSGALG00000000988
gga-miR-1716 ENSGALG00000001149
gga-miR-1716 ENSGALG00000001171
gga-miR-1716 ENSGALG00000001183
gga-miR-1716 ENSGALG00000001184
gga-miR-1716 ENSGALG00000001238
gga-miR-1716 ENSGALG00000001431
gga-miR-1716 ENSGALG00000001442
gga-miR-1716 ENSGALG00000001521
gga-miR-1716 ENSGALG00000001557
gga-miR-1716 ENSGALG00000001682
gga-miR-1716 ENSGALG00000001702
gga-miR-1716 ENSGALG00000001722
gga-miR-1716 ENSGALG00000001729
gga-miR-1716 ENSGALG00000001838
gga-miR-1716 ENSGALG00000001926
gga-miR-1716 ENSGALG00000001955
gga-miR-1716 ENSGALG00000001962
gga-miR-1716 ENSGALG00000001965
gga-miR-1716 ENSGALG00000002018
gga-miR-1716 ENSGALG00000002138
gga-miR-1716 ENSGALG00000002164
gga-miR-1716 ENSGALG00000002362
gga-miR-1716 ENSGALG00000002443
gga-miR-1716 ENSGALG00000002486
gga-miR-1716 ENSGALG00000002515
gga-miR-1716 ENSGALG00000002548
gga-miR-1716 ENSGALG00000002816
gga-miR-1716 ENSGALG00000002853
gga-miR-1716 ENSGALG00000002854
gga-miR-1716 ENSGALG00000002886
gga-miR-1716 ENSGALG00000003065
gga-miR-1716 ENSGALG00000003082
gga-miR-1716 ENSGALG00000003123
gga-miR-1716 ENSGALG00000003241
gga-miR-1716 ENSGALG00000003261
gga-miR-1716 ENSGALG00000003287
gga-miR-1716 ENSGALG00000003357
gga-miR-1716 ENSGALG00000003403
gga-miR-1716 ENSGALG00000003499
gga-miR-1716 ENSGALG00000003578
gga-miR-1716 ENSGALG00000003731
gga-miR-1716 ENSGALG00000003742
gga-miR-1716 ENSGALG00000003841
gga-miR-1716 ENSGALG00000003855
gga-miR-1716 ENSGALG00000004042
gga-miR-1716 ENSGALG00000004093
gga-miR-1716 ENSGALG00000004123
gga-miR-1716 ENSGALG00000004431
gga-miR-1716 ENSGALG00000004475
gga-miR-1716 ENSGALG00000004569
gga-miR-1716 ENSGALG00000004583
gga-miR-1716 ENSGALG00000004889
gga-miR-1716 ENSGALG00000004908
gga-miR-1716 ENSGALG00000005094
gga-miR-1716 ENSGALG00000005512
gga-miR-1716 ENSGALG00000005553
gga-miR-1716 ENSGALG00000005582
gga-miR-1716 ENSGALG00000005589
gga-miR-1716 ENSGALG00000005630
gga-miR-1716 ENSGALG00000005649
gga-miR-1716 ENSGALG00000005653
gga-miR-1716 ENSGALG00000005659
gga-miR-1716 ENSGALG00000005842
gga-miR-1716 ENSGALG00000005896
gga-miR-1716 ENSGALG00000006078
gga-miR-1716 ENSGALG00000006190
gga-miR-1716 ENSGALG00000006194
gga-miR-1716 ENSGALG00000006203
gga-miR-1716 ENSGALG00000006211
gga-miR-1716 ENSGALG00000006221
gga-miR-1716 ENSGALG00000006273
gga-miR-1716 ENSGALG00000006515
gga-miR-1716 ENSGALG00000006539
gga-miR-1716 ENSGALG00000006601
gga-miR-1716 ENSGALG00000006612
gga-miR-1716 ENSGALG00000006691
gga-miR-1716 ENSGALG00000006824
gga-miR-1716 ENSGALG00000006857
gga-miR-1716 ENSGALG00000006910
gga-miR-1716 ENSGALG00000006979
gga-miR-1716 ENSGALG00000006995
gga-miR-1716 ENSGALG00000007015
gga-miR-1716 ENSGALG00000007147
gga-miR-1716 ENSGALG00000007246
gga-miR-1716 ENSGALG00000007320
gga-miR-1716 ENSGALG00000007350
gga-miR-1716 ENSGALG00000007370
gga-miR-1716 ENSGALG00000007508
gga-miR-1716 ENSGALG00000007609
gga-miR-1716 ENSGALG00000007659
gga-miR-1716 ENSGALG00000007666
gga-miR-1716 ENSGALG00000007713
gga-miR-1716 ENSGALG00000007720
gga-miR-1716 ENSGALG00000007762
gga-miR-1716 ENSGALG00000007848
gga-miR-1716 ENSGALG00000008073
gga-miR-1716 ENSGALG00000008133
gga-miR-1716 ENSGALG00000008297
gga-miR-1716 ENSGALG00000008313
gga-miR-1716 ENSGALG00000008380
gga-miR-1716 ENSGALG00000008405
gga-miR-1716 ENSGALG00000008616
gga-miR-1716 ENSGALG00000008881
gga-miR-1716 ENSGALG00000008898
gga-miR-1716 ENSGALG00000009234
gga-miR-1716 ENSGALG00000009365
gga-miR-1716 ENSGALG00000009428
gga-miR-1716 ENSGALG00000009468
gga-miR-1716 ENSGALG00000009485
gga-miR-1716 ENSGALG00000009985
gga-miR-1716 ENSGALG00000010129
gga-miR-1716 ENSGALG00000010258
gga-miR-1716 ENSGALG00000010497
gga-miR-1716 ENSGALG00000010740
gga-miR-1716 ENSGALG00000011169
gga-miR-1716 ENSGALG00000011207
gga-miR-1716 ENSGALG00000011238
gga-miR-1716 ENSGALG00000011306
gga-miR-1716 ENSGALG00000011347
gga-miR-1716 ENSGALG00000011358
gga-miR-1716 ENSGALG00000011630
gga-miR-1716 ENSGALG00000011902
gga-miR-1716 ENSGALG00000012230
gga-miR-1716 ENSGALG00000012374
gga-miR-1716 ENSGALG00000012860
gga-miR-1716 ENSGALG00000013342
gga-miR-1716 ENSGALG00000013430
gga-miR-1716 ENSGALG00000013506
gga-miR-1716 ENSGALG00000013537
gga-miR-1716 ENSGALG00000013778
gga-miR-1716 ENSGALG00000014179
gga-miR-1716 ENSGALG00000015018
gga-miR-1716 ENSGALG00000015450
gga-miR-1716 ENSGALG00000016507
gga-miR-1716 ENSGALG00000016880
gga-miR-1716 ENSGALG00000018815
gga-miR-1716 ENSGALG00000019019
gga-miR-1716 ENSGALG00000020359
gga-miR-1716 ENSGALG00000021025
gga-miR-1716 ENSGALG00000021040
gga-miR-1716 ENSGALG00000021572
gga-miR-1716 ENSGALG00000021620
gga-miR-1716 ENSGALG00000022440
gga-miR-1716 ENSGALG00000022557
gga-miR-1716 ENSGALG00000022622
gga-miR-1716 ENSGALG00000022696
gga-miR-1716 ENSGALG00000023193
gga-miR-1716 ENSGALG00000023195
gga-miR-1716 ENSGALG00000023279
gga-miR-1716 ENSGALG00000023338
gga-miR-1716 ENSGALG00000023472
gga-miR-1716 ENSGALG00000023622
gga-miR-1716 ENSGALG00000023632
gga-miR-1716 ENSGALG00000023703
gga-miR-1716 ENSGALG00000023950
gga-miR-1716 ENSGALG00000024391
gga-miR-1716 ENSGALG00000025778
gga-miR-1716 ENSGALG00000025788
gga-miR-1716 ENSGALG00000025938
gga-miR-1716 ENSGALG00000025945
gga-miR-1716 ENSGALG00000026055
gga-miR-1716 ENSGALG00000026276
gga-miR-1716 ENSGALG00000026298
gga-miR-1716 ENSGALG00000026299
gga-miR-1716 ENSGALG00000026558
gga-miR-1716 ENSGALG00000026638
gga-miR-1716 ENSGALG00000026655
gga-miR-1716 ENSGALG00000026716
gga-miR-1716 ENSGALG00000026744
gga-miR-1716 ENSGALG00000026809
gga-miR-1716 ENSGALG00000027046
gga-miR-1716 ENSGALG00000027188
gga-miR-1716 ENSGALG00000027482
gga-miR-1716 ENSGALG00000027533
gga-miR-1716 ENSGALG00000027540
gga-miR-1716 ENSGALG00000027546
gga-miR-1716 ENSGALG00000027629
gga-miR-1716 ENSGALG00000027838
gga-miR-1716 ENSGALG00000027983
gga-miR-1716 ENSGALG00000028039
gga-miR-1716 ENSGALG00000028543
gga-miR-1716 ENSGALG00000028561
gga-miR-1716 ENSGALG00000028971
gga-miR-1716 ENSGALG00000028978
gga-miR-1716 ENSGALG00000029024
gga-miR-1716 ENSGALG00000029150
gga-miR-1716 ENSGALG00000029408
gga-miR-1716 ENSGALG00000029480
gga-miR-1716 ENSGALG00000029521
gga-miR-1716 ENSGALG00000029528
gga-miR-1716 ENSGALG00000029558
gga-miR-1716 ENSGALG00000029694
gga-miR-1716 ENSGALG00000029714
gga-miR-1716 ENSGALG00000029721
gga-miR-1716 ENSGALG00000029917
gga-miR-1716 ENSGALG00000029940
gga-miR-1716 ENSGALG00000029980
gga-miR-1716 ENSGALG00000030040
gga-miR-1716 ENSGALG00000030353
gga-miR-1716 ENSGALG00000030416
gga-miR-1716 ENSGALG00000030587
gga-miR-1716 ENSGALG00000030672
gga-miR-1716 ENSGALG00000030739
gga-miR-1716 ENSGALG00000030899
gga-miR-1716 ENSGALG00000030932
gga-miR-1716 ENSGALG00000030940
gga-miR-1716 ENSGALG00000031010
gga-miR-1716 ENSGALG00000031067
gga-miR-1716 ENSGALG00000031243
gga-miR-1716 ENSGALG00000031296
gga-miR-1716 ENSGALG00000031332
gga-miR-1716 ENSGALG00000031512
gga-miR-1716 ENSGALG00000031593
gga-miR-1716 ENSGALG00000031707
gga-miR-1716 ENSGALG00000031813
gga-miR-1716 ENSGALG00000031839
gga-miR-1716 ENSGALG00000032051
gga-miR-1716 ENSGALG00000032172
gga-miR-1716 ENSGALG00000032335
gga-miR-1716 ENSGALG00000032336
gga-miR-1716 ENSGALG00000032415
gga-miR-1716 ENSGALG00000032418
gga-miR-1716 ENSGALG00000032619
gga-miR-1716 ENSGALG00000032644
gga-miR-1716 ENSGALG00000032658
gga-miR-1716 ENSGALG00000032702
gga-miR-1716 ENSGALG00000032713
gga-miR-1716 ENSGALG00000032868
gga-miR-1716 ENSGALG00000032980
gga-miR-1716 ENSGALG00000032986
gga-miR-1716 ENSGALG00000033034
gga-miR-1716 ENSGALG00000033051
gga-miR-1716 ENSGALG00000033090
gga-miR-1716 ENSGALG00000033170
gga-miR-1716 ENSGALG00000033203
gga-miR-1716 ENSGALG00000033300
gga-miR-1716 ENSGALG00000033405
gga-miR-1716 ENSGALG00000033885
gga-miR-1716 ENSGALG00000033888
gga-miR-1716 ENSGALG00000033941
gga-miR-1716 ENSGALG00000034042
gga-miR-1716 ENSGALG00000034067
gga-miR-1716 ENSGALG00000034187
gga-miR-1716 ENSGALG00000034251
gga-miR-1716 ENSGALG00000034326
gga-miR-1716 ENSGALG00000034505
gga-miR-1716 ENSGALG00000034625
gga-miR-1716 ENSGALG00000034737
gga-miR-1716 ENSGALG00000034973
gga-miR-1716 ENSGALG00000035386
gga-miR-1716 ENSGALG00000035419
gga-miR-1716 ENSGALG00000035487
gga-miR-1716 ENSGALG00000035604
gga-miR-1716 ENSGALG00000035725
gga-miR-1716 ENSGALG00000035768
gga-miR-1716 ENSGALG00000035817
gga-miR-1716 ENSGALG00000035841
gga-miR-1716 ENSGALG00000035842
gga-miR-1716 ENSGALG00000035911
gga-miR-1716 ENSGALG00000036378
gga-miR-1716 ENSGALG00000036484
gga-miR-1716 ENSGALG00000036642
gga-miR-1716 ENSGALG00000036894
gga-miR-1716 ENSGALG00000037029
gga-miR-1716 ENSGALG00000037082
gga-miR-1716 ENSGALG00000037407
gga-miR-1716 ENSGALG00000037492
gga-miR-1716 ENSGALG00000037522
gga-miR-1716 ENSGALG00000037726
gga-miR-1716 ENSGALG00000037787
gga-miR-1716 ENSGALG00000037946
gga-miR-1716 ENSGALG00000037995
gga-miR-1716 ENSGALG00000037998
gga-miR-1716 ENSGALG00000038059
gga-miR-1716 ENSGALG00000038097
gga-miR-1716 ENSGALG00000038299
gga-miR-1716 ENSGALG00000038325
gga-miR-1716 ENSGALG00000038515
gga-miR-1716 ENSGALG00000038559
gga-miR-1716 ENSGALG00000038810
gga-miR-1716 ENSGALG00000038902
gga-miR-1716 ENSGALG00000039022
gga-miR-1716 ENSGALG00000039120
gga-miR-1716 ENSGALG00000039134
gga-miR-1716 ENSGALG00000039170
gga-miR-1716 ENSGALG00000039322
gga-miR-1716 ENSGALG00000039474
gga-miR-1716 ENSGALG00000039648
gga-miR-1716 ENSGALG00000039708
gga-miR-1716 ENSGALG00000039781
gga-miR-1716 ENSGALG00000039865
gga-miR-1716 ENSGALG00000039887
gga-miR-1716 ENSGALG00000040003
gga-miR-1716 ENSGALG00000040017
gga-miR-1716 ENSGALG00000040068
gga-miR-1716 ENSGALG00000040087
gga-miR-1716 ENSGALG00000040249
gga-miR-1716 ENSGALG00000040270
gga-miR-1716 ENSGALG00000040348
gga-miR-1716 ENSGALG00000040759
gga-miR-1716 ENSGALG00000041066
gga-miR-1716 ENSGALG00000041154
gga-miR-1716 ENSGALG00000041163
gga-miR-1716 ENSGALG00000041266
gga-miR-1716 ENSGALG00000041285
gga-miR-1716 ENSGALG00000041372
gga-miR-1716 ENSGALG00000041392
gga-miR-1716 ENSGALG00000041419
gga-miR-1716 ENSGALG00000041522
gga-miR-1716 ENSGALG00000041641
gga-miR-1716 ENSGALG00000041752
gga-miR-1716 ENSGALG00000041792
gga-miR-1716 ENSGALG00000042029
gga-miR-1716 ENSGALG00000042055
gga-miR-1716 ENSGALG00000042077
gga-miR-1716 ENSGALG00000042132
gga-miR-1716 ENSGALG00000042199
gga-miR-1716 ENSGALG00000042214
gga-miR-1716 ENSGALG00000042241
gga-miR-1716 ENSGALG00000042375
gga-miR-1716 ENSGALG00000042422
gga-miR-1716 ENSGALG00000042482
gga-miR-1716 ENSGALG00000042538
gga-miR-1716 ENSGALG00000042796
gga-miR-1716 ENSGALG00000042894
gga-miR-1716 ENSGALG00000042994
gga-miR-1716 ENSGALG00000043009
gga-miR-1716 ENSGALG00000043513
gga-miR-1716 ENSGALG00000043831
gga-miR-1716 ENSGALG00000044383
gga-miR-1716 ENSGALG00000044406
gga-miR-1716 ENSGALG00000044654
gga-miR-1716 ENSGALG00000045228
gga-miR-1716 ENSGALG00000045608
gga-miR-1716 ENSGALG00000045788
gga-miR-1716 ENSGALG00000046687
gga-miR-1716 ENSGALG00000046965
gga-miR-1716 ENSGALG00000047017
gga-miR-1716 ENSGALG00000047313
gga-miR-1716 ENSGALG00000047517
gga-miR-1716 ENSGALG00000047622
gga-miR-1716 ENSGALG00000047646
gga-miR-1716 ENSGALG00000047752
gga-miR-1716 ENSGALG00000048164
gga-miR-1716 ENSGALG00000048205
gga-miR-1716 ENSGALG00000048295
gga-miR-1716 ENSGALG00000048409
gga-miR-1716 ENSGALG00000048706
gga-miR-1716 ENSGALG00000048930
gga-miR-1716 ENSGALG00000049231
gga-miR-1716 ENSGALG00000049326
gga-miR-1716 ENSGALG00000049395
gga-miR-1716 ENSGALG00000049426
gga-miR-1716 ENSGALG00000049721
gga-miR-1716 ENSGALG00000049911
gga-miR-1716 ENSGALG00000050045
gga-miR-1716 ENSGALG00000050054
gga-miR-1716 ENSGALG00000050091
gga-miR-1716 ENSGALG00000050229
gga-miR-1716 ENSGALG00000050258
gga-miR-1716 ENSGALG00000050470
gga-miR-1716 ENSGALG00000050508
gga-miR-1716 ENSGALG00000050712
gga-miR-1716 ENSGALG00000050728
gga-miR-1716 ENSGALG00000050799
gga-miR-1716 ENSGALG00000051055
gga-miR-1716 ENSGALG00000051187
gga-miR-1716 ENSGALG00000051442
gga-miR-1716 ENSGALG00000051479
gga-miR-1716 ENSGALG00000052156
gga-miR-1716 ENSGALG00000052195
gga-miR-1716 ENSGALG00000052399
gga-miR-1716 ENSGALG00000052541
gga-miR-1716 ENSGALG00000052573
gga-miR-1716 ENSGALG00000052779
gga-miR-1716 ENSGALG00000052798
gga-miR-1716 ENSGALG00000052930
gga-miR-1716 ENSGALG00000052994
gga-miR-1716 ENSGALG00000053063
gga-miR-1716 ENSGALG00000053077
gga-miR-1716 ENSGALG00000053247
gga-miR-1716 ENSGALG00000053517
gga-miR-1716 ENSGALG00000053585
gga-miR-1716 ENSGALG00000053697
gga-miR-1716 ENSGALG00000053701
gga-miR-1716 ENSGALG00000053925
gga-miR-1716 ENSGALG00000053980
gga-miR-1716 ENSGALG00000054176
gga-miR-1716 ENSGALG00000054286
gga-miR-1716 ENSGALG00000054322
gga-miR-1716 ENSGALG00000054449
gga-miR-1716 ENSGALG00000054505
gga-miR-1716 ENSGALG00000054572
gga-miR-1716 ENSGALG00000054583
gga-miR-1716 ENSGALG00000054718
gga-miR-1716 ENSGALG00000054877
gga-miR-1716 ENSGALG00000054976
gga-miR-1729-5p ENSGALG00000009533
gga-miR-1729-5p ENSGALG00000009843
gga-miR-1729-5p ENSGALG00000023571
gga-miR-1729-5p ENSGALG00000025712
gga-miR-1729-5p ENSGALG00000029360
gga-miR-1729-5p ENSGALG00000029390
gga-miR-1729-5p ENSGALG00000045469
gga-miR-1731-5p ENSGALG00000000618
gga-miR-1731-5p ENSGALG00000000629
gga-miR-1731-5p ENSGALG00000001328
gga-miR-1731-5p ENSGALG00000002042
gga-miR-1731-5p ENSGALG00000002578
gga-miR-1731-5p ENSGALG00000003426
gga-miR-1731-5p ENSGALG00000004831
gga-miR-1731-5p ENSGALG00000005266
gga-miR-1731-5p ENSGALG00000005331
gga-miR-1731-5p ENSGALG00000005365
gga-miR-1731-5p ENSGALG00000006141
gga-miR-1731-5p ENSGALG00000007111
gga-miR-1731-5p ENSGALG00000007119
gga-miR-1731-5p ENSGALG00000007556
gga-miR-1731-5p ENSGALG00000007832
gga-miR-1731-5p ENSGALG00000008218
gga-miR-1731-5p ENSGALG00000009988
gga-miR-1731-5p ENSGALG00000010301
gga-miR-1731-5p ENSGALG00000011651
gga-miR-1731-5p ENSGALG00000011655
gga-miR-1731-5p ENSGALG00000012342
gga-miR-1731-5p ENSGALG00000012821
gga-miR-1731-5p ENSGALG00000013804
gga-miR-1731-5p ENSGALG00000016196
gga-miR-1731-5p ENSGALG00000016898
gga-miR-1731-5p ENSGALG00000019570
gga-miR-1731-5p ENSGALG00000019846
gga-miR-1731-5p ENSGALG00000025882
gga-miR-1731-5p ENSGALG00000026214
gga-miR-1731-5p ENSGALG00000028409
gga-miR-1731-5p ENSGALG00000030242
gga-miR-1731-5p ENSGALG00000032458
gga-miR-1731-5p ENSGALG00000032618
gga-miR-1731-5p ENSGALG00000033570
gga-miR-1731-5p ENSGALG00000035952
gga-miR-1731-5p ENSGALG00000036234
gga-miR-1731-5p ENSGALG00000037301
gga-miR-1731-5p ENSGALG00000039995
gga-miR-1731-5p ENSGALG00000041613
gga-miR-1731-5p ENSGALG00000041934
gga-miR-1731-5p ENSGALG00000042744
gga-miR-1731-5p ENSGALG00000043684
gga-miR-1731-5p ENSGALG00000046960
gga-miR-1731-5p ENSGALG00000049420
gga-miR-1744-3p ENSGALG00000000577
gga-miR-1744-3p ENSGALG00000014789
gga-miR-1744-3p ENSGALG00000040844
gga-miR-1754-5p ENSGALG00000000616
gga-miR-1754-5p ENSGALG00000001079
gga-miR-1754-5p ENSGALG00000001394
gga-miR-1754-5p ENSGALG00000001431
gga-miR-1754-5p ENSGALG00000001621
gga-miR-1754-5p ENSGALG00000001664
gga-miR-1754-5p ENSGALG00000001921
gga-miR-1754-5p ENSGALG00000001955
gga-miR-1754-5p ENSGALG00000002336
gga-miR-1754-5p ENSGALG00000002463
gga-miR-1754-5p ENSGALG00000002486
gga-miR-1754-5p ENSGALG00000002591
gga-miR-1754-5p ENSGALG00000002615
gga-miR-1754-5p ENSGALG00000002982
gga-miR-1754-5p ENSGALG00000003072
gga-miR-1754-5p ENSGALG00000003108
gga-miR-1754-5p ENSGALG00000003118
gga-miR-1754-5p ENSGALG00000003313
gga-miR-1754-5p ENSGALG00000003323
gga-miR-1754-5p ENSGALG00000003439
gga-miR-1754-5p ENSGALG00000003510
gga-miR-1754-5p ENSGALG00000003589
gga-miR-1754-5p ENSGALG00000003855
gga-miR-1754-5p ENSGALG00000004047
gga-miR-1754-5p ENSGALG00000004066
gga-miR-1754-5p ENSGALG00000004165
gga-miR-1754-5p ENSGALG00000004172
gga-miR-1754-5p ENSGALG00000004431
gga-miR-1754-5p ENSGALG00000005028
gga-miR-1754-5p ENSGALG00000005095
gga-miR-1754-5p ENSGALG00000005285
gga-miR-1754-5p ENSGALG00000005328
gga-miR-1754-5p ENSGALG00000005648
gga-miR-1754-5p ENSGALG00000005708
gga-miR-1754-5p ENSGALG00000006007
gga-miR-1754-5p ENSGALG00000006207
gga-miR-1754-5p ENSGALG00000006305
gga-miR-1754-5p ENSGALG00000006436
gga-miR-1754-5p ENSGALG00000006707
gga-miR-1754-5p ENSGALG00000007027
gga-miR-1754-5p ENSGALG00000007351
gga-miR-1754-5p ENSGALG00000007395
gga-miR-1754-5p ENSGALG00000007508
gga-miR-1754-5p ENSGALG00000007665
gga-miR-1754-5p ENSGALG00000008043
gga-miR-1754-5p ENSGALG00000008352
gga-miR-1754-5p ENSGALG00000008473
gga-miR-1754-5p ENSGALG00000009240
gga-miR-1754-5p ENSGALG00000010087
gga-miR-1754-5p ENSGALG00000010186
gga-miR-1754-5p ENSGALG00000010268
gga-miR-1754-5p ENSGALG00000011168
gga-miR-1754-5p ENSGALG00000011207
gga-miR-1754-5p ENSGALG00000012055
gga-miR-1754-5p ENSGALG00000016318
gga-miR-1754-5p ENSGALG00000017217
gga-miR-1754-5p ENSGALG00000017611
gga-miR-1754-5p ENSGALG00000019570
gga-miR-1754-5p ENSGALG00000019987
gga-miR-1754-5p ENSGALG00000021079
gga-miR-1754-5p ENSGALG00000021442
gga-miR-1754-5p ENSGALG00000021620
gga-miR-1754-5p ENSGALG00000022557
gga-miR-1754-5p ENSGALG00000023279
gga-miR-1754-5p ENSGALG00000023640
gga-miR-1754-5p ENSGALG00000024056
gga-miR-1754-5p ENSGALG00000025764
gga-miR-1754-5p ENSGALG00000025876
gga-miR-1754-5p ENSGALG00000025882
gga-miR-1754-5p ENSGALG00000027369
gga-miR-1754-5p ENSGALG00000028960
gga-miR-1754-5p ENSGALG00000030548
[truncated: 3,170 more rows]
