# Supplementary material for: Comparative Analysis of miRNA Expression Profiles in Skeletal Muscle of Bian Chickens at Different Embryonic Ages
Source: Animals (Basel). 2022 Apr 13;12(8):1003. doi: 10.3390/ani12081003 (PMC9025512; doi:10.3390/ani12081003)
Supplement: Supplementary file 1 [file animals-12-01003-s001.zip › Table S6. F14vsF20.GO_enrichment.xlsx]

## Sheet: F14vsF20.DEG_GO_enrichment_resu
GO_accession	Description	Term_type	Over_represented_pValue	Corrected_pValue	DEG_item	DEG_list	Bg_item	Bg_list	Gene_names
GO:0005737	cytoplasm	cellular_component	4.2327e-06	0.079172	1246	2604	6610	14870	ENSGALG00000015556,ENSGALG00000043035,ENSGALG00000033760,ENSGALG00000023621,ENSGALG00000024082,ENSGALG00000001168,ENSGALG00000000769,ENSGALG00000005374,ENSGALG00000043711,ENSGALG00000020417,ENSGALG00000002029,ENSGALG00000007227,ENSGALG00000005550,ENSGALG00000012379,ENSGALG00000001394,ENSGALG00000005951,ENSGALG00000012692,ENSGALG00000012355,ENSGALG00000000943,ENSGALG00000008597,ENSGALG00000003323,…
GO:0043168	anion binding	molecular_function	0.00012087	0.37632	411	2604	2084	14870	ENSGALG00000005622,ENSGALG00000003985,ENSGALG00000035850,ENSGALG00000011855,ENSGALG00000003238,ENSGALG00000001245,ENSGALG00000006122,ENSGALG00000035960,ENSGALG00000032496,ENSGALG00000003732,ENSGALG00000034014,ENSGALG00000010294,ENSGALG00000026865,ENSGALG00000007492,ENSGALG00000006221,ENSGALG00000045602,ENSGALG00000026983,ENSGALG00000043576,ENSGALG00000006008,ENSGALG00000005802,ENSGALG00000007052,…
GO:0044444	cytoplasmic part	cellular_component	0.00012243	0.37632	995	2604	5267	14870	ENSGALG00000049514,ENSGALG00000004300,ENSGALG00000009796,ENSGALG00000001238,ENSGALG00000032598,ENSGALG00000027762,ENSGALG00000030925,ENSGALG00000026452,ENSGALG00000036837,ENSGALG00000040655,ENSGALG00000026239,ENSGALG00000003108,ENSGALG00000039408,ENSGALG00000041814,ENSGALG00000042125,ENSGALG00000029367,ENSGALG00000008114,ENSGALG00000021262,ENSGALG00000038097,ENSGALG00000046896,ENSGALG00000041101,…
GO:0043227	membrane-bounded organelle	cellular_component	0.00013806	0.37632	1292	2604	6931	14870	ENSGALG00000015967,ENSGALG00000039682,ENSGALG00000006751,ENSGALG00000000243,ENSGALG00000004044,ENSGALG00000002843,ENSGALG00000035487,ENSGALG00000003793,ENSGALG00000002578,ENSGALG00000023279,ENSGALG00000054449,ENSGALG00000043336,ENSGALG00000030011,ENSGALG00000033054,ENSGALG00000050235,ENSGALG00000010175,ENSGALG00000040696,ENSGALG00000006688,ENSGALG00000016675,ENSGALG00000043701,ENSGALG00000016094,…
GO:0043231	intracellular membrane-bounded organelle	cellular_component	0.00014218	0.37632	1283	2604	6880	14870	ENSGALG00000030263,ENSGALG00000000843,ENSGALG00000016664,ENSGALG00000000284,ENSGALG00000033149,ENSGALG00000016631,ENSGALG00000011413,ENSGALG00000033110,ENSGALG00000041528,ENSGALG00000043734,ENSGALG00000005391,ENSGALG00000042077,ENSGALG00000005612,ENSGALG00000005646,ENSGALG00000031331,ENSGALG00000001550,ENSGALG00000006707,ENSGALG00000006843,ENSGALG00000005285,ENSGALG00000006078,ENSGALG00000041973,…
GO:0009893	positive regulation of metabolic process	biological_process	0.00014872	0.37632	492	2604	2514	14870	ENSGALG00000015791,ENSGALG00000037522,ENSGALG00000000769,ENSGALG00000043711,ENSGALG00000014573,ENSGALG00000037787,ENSGALG00000026098,ENSGALG00000021362,ENSGALG00000035814,ENSGALG00000033760,ENSGALG00000016419,ENSGALG00000030416,ENSGALG00000024082,ENSGALG00000008663,ENSGALG00000038902,ENSGALG00000002029,ENSGALG00000001080,ENSGALG00000010179,ENSGALG00000024449,ENSGALG00000012379,ENSGALG00000008864,…
GO:0009891	positive regulation of biosynthetic process	biological_process	0.00021756	0.37632	278	2604	1342	14870	ENSGALG00000008108,ENSGALG00000003429,ENSGALG00000035419,ENSGALG00000030672,ENSGALG00000029402,ENSGALG00000040017,ENSGALG00000000365,ENSGALG00000001773,ENSGALG00000040971,ENSGALG00000047963,ENSGALG00000006612,ENSGALG00000008302,ENSGALG00000010360,ENSGALG00000033090,ENSGALG00000037935,ENSGALG00000008703,ENSGALG00000005409,ENSGALG00000002375,ENSGALG00000030353,ENSGALG00000011908,ENSGALG00000042469,…
GO:0048518	positive regulation of biological process	biological_process	0.00027084	0.37632	728	2604	3860	14870	ENSGALG00000040017,ENSGALG00000036642,ENSGALG00000029402,ENSGALG00000004111,ENSGALG00000001857,ENSGALG00000008675,ENSGALG00000035419,ENSGALG00000003429,ENSGALG00000037510,ENSGALG00000008108,ENSGALG00000002831,ENSGALG00000026033,ENSGALG00000002375,ENSGALG00000042469,ENSGALG00000008703,ENSGALG00000007508,ENSGALG00000005409,ENSGALG00000037935,ENSGALG00000023640,ENSGALG00000010949,ENSGALG00000013101,…
GO:0010557	positive regulation of macromolecule biosynthetic process	biological_process	0.00027746	0.37632	266	2604	1283	14870	ENSGALG00000042077,ENSGALG00000006707,ENSGALG00000043433,ENSGALG00000012628,ENSGALG00000000843,ENSGALG00000042838,ENSGALG00000005441,ENSGALG00000000284,ENSGALG00000014834,ENSGALG00000000616,ENSGALG00000003267,ENSGALG00000041193,ENSGALG00000003503,ENSGALG00000039315,ENSGALG00000003860,ENSGALG00000041285,ENSGALG00000034693,ENSGALG00000014365,ENSGALG00000003299,ENSGALG00000005718,ENSGALG00000016022,…
GO:0048332	mesoderm morphogenesis	biological_process	0.00029922	0.37632	20	2604	54	14870	ENSGALG00000040021,ENSGALG00000043433,ENSGALG00000031960,ENSGALG00000011238,ENSGALG00000042051,ENSGALG00000023296,ENSGALG00000037301,ENSGALG00000001079,ENSGALG00000006141,ENSGALG00000008275,ENSGALG00000036043,ENSGALG00000006968,ENSGALG00000008073,ENSGALG00000026983,ENSGALG00000008018,ENSGALG00000032994,ENSGALG00000004237,ENSGALG00000032029,ENSGALG00000032702,ENSGALG00000052629
GO:0031328	positive regulation of cellular biosynthetic process	biological_process	0.00029965	0.37632	274	2604	1327	14870	ENSGALG00000016058,ENSGALG00000027232,ENSGALG00000004640,ENSGALG00000015770,ENSGALG00000001021,ENSGALG00000042241,ENSGALG00000006806,ENSGALG00000030907,ENSGALG00000040224,ENSGALG00000041353,ENSGALG00000043727,ENSGALG00000006132,ENSGALG00000010500,ENSGALG00000002735,ENSGALG00000041025,ENSGALG00000014457,ENSGALG00000054286,ENSGALG00000034251,ENSGALG00000003383,ENSGALG00000029393,ENSGALG00000006061,…
GO:0030326	embryonic limb morphogenesis	biological_process	0.00031852	0.37632	32	2604	104	14870	ENSGALG00000030379,ENSGALG00000030030,ENSGALG00000008866,ENSGALG00000035725,ENSGALG00000006968,ENSGALG00000039452,ENSGALG00000041814,ENSGALG00000005401,ENSGALG00000040021,ENSGALG00000031960,ENSGALG00000004236,ENSGALG00000012620,ENSGALG00000029393,ENSGALG00000006087,ENSGALG00000030607,ENSGALG00000037494,ENSGALG00000023195,ENSGALG00000036043,ENSGALG00000051135,ENSGALG00000031343,ENSGALG00000032181,…
GO:0097367	carbohydrate derivative binding	molecular_function	0.00035221	0.37632	330	2604	1661	14870	ENSGALG00000037939,ENSGALG00000007191,ENSGALG00000036787,ENSGALG00000011353,ENSGALG00000043198,ENSGALG00000003942,ENSGALG00000000747,ENSGALG00000015770,ENSGALG00000030003,ENSGALG00000015203,ENSGALG00000041700,ENSGALG00000052318,ENSGALG00000036894,ENSGALG00000002931,ENSGALG00000005902,ENSGALG00000034855,ENSGALG00000012655,ENSGALG00000005884,ENSGALG00000041226,ENSGALG00000032418,ENSGALG00000011645,…
GO:0035113	embryonic appendage morphogenesis	biological_process	0.00038003	0.37632	32	2604	105	14870	ENSGALG00000005401,ENSGALG00000041814,ENSGALG00000031960,ENSGALG00000004236,ENSGALG00000012620,ENSGALG00000029393,ENSGALG00000040021,ENSGALG00000030030,ENSGALG00000008866,ENSGALG00000035725,ENSGALG00000030379,ENSGALG00000039452,ENSGALG00000006968,ENSGALG00000011347,ENSGALG00000001079,ENSGALG00000002375,ENSGALG00000009129,ENSGALG00000032039,ENSGALG00000007324,ENSGALG00000033404,ENSGALG00000005285,…
GO:0001882	nucleoside binding	molecular_function	0.00047474	0.37632	288	2604	1435	14870	ENSGALG00000003563,ENSGALG00000007267,ENSGALG00000002288,ENSGALG00000054264,ENSGALG00000003359,ENSGALG00000033510,ENSGALG00000036101,ENSGALG00000049288,ENSGALG00000040713,ENSGALG00000014298,ENSGALG00000032458,ENSGALG00000012879,ENSGALG00000051479,ENSGALG00000034020,ENSGALG00000027983,ENSGALG00000004953,ENSGALG00000000189,ENSGALG00000023689,ENSGALG00000006950,ENSGALG00000007305,ENSGALG00000004908,…
GO:0098588	bounding membrane of organelle	cellular_component	0.00048449	0.37632	216	2604	1017	14870	ENSGALG00000033790,ENSGALG00000010351,ENSGALG00000005391,ENSGALG00000026229,ENSGALG00000031940,ENSGALG00000019042,ENSGALG00000014607,ENSGALG00000001107,ENSGALG00000006494,ENSGALG00000031511,ENSGALG00000003665,ENSGALG00000044383,ENSGALG00000041700,ENSGALG00000038292,ENSGALG00000042838,ENSGALG00000033232,ENSGALG00000037485,ENSGALG00000041528,ENSGALG00000050948,ENSGALG00000034855,ENSGALG00000020745,…
GO:1902680	positive regulation of RNA biosynthetic process	biological_process	0.00049012	0.37632	238	2604	1149	14870	ENSGALG00000044069,ENSGALG00000045534,ENSGALG00000012277,ENSGALG00000040006,ENSGALG00000022622,ENSGALG00000006252,ENSGALG00000004943,ENSGALG00000041626,ENSGALG00000004123,ENSGALG00000002523,ENSGALG00000035576,ENSGALG00000036497,ENSGALG00000043085,ENSGALG00000014819,ENSGALG00000039982,ENSGALG00000003786,ENSGALG00000001182,ENSGALG00000016936,ENSGALG00000023195,ENSGALG00000030932,ENSGALG00000002634,…
GO:0019899	enzyme binding	molecular_function	0.00051381	0.37632	257	2604	1278	14870	ENSGALG00000006211,ENSGALG00000000336,ENSGALG00000011655,ENSGALG00000013511,ENSGALG00000009939,ENSGALG00000001182,ENSGALG00000002634,ENSGALG00000012974,ENSGALG00000023812,ENSGALG00000005802,ENSGALG00000039775,ENSGALG00000033926,ENSGALG00000030407,ENSGALG00000048930,ENSGALG00000011855,ENSGALG00000004496,ENSGALG00000000740,ENSGALG00000029024,ENSGALG00000003208,ENSGALG00000009864,ENSGALG00000033789,…
GO:0010604	positive regulation of macromolecule metabolic process	biological_process	0.0005223	0.37632	418	2604	2128	14870	ENSGALG00000010997,ENSGALG00000030800,ENSGALG00000032994,ENSGALG00000005909,ENSGALG00000037941,ENSGALG00000048035,ENSGALG00000010164,ENSGALG00000009352,ENSGALG00000039474,ENSGALG00000042761,ENSGALG00000034960,ENSGALG00000004597,ENSGALG00000012529,ENSGALG00000039163,ENSGALG00000031960,ENSGALG00000008504,ENSGALG00000026452,ENSGALG00000034584,ENSGALG00000040655,ENSGALG00000010926,ENSGALG00000037301,…
GO:0005515	protein binding	molecular_function	0.00055804	0.37632	1116	2604	6125	14870	ENSGALG00000014329,ENSGALG00000030396,ENSGALG00000035185,ENSGALG00000042055,ENSGALG00000034104,ENSGALG00000011970,ENSGALG00000009864,ENSGALG00000005266,ENSGALG00000027786,ENSGALG00000033150,ENSGALG00000008411,ENSGALG00000045478,ENSGALG00000035768,ENSGALG00000038000,ENSGALG00000000452,ENSGALG00000026838,ENSGALG00000042642,ENSGALG00000043576,ENSGALG00000003999,ENSGALG00000015773,ENSGALG00000002634,…
GO:1903508	positive regulation of nucleic acid-templated transcription	biological_process	0.0005627	0.37632	237	2604	1146	14870	ENSGALG00000019741,ENSGALG00000031216,ENSGALG00000026153,ENSGALG00000006688,ENSGALG00000037082,ENSGALG00000043701,ENSGALG00000012178,ENSGALG00000036869,ENSGALG00000026231,ENSGALG00000004249,ENSGALG00000043460,ENSGALG00000003424,ENSGALG00000027144,ENSGALG00000005679,ENSGALG00000004999,ENSGALG00000001583,ENSGALG00000009052,ENSGALG00000047646,ENSGALG00000026298,ENSGALG00000033279,ENSGALG00000034986,…
GO:0035108	limb morphogenesis	biological_process	0.00056452	0.37632	35	2604	122	14870	ENSGALG00000041814,ENSGALG00000005401,ENSGALG00000040021,ENSGALG00000012620,ENSGALG00000029393,ENSGALG00000031960,ENSGALG00000004236,ENSGALG00000031018,ENSGALG00000030379,ENSGALG00000035725,ENSGALG00000030030,ENSGALG00000008866,ENSGALG00000006968,ENSGALG00000039452,ENSGALG00000032039,ENSGALG00000009129,ENSGALG00000001079,ENSGALG00000002375,ENSGALG00000011347,ENSGALG00000012216,ENSGALG00000008452,…
GO:0032553	ribonucleotide binding	molecular_function	0.00056656	0.37632	292	2604	1462	14870	ENSGALG00000006543,ENSGALG00000003977,ENSGALG00000007351,ENSGALG00000030677,ENSGALG00000030263,ENSGALG00000046950,ENSGALG00000014727,ENSGALG00000028971,ENSGALG00000014124,ENSGALG00000000674,ENSGALG00000043754,ENSGALG00000006273,ENSGALG00000015230,ENSGALG00000005489,ENSGALG00000001573,ENSGALG00000027540,ENSGALG00000031000,ENSGALG00000010314,ENSGALG00000008970,ENSGALG00000036976,ENSGALG00000030812,…
GO:0036094	small molecule binding	molecular_function	0.00059341	0.37632	366	2604	1860	14870	ENSGALG00000007395,ENSGALG00000021552,ENSGALG00000026033,ENSGALG00000007645,ENSGALG00000004328,ENSGALG00000008108,ENSGALG00000053383,ENSGALG00000003071,ENSGALG00000031408,ENSGALG00000000988,ENSGALG00000016254,ENSGALG00000054339,ENSGALG00000033090,ENSGALG00000046023,ENSGALG00000008633,ENSGALG00000001617,ENSGALG00000040492,ENSGALG00000009900,ENSGALG00000047963,ENSGALG00000003022,ENSGALG00000029346,…
GO:0031325	positive regulation of cellular metabolic process	biological_process	0.00059956	0.37632	414	2604	2109	14870	ENSGALG00000023689,ENSGALG00000039682,ENSGALG00000016296,ENSGALG00000001654,ENSGALG00000001289,ENSGALG00000003855,ENSGALG00000004044,ENSGALG00000035487,ENSGALG00000001446,ENSGALG00000039322,ENSGALG00000003793,ENSGALG00000009256,ENSGALG00000000525,ENSGALG00000042422,ENSGALG00000012150,ENSGALG00000031642,ENSGALG00000007507,ENSGALG00000015611,ENSGALG00000010175,ENSGALG00000012584,ENSGALG00000043701,…
GO:0015030	Cajal body	cellular_component	0.0006041	0.37632	11	2604	21	14870	ENSGALG00000006806,ENSGALG00000020534,ENSGALG00000017079,ENSGALG00000002127,ENSGALG00000010228,ENSGALG00000005054,ENSGALG00000007101,ENSGALG00000012628,ENSGALG00000041124,ENSGALG00000000988,ENSGALG00000009802
GO:0032549	ribonucleoside binding	molecular_function	0.00061623	0.37632	286	2604	1430	14870	ENSGALG00000003774,ENSGALG00000048325,ENSGALG00000033705,ENSGALG00000003855,ENSGALG00000006950,ENSGALG00000023689,ENSGALG00000004908,ENSGALG00000007305,ENSGALG00000047837,ENSGALG00000007507,ENSGALG00000029599,ENSGALG00000010175,ENSGALG00000001569,ENSGALG00000001000,ENSGALG00000000525,ENSGALG00000039322,ENSGALG00000031642,ENSGALG00000011116,ENSGALG00000033510,ENSGALG00000003359,ENSGALG00000040713,…
GO:0044699	single-organism process	biological_process	0.00061926	0.37632	1764	2604	9811	14870	ENSGALG00000035814,ENSGALG00000000893,ENSGALG00000054306,ENSGALG00000004623,ENSGALG00000003228,ENSGALG00000004172,ENSGALG00000023338,ENSGALG00000015204,ENSGALG00000008473,ENSGALG00000027476,ENSGALG00000037522,ENSGALG00000015791,ENSGALG00000010129,ENSGALG00000032986,ENSGALG00000039920,ENSGALG00000037160,ENSGALG00000001905,ENSGALG00000032634,ENSGALG00000010758,ENSGALG00000016535,ENSGALG00000003113,…
0012546,ENSGALG00000027786,ENSGALG00000033663,ENSGALG00000023379,ENSGALG00000042055,ENSGALG00000035185,ENSGALG00000030396,ENSGALG00000014329,ENSGALG00000009864,ENSGALG00000011970,ENSGALG00000034104,ENSGALG00000027891,ENSGALG00000002587,ENSGALG00000035850,ENSGALG00000005412,ENSGALG00000001661,ENSGALG00000023142,ENSGALG00000003985,ENSGALG00000017652,ENSGALG00000003439,ENSGALG00000036417,ENSGALG0000…
GO:0035107	appendage morphogenesis	biological_process	0.00065855	0.37632	35	2604	123	14870	ENSGALG00000039452,ENSGALG00000006968,ENSGALG00000030030,ENSGALG00000008866,ENSGALG00000035725,ENSGALG00000030379,ENSGALG00000031018,ENSGALG00000031960,ENSGALG00000004236,ENSGALG00000012620,ENSGALG00000029393,ENSGALG00000040021,ENSGALG00000005401,ENSGALG00000041814,ENSGALG00000032181,ENSGALG00000003429,ENSGALG00000037494,ENSGALG00000036043,ENSGALG00000023195,ENSGALG00000051135,ENSGALG00000031343,…
GO:0032555	purine ribonucleotide binding	molecular_function	0.00068913	0.37632	289	2604	1450	14870	ENSGALG00000007492,ENSGALG00000006221,ENSGALG00000003732,ENSGALG00000010294,ENSGALG00000026865,ENSGALG00000043576,ENSGALG00000006008,ENSGALG00000005802,ENSGALG00000007052,ENSGALG00000045602,ENSGALG00000005622,ENSGALG00000003985,ENSGALG00000003238,ENSGALG00000006122,ENSGALG00000035960,ENSGALG00000011855,ENSGALG00000012546,ENSGALG00000000907,ENSGALG00000039830,ENSGALG00000033663,ENSGALG00000036264,…
GO:0051254	positive regulation of RNA metabolic process	biological_process	0.00072965	0.37632	244	2604	1188	14870	ENSGALG00000010164,ENSGALG00000032994,ENSGALG00000004044,ENSGALG00000005909,ENSGALG00000035487,ENSGALG00000004597,ENSGALG00000034960,ENSGALG00000039682,ENSGALG00000009352,ENSGALG00000039474,ENSGALG00000026452,ENSGALG00000008504,ENSGALG00000039163,ENSGALG00000031960,ENSGALG00000003793,ENSGALG00000039322,ENSGALG00000005872,ENSGALG00000042422,ENSGALG00000010926,ENSGALG00000037301,ENSGALG00000031642,…
GO:0001883	purine nucleoside binding	molecular_function	0.00073014	0.37632	285	2604	1428	14870	ENSGALG00000030985,ENSGALG00000037546,ENSGALG00000010357,ENSGALG00000015154,ENSGALG00000008480,ENSGALG00000019019,ENSGALG00000015465,ENSGALG00000011093,ENSGALG00000034348,ENSGALG00000011289,ENSGALG00000011324,ENSGALG00000011035,ENSGALG00000003510,ENSGALG00000009158,ENSGALG00000001564,ENSGALG00000032199,ENSGALG00000008839,ENSGALG00000008160,ENSGALG00000022733,ENSGALG00000004037,ENSGALG00000029569,…
GO:0000166	nucleotide binding	molecular_function	0.00076592	0.37632	324	2604	1636	14870	ENSGALG00000031408,ENSGALG00000000988,ENSGALG00000053383,ENSGALG00000004328,ENSGALG00000008108,ENSGALG00000021552,ENSGALG00000007395,ENSGALG00000042469,ENSGALG00000013356,ENSGALG00000008703,ENSGALG00000029346,ENSGALG00000047963,ENSGALG00000003022,ENSGALG00000009900,ENSGALG00000040492,ENSGALG00000001617,ENSGALG00000008633,ENSGALG00000054339,ENSGALG00000046023,ENSGALG00000040606,ENSGALG00000011570,…
GO:1901265	nucleoside phosphate binding	molecular_function	0.00076592	0.37632	324	2604	1636	14870	ENSGALG00000010357,ENSGALG00000037546,ENSGALG00000030985,ENSGALG00000008480,ENSGALG00000015154,ENSGALG00000011324,ENSGALG00000011289,ENSGALG00000019019,ENSGALG00000015465,ENSGALG00000034348,ENSGALG00000011093,ENSGALG00000003510,ENSGALG00000009158,ENSGALG00000011035,ENSGALG00000032199,ENSGALG00000001564,ENSGALG00000022733,ENSGALG00000004037,ENSGALG00000008160,ENSGALG00000008839,ENSGALG00000012865,…
GO:0006515	misfolded or incompletely synthesized protein catabolic process	biological_process	0.00079139	0.37632	10	2604	20	14870	ENSGALG00000006960,ENSGALG00000003942,ENSGALG00000042948,ENSGALG00000041432,ENSGALG00000041962,ENSGALG00000004165,ENSGALG00000040492,ENSGALG00000033705,ENSGALG00000011332,ENSGALG00000007492
GO:0045639	positive regulation of myeloid cell differentiation	biological_process	0.00081962	0.37632	19	2604	52	14870	ENSGALG00000016022,ENSGALG00000005909,ENSGALG00000028466,ENSGALG00000039682,ENSGALG00000039228,ENSGALG00000016997,ENSGALG00000028037,ENSGALG00000029599,ENSGALG00000001143,ENSGALG00000000769,ENSGALG00000031960,ENSGALG00000030907,ENSGALG00000008355,ENSGALG00000023296,ENSGALG00000008206,ENSGALG00000039865,ENSGALG00000033854,ENSGALG00000033520,ENSGALG00000003267
GO:0044763	single-organism cellular process	biological_process	0.00082511	0.37632	1593	2604	8834	14870	ENSGALG00000024449,ENSGALG00000029747,ENSGALG00000010179,ENSGALG00000037370,ENSGALG00000035462,ENSGALG00000020534,ENSGALG00000011770,ENSGALG00000006565,ENSGALG00000044406,ENSGALG00000031255,ENSGALG00000039125,ENSGALG00000008864,ENSGALG00000026161,ENSGALG00000007767,ENSGALG00000038902,ENSGALG00000008663,ENSGALG00000030739,ENSGALG00000003321,ENSGALG00000025842,ENSGALG00000021362,ENSGALG00000026098,…
GO:0003689	DNA clamp loader activity	molecular_function	0.00084968	0.37632	6	2604	8	14870	ENSGALG00000014298,ENSGALG00000000632,ENSGALG00000015571,ENSGALG00000017064,ENSGALG00000040157,ENSGALG00000008703
GO:0033170	protein-DNA loading ATPase activity	molecular_function	0.00084968	0.37632	6	2604	8	14870	ENSGALG00000014298,ENSGALG00000000632,ENSGALG00000015571,ENSGALG00000017064,ENSGALG00000040157,ENSGALG00000008703
GO:0030854	positive regulation of granulocyte differentiation	biological_process	0.00085009	0.37632	5	2604	6	14870	ENSGALG00000039682,ENSGALG00000008206,ENSGALG00000016022,ENSGALG00000031960,ENSGALG00000039865
GO:0045893	positive regulation of transcription, DNA-templated	biological_process	0.00086195	0.37632	228	2604	1107	14870	ENSGALG00000004249,ENSGALG00000036869,ENSGALG00000026231,ENSGALG00000012178,ENSGALG00000043701,ENSGALG00000037082,ENSGALG00000006688,ENSGALG00000031216,ENSGALG00000026153,ENSGALG00000026298,ENSGALG00000047646,ENSGALG00000009052,ENSGALG00000001583,ENSGALG00000005679,ENSGALG00000004999,ENSGALG00000027144,ENSGALG00000003424,ENSGALG00000043460,ENSGALG00000033811,ENSGALG00000014638,ENSGALG00000041687,…
GO:0043229	intracellular organelle	cellular_component	0.00086759	0.37632	1447	2604	7895	14870	ENSGALG00000033789,ENSGALG00000003282,ENSGALG00000024031,ENSGALG00000041752,ENSGALG00000038952,ENSGALG00000004496,ENSGALG00000015491,ENSGALG00000021442,ENSGALG00000011957,ENSGALG00000051339,ENSGALG00000009063,ENSGALG00000001992,ENSGALG00000001093,ENSGALG00000007636,ENSGALG00000040519,ENSGALG00000001666,ENSGALG00000035295,ENSGALG00000040098,ENSGALG00000007101,ENSGALG00000023195,ENSGALG00000030932,…
GO:0035639	purine ribonucleoside triphosphate binding	molecular_function	0.0008746	0.37632	283	2604	1421	14870	ENSGALG00000000988,ENSGALG00000053383,ENSGALG00000021552,ENSGALG00000007395,ENSGALG00000008108,ENSGALG00000004328,ENSGALG00000013356,ENSGALG00000042469,ENSGALG00000008703,ENSGALG00000040492,ENSGALG00000001617,ENSGALG00000054339,ENSGALG00000008633,ENSGALG00000029346,ENSGALG00000009900,ENSGALG00000003597,ENSGALG00000040606,ENSGALG00000008520,ENSGALG00000011570,ENSGALG00000042741,ENSGALG00000002726,…
GO:0032550	purine ribonucleoside binding	molecular_function	0.00088523	0.37632	284	2604	1427	14870	ENSGALG00000010314,ENSGALG00000008970,ENSGALG00000027540,ENSGALG00000031000,ENSGALG00000001573,ENSGALG00000015230,ENSGALG00000005489,ENSGALG00000028971,ENSGALG00000014124,ENSGALG00000000674,ENSGALG00000043754,ENSGALG00000006273,ENSGALG00000006543,ENSGALG00000003977,ENSGALG00000007351,ENSGALG00000030677,ENSGALG00000046950,ENSGALG00000030263,ENSGALG00000041285,ENSGALG00000045581,ENSGALG00000006609,…
GO:0043226	organelle	cellular_component	0.00092735	0.38075	1474	2604	8050	14870	ENSGALG00000001314,ENSGALG00000008349,ENSGALG00000030118,ENSGALG00000026590,ENSGALG00000003909,ENSGALG00000001366,ENSGALG00000015166,ENSGALG00000041687,ENSGALG00000007512,ENSGALG00000033993,ENSGALG00000008084,ENSGALG00000053585,ENSGALG00000010740,ENSGALG00000011974,ENSGALG00000003663,ENSGALG00000009993,ENSGALG00000042214,ENSGALG00000037082,ENSGALG00000031518,ENSGALG00000015571,ENSGALG00000019741,…
GO:0060173	limb development	biological_process	0.00093634	0.38075	40	2604	148	14870	ENSGALG00000030979,ENSGALG00000008452,ENSGALG00000005285,ENSGALG00000043433,ENSGALG00000033404,ENSGALG00000007324,ENSGALG00000037935,ENSGALG00000032039,ENSGALG00000007373,ENSGALG00000033279,ENSGALG00000009129,ENSGALG00000002375,ENSGALG00000001079,ENSGALG00000012216,ENSGALG00000011347,ENSGALG00000031343,ENSGALG00000051135,ENSGALG00000023195,ENSGALG00000036043,ENSGALG00000037494,ENSGALG00000003429,…
GO:0045935	positive regulation of nucleobase-containing compound metabolic process	biological_process	0.0010219	0.40079	263	2604	1297	14870	ENSGALG00000033811,ENSGALG00000041687,ENSGALG00000012216,ENSGALG00000001802,ENSGALG00000034986,ENSGALG00000032039,ENSGALG00000033279,ENSGALG00000026590,ENSGALG00000037593,ENSGALG00000011492,ENSGALG00000037082,ENSGALG00000031216,ENSGALG00000019741,ENSGALG00000026298,ENSGALG00000047646,ENSGALG00000009052,ENSGALG00000001583,ENSGALG00000015821,ENSGALG00000027144,ENSGALG00000005054,ENSGALG00000003424,…
GO:0044424	intracellular part	cellular_component	0.0010454	0.40079	1661	2604	9163	14870	ENSGALG00000053285,ENSGALG00000041993,ENSGALG00000033790,ENSGALG00000002853,ENSGALG00000002499,ENSGALG00000027540,ENSGALG00000052842,ENSGALG00000043433,ENSGALG00000045726,ENSGALG00000033322,ENSGALG00000016917,ENSGALG00000012628,ENSGALG00000042838,ENSGALG00000003526,ENSGALG00000034860,ENSGALG00000005138,ENSGALG00000011904,ENSGALG00000013173,ENSGALG00000040418,ENSGALG00000001311,ENSGALG00000000616,…
GO:0048736	appendage development	biological_process	0.0010683	0.40079	40	2604	149	14870	ENSGALG00000032181,ENSGALG00000003429,ENSGALG00000037494,ENSGALG00000023195,ENSGALG00000036043,ENSGALG00000051135,ENSGALG00000031343,ENSGALG00000006087,ENSGALG00000030607,ENSGALG00000036497,ENSGALG00000011880,ENSGALG00000007324,ENSGALG00000033404,ENSGALG00000005285,ENSGALG00000043433,ENSGALG00000008452,ENSGALG00000030979,ENSGALG00000011347,ENSGALG00000012216,ENSGALG00000001079,ENSGALG00000002375,…
GO:0017076	purine nucleotide binding	molecular_function	0.0010852	0.40079	289	2604	1460	14870	ENSGALG00000028967,ENSGALG00000001688,ENSGALG00000003841,ENSGALG00000037733,ENSGALG00000004165,ENSGALG00000026070,ENSGALG00000003901,ENSGALG00000005647,ENSGALG00000010119,ENSGALG00000000784,ENSGALG00000040157,ENSGALG00000012355,ENSGALG00000011476,ENSGALG00000000685,ENSGALG00000026424,ENSGALG00000016535,ENSGALG00000020534,ENSGALG00000010129,ENSGALG00000012295,ENSGALG00000032925,ENSGALG00000025735,…
GO:0012505	endomembrane system	cellular_component	0.0011191	0.40079	421	2604	2155	14870	ENSGALG00000023279,ENSGALG00000011116,ENSGALG00000036477,ENSGALG00000006156,ENSGALG00000012552,ENSGALG00000001030,ENSGALG00000002578,ENSGALG00000034975,ENSGALG00000043036,ENSGALG00000041153,ENSGALG00000038145,ENSGALG00000001000,ENSGALG00000006824,ENSGALG00000006161,ENSGALG00000033054,ENSGALG00000043336,ENSGALG00000006751,ENSGALG00000011646,ENSGALG00000030588,ENSGALG00000004255,ENSGALG00000005608,…
GO:0010628	positive regulation of gene expression	biological_process	0.0011235	0.40079	274	2604	1358	14870	ENSGALG00000033529,ENSGALG00000036452,ENSGALG00000009929,ENSGALG00000037272,ENSGALG00000003045,ENSGALG00000002886,ENSGALG00000007324,ENSGALG00000033404,ENSGALG00000039409,ENSGALG00000038915,ENSGALG00000025907,ENSGALG00000034737,ENSGALG00000036043,ENSGALG00000050508,ENSGALG00000033760,ENSGALG00000030416,ENSGALG00000038902,ENSGALG00000026098,ENSGALG00000037787,ENSGALG00000014573,ENSGALG00000015791,…
GO:0006284	base-excision repair	biological_process	0.0011356	0.40079	13	2604	30	14870	ENSGALG00000005569,ENSGALG00000001245,ENSGALG00000007665,ENSGALG00000001586,ENSGALG00000030396,ENSGALG00000007753,ENSGALG00000017493,ENSGALG00000004037,ENSGALG00000003072,ENSGALG00000016664,ENSGALG00000002288,ENSGALG00000009875,ENSGALG00000010226
GO:0098805	whole membrane	cellular_component	0.0011685	0.40474	199	2604	981	14870	ENSGALG00000036539,ENSGALG00000006805,ENSGALG00000000400,ENSGALG00000014268,ENSGALG00000003238,ENSGALG00000013462,ENSGALG00000000209,ENSGALG00000003439,ENSGALG00000005622,ENSGALG00000008247,ENSGALG00000002836,ENSGALG00000005631,ENSGALG00000037656,ENSGALG00000004215,ENSGALG00000030407,ENSGALG00000002151,ENSGALG00000000195,ENSGALG00000045514,ENSGALG00000015687,ENSGALG00000012885,ENSGALG00000001486,…
GO:0051173	positive regulation of nitrogen compound metabolic process	biological_process	0.0012868	0.43098	276	2604	1371	14870	ENSGALG00000002886,ENSGALG00000000678,ENSGALG00000007324,ENSGALG00000039409,ENSGALG00000033404,ENSGALG00000036452,ENSGALG00000009929,ENSGALG00000037272,ENSGALG00000003045,ENSGALG00000040157,ENSGALG00000033529,ENSGALG00000050508,ENSGALG00000036043,ENSGALG00000025907,ENSGALG00000034737,ENSGALG00000038915,ENSGALG00000015791,ENSGALG00000037522,ENSGALG00000000769,ENSGALG00000037787,ENSGALG00000014573,…
GO:0007498	mesoderm development	biological_process	0.0012903	0.43098	25	2604	79	14870	ENSGALG00000007324,ENSGALG00000031960,ENSGALG00000011238,ENSGALG00000043433,ENSGALG00000040021,ENSGALG00000008132,ENSGALG00000026276,ENSGALG00000005409,ENSGALG00000008275,ENSGALG00000001079,ENSGALG00000037301,ENSGALG00000006141,ENSGALG00000042051,ENSGALG00000023296,ENSGALG00000032994,ENSGALG00000008018,ENSGALG00000036043,ENSGALG00000026983,ENSGALG00000008073,ENSGALG00000006968,ENSGALG00000052629,…
GO:0043167	ion binding	molecular_function	0.0013713	0.45001	700	2604	3768	14870	ENSGALG00000032181,ENSGALG00000053980,ENSGALG00000045514,ENSGALG00000029760,ENSGALG00000016920,ENSGALG00000017627,ENSGALG00000039228,ENSGALG00000035576,ENSGALG00000000209,ENSGALG00000026687,ENSGALG00000010160,ENSGALG00000009545,ENSGALG00000032307,ENSGALG00000004215,ENSGALG00000010258,ENSGALG00000021539,ENSGALG00000019019,ENSGALG00000034348,ENSGALG00000015465,ENSGALG00000005648,ENSGALG00000000618,…
GO:0001704	formation of primary germ layer	biological_process	0.0014567	0.46921	26	2604	86	14870	ENSGALG00000043039,ENSGALG00000052629,ENSGALG00000032702,ENSGALG00000003578,ENSGALG00000032029,ENSGALG00000004237,ENSGALG00000008018,ENSGALG00000032994,ENSGALG00000006992,ENSGALG00000006968,ENSGALG00000008073,ENSGALG00000026983,ENSGALG00000003589,ENSGALG00000043460,ENSGALG00000037301,ENSGALG00000001079,ENSGALG00000006141,ENSGALG00000008275,ENSGALG00000005409,ENSGALG00000007511,ENSGALG00000023296,…
GO:0001707	mesoderm formation	biological_process	0.00148	0.46921	18	2604	52	14870	ENSGALG00000008275,ENSGALG00000001079,ENSGALG00000037301,ENSGALG00000006141,ENSGALG00000023296,ENSGALG00000011238,ENSGALG00000031960,ENSGALG00000043433,ENSGALG00000040021,ENSGALG00000052629,ENSGALG00000032702,ENSGALG00000032029,ENSGALG00000004237,ENSGALG00000032994,ENSGALG00000008018,ENSGALG00000008073,ENSGALG00000026983,ENSGALG00000006968
GO:0030259	lipid glycosylation	biological_process	0.0015095	0.47013	5	2604	6	14870	ENSGALG00000003340,ENSGALG00000002412,ENSGALG00000029747,ENSGALG00000008438,ENSGALG00000002651
GO:0072592	oxygen metabolic process	biological_process	0.0015332	0.47013	4	2604	4	14870	ENSGALG00000006707,ENSGALG00000037148,ENSGALG00000004190,ENSGALG00000047148
GO:0051260	protein homooligomerization	biological_process	0.001921	0.5772	54	2604	212	14870	ENSGALG00000004357,ENSGALG00000015128,ENSGALG00000000251,ENSGALG00000001975,ENSGALG00000026161,ENSGALG00000028996,ENSGALG00000001569,ENSGALG00000000441,ENSGALG00000007382,ENSGALG00000031754,ENSGALG00000034328,ENSGALG00000038420,ENSGALG00000015004,ENSGALG00000005554,ENSGALG00000022557,ENSGALG00000042055,ENSGALG00000035185,ENSGALG00000033365,ENSGALG00000017012,ENSGALG00000001728,ENSGALG00000003855,…
GO:0032462	regulation of protein homooligomerization	biological_process	0.0019441	0.5772	6	2604	9	14870	ENSGALG00000003855,ENSGALG00000001569,ENSGALG00000015004,ENSGALG00000051135,ENSGALG00000002836,ENSGALG00000000122
GO:0006464	cellular protein modification process	biological_process	0.0020992	0.59806	507	2604	2683	14870	ENSGALG00000050256,ENSGALG00000036417,ENSGALG00000039775,ENSGALG00000005622,ENSGALG00000030407,ENSGALG00000004263,ENSGALG00000048930,ENSGALG00000030254,ENSGALG00000032496,ENSGALG00000025764,ENSGALG00000041821,ENSGALG00000034630,ENSGALG00000004971,ENSGALG00000001245,ENSGALG00000023131,ENSGALG00000040006,ENSGALG00000010294,ENSGALG00000016803,ENSGALG00000003068,ENSGALG00000003786,ENSGALG00000040247,…
GO:0036211	protein modification process	biological_process	0.0020992	0.59806	507	2604	2683	14870	ENSGALG00000010089,ENSGALG00000007286,ENSGALG00000028822,ENSGALG00000002922,ENSGALG00000000518,ENSGALG00000020615,ENSGALG00000015252,ENSGALG00000006197,ENSGALG00000038420,ENSGALG00000031529,ENSGALG00000008631,ENSGALG00000003657,ENSGALG00000010096,ENSGALG00000006061,ENSGALG00000030899,ENSGALG00000004469,ENSGALG00000008218,ENSGALG00000002023,ENSGALG00000003932,ENSGALG00000011402,ENSGALG00000036806,…
GO:0007369	gastrulation	biological_process	0.0021216	0.59806	34	2604	124	14870	ENSGALG00000006101,ENSGALG00000052629,ENSGALG00000003578,ENSGALG00000004237,ENSGALG00000032029,ENSGALG00000032994,ENSGALG00000008018,ENSGALG00000008073,ENSGALG00000005554,ENSGALG00000006968,ENSGALG00000037301,ENSGALG00000006141,ENSGALG00000004285,ENSGALG00000011645,ENSGALG00000007511,ENSGALG00000023296,ENSGALG00000037784,ENSGALG00000031960,ENSGALG00000040021,ENSGALG00000043039,ENSGALG00000032702,…
GO:0003177	pulmonary valve development	biological_process	0.0021589	0.59806	7	2604	13	14870	ENSGALG00000002375,ENSGALG00000014365,ENSGALG00000050508,ENSGALG00000039452,ENSGALG00000034986,ENSGALG00000001449,ENSGALG00000002922
GO:0048522	positive regulation of cellular process	biological_process	0.0021742	0.59806	628	2604	3360	14870	ENSGALG00000007511,ENSGALG00000007101,ENSGALG00000040519,ENSGALG00000007636,ENSGALG00000001093,ENSGALG00000000466,ENSGALG00000003174,ENSGALG00000040021,ENSGALG00000000907,ENSGALG00000040672,ENSGALG00000021442,ENSGALG00000004496,ENSGALG00000029024,ENSGALG00000003712,ENSGALG00000008080,ENSGALG00000039775,ENSGALG00000032496,ENSGALG00000001245,ENSGALG00000011855,ENSGALG00000003786,ENSGALG00000014819,…
GO:0016477	cell migration	biological_process	0.0022589	0.6069	175	2604	865	14870	ENSGALG00000038000,ENSGALG00000032199,ENSGALG00000007511,ENSGALG00000042642,ENSGALG00000009158,ENSGALG00000046160,ENSGALG00000037784,ENSGALG00000012865,ENSGALG00000000907,ENSGALG00000021442,ENSGALG00000032029,ENSGALG00000006009,ENSGALG00000050797,ENSGALG00000032687,ENSGALG00000005725,ENSGALG00000000311,ENSGALG00000005631,ENSGALG00000021656,ENSGALG00000005622,ENSGALG00000032098,ENSGALG00000010160,…
GO:0043412	macromolecule modification	biological_process	0.0022879	0.6069	532	2604	2819	14870	ENSGALG00000003589,ENSGALG00000035930,ENSGALG00000004999,ENSGALG00000006688,ENSGALG00000001220,ENSGALG00000027983,ENSGALG00000002247,ENSGALG00000039865,ENSGALG00000015415,ENSGALG00000014638,ENSGALG00000016024,ENSGALG00000004237,ENSGALG00000006950,ENSGALG00000039682,ENSGALG00000006751,ENSGALG00000050235,ENSGALG00000012584,ENSGALG00000010175,ENSGALG00000009256,ENSGALG00000031642,ENSGALG00000006156,…
GO:0007417	central nervous system development	biological_process	0.0023036	0.6069	115	2604	541	14870	ENSGALG00000009485,ENSGALG00000038000,ENSGALG00000000703,ENSGALG00000000607,ENSGALG00000032590,ENSGALG00000007101,ENSGALG00000003267,ENSGALG00000029652,ENSGALG00000032610,ENSGALG00000011300,ENSGALG00000029393,ENSGALG00000016316,ENSGALG00000029980,ENSGALG00000014155,ENSGALG00000004101,ENSGALG00000006609,ENSGALG00000036806,ENSGALG00000013602,ENSGALG00000014365,ENSGALG00000039830,ENSGALG00000031529,…
GO:0043536	positive regulation of blood vessel endothelial cell migration	biological_process	0.0023884	0.61425	14	2604	39	14870	ENSGALG00000039710,ENSGALG00000005909,ENSGALG00000050508,ENSGALG00000003901,ENSGALG00000040755,ENSGALG00000035487,ENSGALG00000011855,ENSGALG00000008302,ENSGALG00000041285,ENSGALG00000001143,ENSGALG00000015148,ENSGALG00000014899,ENSGALG00000012178,ENSGALG00000000525
GO:0023051	regulation of signaling	biological_process	0.0023972	0.61425	388	2604	2041	14870	ENSGALG00000023296,ENSGALG00000012342,ENSGALG00000011104,ENSGALG00000003217,ENSGALG00000008609,ENSGALG00000000055,ENSGALG00000039099,ENSGALG00000005936,ENSGALG00000012620,ENSGALG00000003010,ENSGALG00000003578,ENSGALG00000042741,ENSGALG00000052629,ENSGALG00000027330,ENSGALG00000045846,ENSGALG00000007330,ENSGALG00000034967,ENSGALG00000003103,ENSGALG00000006426,ENSGALG00000004852,ENSGALG00000002699,…
GO:0002763	positive regulation of myeloid leukocyte differentiation	biological_process	0.0024994	0.63104	12	2604	29	14870	ENSGALG00000016997,ENSGALG00000033520,ENSGALG00000039865,ENSGALG00000033854,ENSGALG00000008355,ENSGALG00000039228,ENSGALG00000039682,ENSGALG00000008206,ENSGALG00000031960,ENSGALG00000028466,ENSGALG00000028037,ENSGALG00000016022
GO:0010646	regulation of cell communication	biological_process	0.0025302	0.63104	390	2604	2055	14870	ENSGALG00000008051,ENSGALG00000041432,ENSGALG00000049551,ENSGALG00000001220,ENSGALG00000048467,ENSGALG00000039818,ENSGALG00000012934,ENSGALG00000039865,ENSGALG00000014638,ENSGALG00000026638,ENSGALG00000006453,ENSGALG00000036101,ENSGALG00000033510,ENSGALG00000043460,ENSGALG00000007093,ENSGALG00000030607,ENSGALG00000036327,ENSGALG00000012178,ENSGALG00000004236,ENSGALG00000001000,ENSGALG00000010175,…
GO:0008630	intrinsic apoptotic signaling pathway in response to DNA damage	biological_process	0.0027376	0.67344	20	2604	60	14870	ENSGALG00000042077,ENSGALG00000003045,ENSGALG00000042469,ENSGALG00000013356,ENSGALG00000001366,ENSGALG00000028998,ENSGALG00000030931,ENSGALG00000006969,ENSGALG00000005569,ENSGALG00000007324,ENSGALG00000012584,ENSGALG00000044383,ENSGALG00000036642,ENSGALG00000002771,ENSGALG00000006211,ENSGALG00000045534,ENSGALG00000008018,ENSGALG00000001728,ENSGALG00000051135,ENSGALG00000012885
GO:0045879	negative regulation of smoothened signaling pathway	biological_process	0.0027733	0.67344	9	2604	21	14870	ENSGALG00000026983,ENSGALG00000008452,ENSGALG00000007111,ENSGALG00000037492,ENSGALG00000012620,ENSGALG00000004236,ENSGALG00000000607,ENSGALG00000006087,ENSGALG00000016997
GO:0070644	vitamin D response element binding	molecular_function	0.0028246	0.67344	3	2604	3	14870	ENSGALG00000001093,ENSGALG00000042055,ENSGALG00000033090
GO:0048731	system development	biological_process	0.00287	0.67344	508	2604	2733	14870	ENSGALG00000014638,ENSGALG00000039865,ENSGALG00000005782,ENSGALG00000037852,ENSGALG00000005630,ENSGALG00000032458,ENSGALG00000042308,ENSGALG00000006453,ENSGALG00000003965,ENSGALG00000039818,ENSGALG00000026258,ENSGALG00000030607,ENSGALG00000036869,ENSGALG00000004249,ENSGALG00000026153,ENSGALG00000024122,ENSGALG00000043701,ENSGALG00000012178,ENSGALG00000036101,ENSGALG00000003589,ENSGALG00000000619,…
GO:0030852	regulation of granulocyte differentiation	biological_process	0.0028876	0.67344	7	2604	13	14870	ENSGALG00000016022,ENSGALG00000037935,ENSGALG00000005554,ENSGALG00000039682,ENSGALG00000008206,ENSGALG00000031960,ENSGALG00000039865
GO:0097371	MDM2/MDM4 family protein binding	molecular_function	0.0029163	0.67344	4	2604	5	14870	ENSGALG00000036234,ENSGALG00000007324,ENSGALG00000036452,ENSGALG00000012584
GO:1900118	negative regulation of execution phase of apoptosis	biological_process	0.0030323	0.6888	5	2604	7	14870	ENSGALG00000004190,ENSGALG00000006426,ENSGALG00000006211,ENSGALG00000042308,ENSGALG00000011104
GO:0005794	Golgi apparatus	cellular_component	0.0030564	0.6888	172	2604	838	14870	ENSGALG00000041101,ENSGALG00000038097,ENSGALG00000048035,ENSGALG00000005637,ENSGALG00000012710,ENSGALG00000007476,ENSGALG00000002603,ENSGALG00000011646,ENSGALG00000041564,ENSGALG00000001806,ENSGALG00000006101,ENSGALG00000030588,ENSGALG00000001238,ENSGALG00000038145,ENSGALG00000029072,ENSGALG00000043336,ENSGALG00000027762,ENSGALG00000008930,ENSGALG00000006156,ENSGALG00000036477,ENSGALG00000011116,…
GO:0048199	vesicle targeting, to, from or within Golgi	biological_process	0.003225	0.71814	8	2604	16	14870	ENSGALG00000010318,ENSGALG00000005637,ENSGALG00000000518,ENSGALG00000004431,ENSGALG00000004424,ENSGALG00000004215,ENSGALG00000040519,ENSGALG00000008247
GO:0019205	nucleobase-containing compound kinase activity	molecular_function	0.0034128	0.75102	14	2604	36	14870	ENSGALG00000006305,ENSGALG00000003510,ENSGALG00000011035,ENSGALG00000053383,ENSGALG00000003732,ENSGALG00000003597,ENSGALG00000027635,ENSGALG00000007305,ENSGALG00000015230,ENSGALG00000007191,ENSGALG00000005336,ENSGALG00000007370,ENSGALG00000011093,ENSGALG00000020534
GO:0007275	multicellular organismal development	biological_process	0.0034705	0.75443	540	2604	2918	14870	ENSGALG00000040272,ENSGALG00000003457,ENSGALG00000037148,ENSGALG00000027428,ENSGALG00000016997,ENSGALG00000031018,ENSGALG00000032610,ENSGALG00000012865,ENSGALG00000022733,ENSGALG00000053640,ENSGALG00000038559,ENSGALG00000027002,ENSGALG00000001486,ENSGALG00000012885,ENSGALG00000040741,ENSGALG00000036497,ENSGALG00000033683,ENSGALG00000039587,ENSGALG00000016318,ENSGALG00000022622,ENSGALG00000012277,…
GO:0016278	lysine N-methyltransferase activity	molecular_function	0.0035493	0.75443	14	2604	39	14870	ENSGALG00000033678,ENSGALG00000003233,ENSGALG00000006571,ENSGALG00000003299,ENSGALG00000034013,ENSGALG00000016024,ENSGALG00000021364,ENSGALG00000014060,ENSGALG00000003068,ENSGALG00000000843,ENSGALG00000004324,ENSGALG00000014638,ENSGALG00000002247,ENSGALG00000042051
GO:0016279	protein-lysine N-methyltransferase activity	molecular_function	0.0035493	0.75443	14	2604	39	14870	ENSGALG00000014638,ENSGALG00000004324,ENSGALG00000000843,ENSGALG00000003068,ENSGALG00000042051,ENSGALG00000002247,ENSGALG00000016024,ENSGALG00000003299,ENSGALG00000034013,ENSGALG00000006571,ENSGALG00000033678,ENSGALG00000003233,ENSGALG00000014060,ENSGALG00000021364
GO:0018205	peptidyl-lysine modification	biological_process	0.0036174	0.76026	57	2604	236	14870	ENSGALG00000014060,ENSGALG00000027462,ENSGALG00000027838,ENSGALG00000000603,ENSGALG00000003233,ENSGALG00000004999,ENSGALG00000017079,ENSGALG00000006688,ENSGALG00000010459,ENSGALG00000038219,ENSGALG00000036497,ENSGALG00000003068,ENSGALG00000003786,ENSGALG00000000843,ENSGALG00000004324,ENSGALG00000047963,ENSGALG00000041433,ENSGALG00000000747,ENSGALG00000040971,ENSGALG00000001021,ENSGALG00000034003,…
GO:0033613	activating transcription factor binding	molecular_function	0.0038207	0.79407	18	2604	56	14870	ENSGALG00000039409,ENSGALG00000040971,ENSGALG00000037787,ENSGALG00000028037,ENSGALG00000001633,ENSGALG00000026159,ENSGALG00000004640,ENSGALG00000004285,ENSGALG00000030416,ENSGALG00000001118,ENSGALG00000003663,ENSGALG00000039710,ENSGALG00000036043,ENSGALG00000016997,ENSGALG00000025907,ENSGALG00000000284,ENSGALG00000009240,ENSGALG00000022622
GO:0045177	apical part of cell	cellular_component	0.0039455	0.811	45	2604	186	14870	ENSGALG00000030003,ENSGALG00000031511,ENSGALG00000016920,ENSGALG00000008508,ENSGALG00000034014,ENSGALG00000000545,ENSGALG00000001214,ENSGALG00000007395,ENSGALG00000006008,ENSGALG00000033510,ENSGALG00000000195,ENSGALG00000035883,ENSGALG00000009300,ENSGALG00000007645,ENSGALG00000030407,ENSGALG00000002375,ENSGALG00000042308,ENSGALG00000013579,ENSGALG00000015770,ENSGALG00000009306,ENSGALG00000039170,…
GO:0044267	cellular protein metabolic process	biological_process	0.0040674	0.81472	647	2604	3449	14870	ENSGALG00000003942,ENSGALG00000030907,ENSGALG00000002285,ENSGALG00000019042,ENSGALG00000015937,ENSGALG00000011353,ENSGALG00000004831,ENSGALG00000002277,ENSGALG00000024466,ENSGALG00000041030,ENSGALG00000015770,ENSGALG00000001633,ENSGALG00000003642,ENSGALG00000041433,ENSGALG00000016994,ENSGALG00000039897,ENSGALG00000009971,ENSGALG00000042051,ENSGALG00000010351,ENSGALG00000017181,ENSGALG00000000225,…
GO:0045944	positive regulation of transcription from RNA polymerase II promoter	biological_process	0.0040728	0.81472	167	2604	815	14870	ENSGALG00000010868,ENSGALG00000034348,ENSGALG00000014329,ENSGALG00000042055,ENSGALG00000032029,ENSGALG00000009240,ENSGALG00000029024,ENSGALG00000032278,ENSGALG00000016997,ENSGALG00000003059,ENSGALG00000027188,ENSGALG00000001093,ENSGALG00000007636,ENSGALG00000024047,ENSGALG00000035768,ENSGALG00000007101,ENSGALG00000037603,ENSGALG00000004285,ENSGALG00000023195,ENSGALG00000030932,ENSGALG00000002634,…
GO:0007399	nervous system development	biological_process	0.0041161	0.81472	261	2604	1371	14870	ENSGALG00000016316,ENSGALG00000003657,ENSGALG00000011300,ENSGALG00000023626,ENSGALG00000029393,ENSGALG00000036806,ENSGALG00000003932,ENSGALG00000013602,ENSGALG00000004101,ENSGALG00000001391,ENSGALG00000002473,ENSGALG00000030030,ENSGALG00000040582,ENSGALG00000030372,ENSGALG00000008631,ENSGALG00000031529,ENSGALG00000026055,ENSGALG00000007707,ENSGALG00000042241,ENSGALG00000015770,ENSGALG00000008452,…
GO:0051240	positive regulation of multicellular organismal process	biological_process	0.0041378	0.81472	191	2604	950	14870	ENSGALG00000005554,ENSGALG00000016022,ENSGALG00000008281,ENSGALG00000008018,ENSGALG00000026055,ENSGALG00000014365,ENSGALG00000015148,ENSGALG00000003693,ENSGALG00000006609,ENSGALG00000041285,ENSGALG00000003383,ENSGALG00000034251,ENSGALG00000008341,ENSGALG00000012799,ENSGALG00000023626,ENSGALG00000014899,ENSGALG00000051621,ENSGALG00000002426,ENSGALG00000025822,ENSGALG00000003267,ENSGALG00000011645,…
GO:0005622	intracellular	cellular_component	0.0042201	0.82226	1664	2604	9233	14870	ENSGALG00000003228,ENSGALG00000004623,ENSGALG00000004172,ENSGALG00000035814,ENSGALG00000054306,ENSGALG00000023338,ENSGALG00000051146,ENSGALG00000015204,ENSGALG00000027476,ENSGALG00000037522,ENSGALG00000025817,ENSGALG00000015791,ENSGALG00000006045,ENSGALG00000010129,ENSGALG00000035017,ENSGALG00000001905,ENSGALG00000037160,ENSGALG00000032634,ENSGALG00000000775,ENSGALG00000032986,ENSGALG00000039920,…
GO:0005851	eukaryotic translation initiation factor 2B complex	cellular_component	0.0044258	0.82728	4	2604	5	14870	ENSGALG00000003259,ENSGALG00000009565,ENSGALG00000008376,ENSGALG00000010301
GO:0007200	phospholipase C-activating G-protein coupled receptor signaling pathway	biological_process	0.0044427	0.82728	20	2604	61	14870	ENSGALG00000016687,ENSGALG00000027965,ENSGALG00000010357,ENSGALG00000023379,ENSGALG00000037223,ENSGALG00000004111,ENSGALG00000017327,ENSGALG00000040959,ENSGALG00000007794,ENSGALG00000007650,ENSGALG00000007714,ENSGALG00000023142,ENSGALG00000012934,ENSGALG00000002473,ENSGALG00000038000,ENSGALG00000002570,ENSGALG00000004101,ENSGALG00000005293,ENSGALG00000003238,ENSGALG00000004127
GO:0090193	positive regulation of glomerulus development	biological_process	0.0044508	0.82728	4	2604	5	14870	ENSGALG00000030407,ENSGALG00000005554,ENSGALG00000012178,ENSGALG00000005936
GO:0006750	glutathione biosynthetic process	biological_process	0.0044642	0.82728	5	2604	8	14870	ENSGALG00000005782,ENSGALG00000003281,ENSGALG00000005398,ENSGALG00000006565,ENSGALG00000009240
GO:0006903	vesicle targeting	biological_process	0.004467	0.82728	9	2604	21	14870	ENSGALG00000011645,ENSGALG00000004215,ENSGALG00000008247,ENSGALG00000040519,ENSGALG00000010318,ENSGALG00000004424,ENSGALG00000004431,ENSGALG00000000518,ENSGALG00000005637
GO:0030851	granulocyte differentiation	biological_process	0.0047123	0.85038	10	2604	24	14870	ENSGALG00000039682,ENSGALG00000008206,ENSGALG00000023296,ENSGALG00000037935,ENSGALG00000039865,ENSGALG00000004759,ENSGALG00000005554,ENSGALG00000016022,ENSGALG00000031960,ENSGALG00000005909
GO:0044431	Golgi apparatus part	cellular_component	0.0047389	0.85038	88	2604	400	14870	ENSGALG00000011116,ENSGALG00000036477,ENSGALG00000003933,ENSGALG00000004172,ENSGALG00000006156,ENSGALG00000001030,ENSGALG00000034975,ENSGALG00000012850,ENSGALG00000000608,ENSGALG00000041153,ENSGALG00000000769,ENSGALG00000001238,ENSGALG00000008930,ENSGALG00000027762,ENSGALG00000043336,ENSGALG00000006101,ENSGALG00000041564,ENSGALG00000010129,ENSGALG00000001806,ENSGALG00000011646,ENSGALG00000030588,…
GO:0018026	peptidyl-lysine monomethylation	biological_process	0.0048204	0.85038	5	2604	8	14870	ENSGALG00000016024,ENSGALG00000034013,ENSGALG00000033678,ENSGALG00000042051,ENSGALG00000002247
GO:0051400	BH domain binding	molecular_function	0.0048816	0.85038	3	2604	3	14870	ENSGALG00000006211,ENSGALG00000012885,ENSGALG00000044383
GO:0051434	BH3 domain binding	molecular_function	0.0048816	0.85038	3	2604	3	14870	ENSGALG00000044383,ENSGALG00000012885,ENSGALG00000006211
GO:0003284	septum primum development	biological_process	0.0049363	0.85038	3	2604	3	14870	ENSGALG00000039452,ENSGALG00000036497,ENSGALG00000037301
GO:0048513	organ development	biological_process	0.00503	0.85038	373	2604	1970	14870	ENSGALG00000036869,ENSGALG00000030607,ENSGALG00000004249,ENSGALG00000024122,ENSGALG00000012178,ENSGALG00000036101,ENSGALG00000043460,ENSGALG00000033510,ENSGALG00000039865,ENSGALG00000014638,ENSGALG00000005782,ENSGALG00000005630,ENSGALG00000042308,ENSGALG00000006453,ENSGALG00000039818,ENSGALG00000026258,ENSGALG00000003965,ENSGALG00000011646,ENSGALG00000047578,ENSGALG00000044218,ENSGALG00000007305,…
GO:0003184	pulmonary valve morphogenesis	biological_process	0.0050368	0.85038	6	2604	11	14870	ENSGALG00000039452,ENSGALG00000050508,ENSGALG00000002375,ENSGALG00000001449,ENSGALG00000002922,ENSGALG00000034986
GO:0042256	mature ribosome assembly	biological_process	0.0050972	0.85038	4	2604	5	14870	ENSGALG00000010360,ENSGALG00000001654,ENSGALG00000033993,ENSGALG00000006225
GO:0051179	localization	biological_process	0.0052293	0.85038	740	2604	4036	14870	ENSGALG00000038325,ENSGALG00000004066,ENSGALG00000044814,ENSGALG00000037939,ENSGALG00000027232,ENSGALG00000008452,ENSGALG00000009306,ENSGALG00000001107,ENSGALG00000030863,ENSGALG00000032702,ENSGALG00000041353,ENSGALG00000004542,ENSGALG00000003518,ENSGALG00000033002,ENSGALG00000051266,ENSGALG00000050948,ENSGALG00000041025,ENSGALG00000037556,ENSGALG00000036282,ENSGALG00000037929,ENSGALG00000043092,…
GO:0001608	G-protein coupled nucleotide receptor activity	molecular_function	0.0053611	0.85038	6	2604	10	14870	ENSGALG00000039432,ENSGALG00000004346,ENSGALG00000040561,ENSGALG00000010357,ENSGALG00000017327,ENSGALG00000016687
GO:0035589	G-protein coupled purinergic nucleotide receptor signaling pathway	biological_process	0.0053611	0.85038	6	2604	10	14870	ENSGALG00000016687,ENSGALG00000017327,ENSGALG00000010357,ENSGALG00000040561,ENSGALG00000004346,ENSGALG00000039432
GO:0045028	G-protein coupled purinergic nucleotide receptor activity	molecular_function	0.0053611	0.85038	6	2604	10	14870	ENSGALG00000004346,ENSGALG00000040561,ENSGALG00000039432,ENSGALG00000017327,ENSGALG00000010357,ENSGALG00000016687
GO:0005525	GTP binding	molecular_function	0.0054621	0.85038	71	2604	296	14870	ENSGALG00000026278,ENSGALG00000011913,ENSGALG00000051027,ENSGALG00000011592,ENSGALG00000012850,ENSGALG00000004357,ENSGALG00000000769,ENSGALG00000001569,ENSGALG00000047837,ENSGALG00000006101,ENSGALG00000007305,ENSGALG00000040606,ENSGALG00000002984,ENSGALG00000009035,ENSGALG00000007349,ENSGALG00000016535,ENSGALG00000048325,ENSGALG00000016505,ENSGALG00000004852,ENSGALG00000027778,ENSGALG00000032458,…
GO:0002761	regulation of myeloid leukocyte differentiation	biological_process	0.005468	0.85038	19	2604	61	14870	ENSGALG00000008355,ENSGALG00000037935,ENSGALG00000023296,ENSGALG00000008206,ENSGALG00000039865,ENSGALG00000033854,ENSGALG00000033520,ENSGALG00000028037,ENSGALG00000031960,ENSGALG00000034042,ENSGALG00000039228,ENSGALG00000039682,ENSGALG00000011957,ENSGALG00000016997,ENSGALG00000016022,ENSGALG00000005554,ENSGALG00000002922,ENSGALG00000005909,ENSGALG00000028466
GO:0016740	transferase activity	molecular_function	0.0056473	0.85038	354	2604	1845	14870	ENSGALG00000029632,ENSGALG00000010294,ENSGALG00000025899,ENSGALG00000003732,ENSGALG00000016803,ENSGALG00000003068,ENSGALG00000004367,ENSGALG00000002151,ENSGALG00000007665,ENSGALG00000003233,ENSGALG00000007052,ENSGALG00000007753,ENSGALG00000015331,ENSGALG00000023812,ENSGALG00000005802,ENSGALG00000011450,ENSGALG00000006008,ENSGALG00000004646,ENSGALG00000050256,ENSGALG00000036417,ENSGALG00000000396,…
GO:0016192	vesicle-mediated transport	biological_process	0.0057766	0.85038	177	2604	888	14870	ENSGALG00000042741,ENSGALG00000032986,ENSGALG00000002726,ENSGALG00000004852,ENSGALG00000024449,ENSGALG00000005951,ENSGALG00000036876,ENSGALG00000016535,ENSGALG00000016512,ENSGALG00000002548,ENSGALG00000005757,ENSGALG00000026278,ENSGALG00000004172,ENSGALG00000006045,ENSGALG00000010939,ENSGALG00000000769,ENSGALG00000015204,ENSGALG00000011499,ENSGALG00000001688,ENSGALG00000003821,ENSGALG00000019228,…
GO:0021517	ventral spinal cord development	biological_process	0.0057835	0.85038	15	2604	43	14870	ENSGALG00000010500,ENSGALG00000042241,ENSGALG00000003965,ENSGALG00000034967,ENSGALG00000017217,ENSGALG00000012620,ENSGALG00000029393,ENSGALG00000005909,ENSGALG00000041814,ENSGALG00000037082,ENSGALG00000006252,ENSGALG00000005409,ENSGALG00000036869,ENSGALG00000036497,ENSGALG00000030353
GO:0070372	regulation of ERK1 and ERK2 cascade	biological_process	0.0058045	0.85038	41	2604	165	14870	ENSGALG00000001633,ENSGALG00000015770,ENSGALG00000003642,ENSGALG00000008302,ENSGALG00000010949,ENSGALG00000049551,ENSGALG00000024466,ENSGALG00000026663,ENSGALG00000003323,ENSGALG00000039775,ENSGALG00000011207,ENSGALG00000021656,ENSGALG00000002375,ENSGALG00000005725,ENSGALG00000001412,ENSGALG00000045642,ENSGALG00000005802,ENSGALG00000028967,ENSGALG00000004741,ENSGALG00000040224,ENSGALG00000012178,…
GO:0031090	organelle membrane	cellular_component	0.0058098	0.85038	280	2604	1402	14870	ENSGALG00000011646,ENSGALG00000004255,ENSGALG00000030588,ENSGALG00000031813,ENSGALG00000003855,ENSGALG00000033705,ENSGALG00000002843,ENSGALG00000007476,ENSGALG00000003774,ENSGALG00000005687,ENSGALG00000036477,ENSGALG00000001030,ENSGALG00000013167,ENSGALG00000034975,ENSGALG00000006161,ENSGALG00000005716,ENSGALG00000006824,ENSGALG00000050235,ENSGALG00000033054,ENSGALG00000043336,ENSGALG00000030607,…
GO:0060166	olfactory pit development	biological_process	0.0058248	0.85038	3	2604	3	14870	ENSGALG00000009129,ENSGALG00000037082,ENSGALG00000033365
GO:0001614	purinergic nucleotide receptor activity	molecular_function	0.0058598	0.85038	8	2604	16	14870	ENSGALG00000003901,ENSGALG00000040561,ENSGALG00000017327,ENSGALG00000039432,ENSGALG00000004346,ENSGALG00000016687,ENSGALG00000010357,ENSGALG00000001573
GO:0016502	nucleotide receptor activity	molecular_function	0.0058598	0.85038	8	2604	16	14870	ENSGALG00000001573,ENSGALG00000010357,ENSGALG00000016687,ENSGALG00000004346,ENSGALG00000039432,ENSGALG00000017327,ENSGALG00000040561,ENSGALG00000003901
GO:0030099	myeloid cell differentiation	biological_process	0.0058624	0.85038	54	2604	228	14870	ENSGALG00000028037,ENSGALG00000029599,ENSGALG00000001143,ENSGALG00000004759,ENSGALG00000000769,ENSGALG00000037522,ENSGALG00000031960,ENSGALG00000008355,ENSGALG00000043092,ENSGALG00000023296,ENSGALG00000008206,ENSGALG00000039022,ENSGALG00000005757,ENSGALG00000003267,ENSGALG00000000498,ENSGALG00000005554,ENSGALG00000016022,ENSGALG00000002922,ENSGALG00000030115,ENSGALG00000035462,ENSGALG00000003855,…
GO:0019902	phosphatase binding	molecular_function	0.0059149	0.85038	27	2604	105	14870	ENSGALG00000033789,ENSGALG00000012885,ENSGALG00000005802,ENSGALG00000035930,ENSGALG00000041900,ENSGALG00000003147,ENSGALG00000003855,ENSGALG00000007650,ENSGALG00000035913,ENSGALG00000005608,ENSGALG00000003492,ENSGALG00000031529,ENSGALG00000027305,ENSGALG00000042838,ENSGALG00000043904,ENSGALG00000010580,ENSGALG00000034251,ENSGALG00000000466,ENSGALG00000005716,ENSGALG00000008051,ENSGALG00000013462,…
GO:0035788	cell migration involved in metanephros development	biological_process	0.0059261	0.85038	3	2604	3	14870	ENSGALG00000005554,ENSGALG00000012178,ENSGALG00000003642
GO:0035789	metanephric mesenchymal cell migration	biological_process	0.0059261	0.85038	3	2604	3	14870	ENSGALG00000003642,ENSGALG00000012178,ENSGALG00000005554
GO:2000589	regulation of metanephric mesenchymal cell migration	biological_process	0.0059261	0.85038	3	2604	3	14870	ENSGALG00000005554,ENSGALG00000003642,ENSGALG00000012178
GO:0005975	carbohydrate metabolic process	biological_process	0.0059482	0.85038	115	2604	531	14870	ENSGALG00000040672,ENSGALG00000004047,ENSGALG00000002412,ENSGALG00000008385,ENSGALG00000008603,ENSGALG00000015252,ENSGALG00000016722,ENSGALG00000005554,ENSGALG00000017327,ENSGALG00000021174,ENSGALG00000015069,ENSGALG00000042730,ENSGALG00000003267,ENSGALG00000037603,ENSGALG00000049536,ENSGALG00000008438,ENSGALG00000030533,ENSGALG00000000703,ENSGALG00000006141,ENSGALG00000014528,ENSGALG00000014899,…
GO:0002573	myeloid leukocyte differentiation	biological_process	0.0059645	0.85038	32	2604	122	14870	ENSGALG00000005554,ENSGALG00000016022,ENSGALG00000030115,ENSGALG00000002922,ENSGALG00000005909,ENSGALG00000035462,ENSGALG00000003855,ENSGALG00000039682,ENSGALG00000034042,ENSGALG00000011957,ENSGALG00000014365,ENSGALG00000016997,ENSGALG00000028037,ENSGALG00000004759,ENSGALG00000031960,ENSGALG00000037522,ENSGALG00000023296,ENSGALG00000043092,ENSGALG00000008355,ENSGALG00000008206,ENSGALG00000039022,…
GO:0048598	embryonic morphogenesis	biological_process	0.006001	0.85038	93	2604	429	14870	ENSGALG00000039170,ENSGALG00000030030,ENSGALG00000032029,ENSGALG00000029024,ENSGALG00000008018,ENSGALG00000005554,ENSGALG00000006968,ENSGALG00000006141,ENSGALG00000005401,ENSGALG00000004285,ENSGALG00000011645,ENSGALG00000007511,ENSGALG00000032610,ENSGALG00000037784,ENSGALG00000023626,ENSGALG00000029393,ENSGALG00000016316,ENSGALG00000040021,ENSGALG00000003932,ENSGALG00000036497,ENSGALG00000006252,…
GO:0045773	positive regulation of axon extension	biological_process	0.0060751	0.85373	8	2604	20	14870	ENSGALG00000007531,ENSGALG00000003977,ENSGALG00000003693,ENSGALG00000032029,ENSGALG00000003578,ENSGALG00000023626,ENSGALG00000006655,ENSGALG00000001412
GO:0019904	protein domain specific binding	molecular_function	0.00612	0.85373	80	2604	373	14870	ENSGALG00000039409,ENSGALG00000012367,ENSGALG00000007324,ENSGALG00000041432,ENSGALG00000037593,ENSGALG00000014012,ENSGALG00000037697,ENSGALG00000047963,ENSGALG00000011908,ENSGALG00000042469,ENSGALG00000001079,ENSGALG00000037935,ENSGALG00000034986,ENSGALG00000001366,ENSGALG00000042308,ENSGALG00000000122,ENSGALG00000005589,ENSGALG00000001258,ENSGALG00000002831,ENSGALG00000040017,ENSGALG00000036642,…
GO:0016093	polyprenol metabolic process	biological_process	0.0061616	0.85373	4	2604	5	14870	ENSGALG00000014899,ENSGALG00000005066,ENSGALG00000029909,ENSGALG00000013804
GO:0000139	Golgi membrane	cellular_component	0.0062225	0.85582	62	2604	268	14870	ENSGALG00000010125,ENSGALG00000023882,ENSGALG00000008144,ENSGALG00000039818,ENSGALG00000002598,ENSGALG00000002284,ENSGALG00000033790,ENSGALG00000010351,ENSGALG00000008247,ENSGALG00000015415,ENSGALG00000007183,ENSGALG00000041797,ENSGALG00000050948,ENSGALG00000004431,ENSGALG00000003880,ENSGALG00000001258,ENSGALG00000012769,ENSGALG00000007116,ENSGALG00000029632,ENSGALG00000030607,ENSGALG00000006233,…
GO:0030575	nuclear body organization	biological_process	0.0062857	0.85821	6	2604	11	14870	ENSGALG00000037407,ENSGALG00000007101,ENSGALG00000012628,ENSGALG00000017079,ENSGALG00000045534,ENSGALG00000001143
GO:0019852	L-ascorbic acid metabolic process	biological_process	0.0064413	0.87308	5	2604	8	14870	ENSGALG00000008409,ENSGALG00000005398,ENSGALG00000016570,ENSGALG00000000195,ENSGALG00000016722
GO:0045649	regulation of macrophage differentiation	biological_process	0.006502	0.87496	7	2604	14	14870	ENSGALG00000033854,ENSGALG00000028466,ENSGALG00000016997,ENSGALG00000005909,ENSGALG00000039682,ENSGALG00000005554,ENSGALG00000008355
GO:0051640	organelle localization	biological_process	0.0065883	0.88025	77	2604	358	14870	ENSGALG00000040519,ENSGALG00000043573,ENSGALG00000029652,ENSGALG00000035156,ENSGALG00000043092,ENSGALG00000001121,ENSGALG00000011645,ENSGALG00000032590,ENSGALG00000023703,ENSGALG00000032199,ENSGALG00000013602,ENSGALG00000008584,ENSGALG00000003174,ENSGALG00000015413,ENSGALG00000026780,ENSGALG00000004424,ENSGALG00000001157,ENSGALG00000000542,ENSGALG00000002527,ENSGALG00000010318,ENSGALG00000012865,…
GO:2000026	regulation of multicellular organismal development	biological_process	0.0066991	0.8887	228	2604	1184	14870	ENSGALG00000035419,ENSGALG00000001258,ENSGALG00000050508,ENSGALG00000007794,ENSGALG00000003429,ENSGALG00000038948,ENSGALG00000002831,ENSGALG00000026033,ENSGALG00000036043,ENSGALG00000014060,ENSGALG00000002802,ENSGALG00000006087,ENSGALG00000002765,ENSGALG00000011718,ENSGALG00000033090,ENSGALG00000003203,ENSGALG00000006821,ENSGALG00000033404,ENSGALG00000040755,ENSGALG00000003118,ENSGALG00000007324,…
GO:0045597	positive regulation of cell differentiation	biological_process	0.0068837	0.90675	114	2604	552	14870	ENSGALG00000040087,ENSGALG00000011242,ENSGALG00000005842,ENSGALG00000003578,ENSGALG00000040606,ENSGALG00000008520,ENSGALG00000039682,ENSGALG00000042761,ENSGALG00000001654,ENSGALG00000005909,ENSGALG00000032994,ENSGALG00000040297,ENSGALG00000007476,ENSGALG00000034967,ENSGALG00000024449,ENSGALG00000008073,ENSGALG00000010179,ENSGALG00000048035,ENSGALG00000030115,ENSGALG00000008150,ENSGALG00000037301,…
GO:0032561	guanyl ribonucleotide binding	molecular_function	0.0070587	0.92331	73	2604	309	14870	ENSGALG00000000988,ENSGALG00000001688,ENSGALG00000054264,ENSGALG00000002497,ENSGALG00000003359,ENSGALG00000004431,ENSGALG00000036101,ENSGALG00000021552,ENSGALG00000028967,ENSGALG00000049288,ENSGALG00000032458,ENSGALG00000011476,ENSGALG00000034020,ENSGALG00000008633,ENSGALG00000004953,ENSGALG00000002984,ENSGALG00000040606,ENSGALG00000007349,ENSGALG00000009035,ENSGALG00000007305,ENSGALG00000006101,…
GO:0030576	Cajal body organization	biological_process	0.0071643	0.92904	3	2604	3	14870	ENSGALG00000017079,ENSGALG00000007101,ENSGALG00000037407
GO:0010171	body morphogenesis	biological_process	0.0072341	0.92904	13	2604	40	14870	ENSGALG00000001449,ENSGALG00000009129,ENSGALG00000006087,ENSGALG00000011645,ENSGALG00000011347,ENSGALG00000001079,ENSGALG00000043433,ENSGALG00000008452,ENSGALG00000031960,ENSGALG00000052842,ENSGALG00000012865,ENSGALG00000037784,ENSGALG00000035419
GO:0070513	death domain binding	molecular_function	0.0072526	0.92904	4	2604	6	14870	ENSGALG00000044383,ENSGALG00000011297,ENSGALG00000012885,ENSGALG00000006211
GO:0003899	DNA-directed RNA polymerase activity	molecular_function	0.0073478	0.92904	13	2604	35	14870	ENSGALG00000047565,ENSGALG00000052515,ENSGALG00000030808,ENSGALG00000010349,ENSGALG00000041973,ENSGALG00000012655,ENSGALG00000002591,ENSGALG00000002057,ENSGALG00000036019,ENSGALG00000002587,ENSGALG00000001168,ENSGALG00000049232,ENSGALG00000032273
GO:0016094	polyprenol biosynthetic process	biological_process	0.0073508	0.92904	3	2604	3	14870	ENSGALG00000014899,ENSGALG00000029909,ENSGALG00000013804
GO:0005094	Rho GDP-dissociation inhibitor activity	molecular_function	0.0077295	0.96534	3	2604	3	14870	ENSGALG00000049395,ENSGALG00000011738,ENSGALG00000008443
GO:0005829	cytosol	cellular_component	0.0077717	0.96534	405	2604	2136	14870	ENSGALG00000037136,ENSGALG00000001486,ENSGALG00000003880,ENSGALG00000011738,ENSGALG00000012885,ENSGALG00000027506,ENSGALG00000016936,ENSGALG00000005336,ENSGALG00000045514,ENSGALG00000043085,ENSGALG00000040741,ENSGALG00000039228,ENSGALG00000006250,ENSGALG00000000209,ENSGALG00000026687,ENSGALG00000030931,ENSGALG00000033532,ENSGALG00000015546,ENSGALG00000006805,ENSGALG00000043545,ENSGALG00000029793,…
GO:0071496	cellular response to external stimulus	biological_process	0.0077929	0.96534	63	2604	275	14870	ENSGALG00000008355,ENSGALG00000039315,ENSGALG00000038902,ENSGALG00000024082,ENSGALG00000037603,ENSGALG00000041226,ENSGALG00000003933,ENSGALG00000030775,ENSGALG00000002452,ENSGALG00000002798,ENSGALG00000028037,ENSGALG00000028871,ENSGALG00000014861,ENSGALG00000007636,ENSGALG00000027188,ENSGALG00000015204,ENSGALG00000008520,ENSGALG00000009240,ENSGALG00000034328,ENSGALG00000003208,ENSGALG00000011175,…
GO:0051788	response to misfolded protein	biological_process	0.0079995	0.97798	8	2604	18	14870	ENSGALG00000034104,ENSGALG00000006960,ENSGALG00000033705,ENSGALG00000004165,ENSGALG00000041962,ENSGALG00000041432,ENSGALG00000042948,ENSGALG00000011332
GO:0071218	cellular response to misfolded protein	biological_process	0.0079995	0.97798	8	2604	18	14870	ENSGALG00000034104,ENSGALG00000006960,ENSGALG00000033705,ENSGALG00000004165,ENSGALG00000041962,ENSGALG00000041432,ENSGALG00000042948,ENSGALG00000011332
GO:0009953	dorsal/ventral pattern formation	biological_process	0.0081073	0.98472	21	2604	71	14870	ENSGALG00000040021,ENSGALG00000003965,ENSGALG00000030979,ENSGALG00000008452,ENSGALG00000031960,ENSGALG00000004236,ENSGALG00000012620,ENSGALG00000042422,ENSGALG00000041814,ENSGALG00000005409,ENSGALG00000012216,ENSGALG00000037301,ENSGALG00000001079,ENSGALG00000030353,ENSGALG00000010500,ENSGALG00000026983,ENSGALG00000032181,ENSGALG00000040297,ENSGALG00000037082,ENSGALG00000036869,ENSGALG00000035725
GO:0035590	purinergic nucleotide receptor signaling pathway	biological_process	0.0082514	0.99575	8	2604	17	14870	ENSGALG00000017327,ENSGALG00000040561,ENSGALG00000003901,ENSGALG00000016687,ENSGALG00000010357,ENSGALG00000001573,ENSGALG00000039432,ENSGALG00000004346
GO:0031252	cell leading edge	cellular_component	0.0084211	1	47	2604	214	14870	ENSGALG00000005622,ENSGALG00000013579,ENSGALG00000020927,ENSGALG00000000400,ENSGALG00000014012,ENSGALG00000026159,ENSGALG00000008302,ENSGALG00000014819,ENSGALG00000008714,ENSGALG00000030003,ENSGALG00000002802,ENSGALG00000003977,ENSGALG00000031511,ENSGALG00000037540,ENSGALG00000031216,ENSGALG00000032958,ENSGALG00000006252,ENSGALG00000023131,ENSGALG00000000318,ENSGALG00000037556,ENSGALG00000001311,…
GO:0035791	platelet-derived growth factor receptor-beta signaling pathway	biological_process	0.0087564	1	5	2604	9	14870	ENSGALG00000003642,ENSGALG00000012178,ENSGALG00000001021,ENSGALG00000031511,ENSGALG00000003855
GO:0010648	negative regulation of cell communication	biological_process	0.0088615	1	162	2604	808	14870	ENSGALG00000029980,ENSGALG00000014861,ENSGALG00000011402,ENSGALG00000001028,ENSGALG00000000977,ENSGALG00000054286,ENSGALG00000008438,ENSGALG00000013348,ENSGALG00000042948,ENSGALG00000008018,ENSGALG00000008351,ENSGALG00000028822,ENSGALG00000032618,ENSGALG00000005554,ENSGALG00000008281,ENSGALG00000008631,ENSGALG00000026055,ENSGALG00000001021,ENSGALG00000001633,ENSGALG00000004640,ENSGALG00000008452,…
GO:0044437	vacuolar part	cellular_component	0.0090995	1	32	2604	121	14870	ENSGALG00000005696,ENSGALG00000037697,ENSGALG00000013462,ENSGALG00000055010,ENSGALG00000011436,ENSGALG00000005631,ENSGALG00000004215,ENSGALG00000015916,ENSGALG00000011499,ENSGALG00000016917,ENSGALG00000013872,ENSGALG00000002798,ENSGALG00000005716,ENSGALG00000000769,ENSGALG00000002237,ENSGALG00000004357,ENSGALG00000000606,ENSGALG00000033204,ENSGALG00000041226,ENSGALG00000032051,ENSGALG00000003217,…
GO:0009966	regulation of signal transduction	biological_process	0.0091042	1	332	2604	1758	14870	ENSGALG00000037301,ENSGALG00000009559,ENSGALG00000031440,ENSGALG00000029367,ENSGALG00000041814,ENSGALG00000039163,ENSGALG00000031960,ENSGALG00000005569,ENSGALG00000026452,ENSGALG00000015004,ENSGALG00000042761,ENSGALG00000010997,ENSGALG00000032994,ENSGALG00000030800,ENSGALG00000039710,ENSGALG00000005909,ENSGALG00000005637,ENSGALG00000048035,ENSGALG00000030115,ENSGALG00000005553,ENSGALG00000012216,…
GO:0070207	protein homotrimerization	biological_process	0.009185	1	8	2604	19	14870	ENSGALG00000038420,ENSGALG00000042838,ENSGALG00000043545,ENSGALG00000028996,ENSGALG00000020745,ENSGALG00000030931,ENSGALG00000037556,ENSGALG00000015441
GO:0042789	mRNA transcription from RNA polymerase II promoter	biological_process	0.0092118	1	6	2604	11	14870	ENSGALG00000035530,ENSGALG00000032994,ENSGALG00000027188,ENSGALG00000003267,ENSGALG00000011718,ENSGALG00000032029
GO:0070206	protein trimerization	biological_process	0.0092834	1	10	2604	26	14870	ENSGALG00000038420,ENSGALG00000027232,ENSGALG00000042838,ENSGALG00000043545,ENSGALG00000030931,ENSGALG00000020745,ENSGALG00000037556,ENSGALG00000015441,ENSGALG00000028996,ENSGALG00000005554
GO:0048583	regulation of response to stimulus	biological_process	0.0093086	1	432	2604	2324	14870	ENSGALG00000008084,ENSGALG00000009052,ENSGALG00000001583,ENSGALG00000008320,ENSGALG00000042214,ENSGALG00000037082,ENSGALG00000004741,ENSGALG00000003485,ENSGALG00000026293,ENSGALG00000043904,ENSGALG00000050176,ENSGALG00000006233,ENSGALG00000006808,ENSGALG00000037593,ENSGALG00000011492,ENSGALG00000008349,ENSGALG00000015441,ENSGALG00000053058,ENSGALG00000011238,ENSGALG00000005205,ENSGALG00000011207,…
GO:0060218	hematopoietic stem cell differentiation	biological_process	0.0093245	1	6	2604	12	14870	ENSGALG00000023296,ENSGALG00000008132,ENSGALG00000011492,ENSGALG00000000284,ENSGALG00000032029,ENSGALG00000009240
GO:0045637	regulation of myeloid cell differentiation	biological_process	0.009327	1	30	2604	114	14870	ENSGALG00000040561,ENSGALG00000028466,ENSGALG00000005909,ENSGALG00000002922,ENSGALG00000016022,ENSGALG00000033993,ENSGALG00000005554,ENSGALG00000016997,ENSGALG00000011957,ENSGALG00000039682,ENSGALG00000039228,ENSGALG00000034042,ENSGALG00000041626,ENSGALG00000030907,ENSGALG00000031960,ENSGALG00000000769,ENSGALG00000026590,ENSGALG00000033404,ENSGALG00000001143,ENSGALG00000029599,ENSGALG00000028037,…
GO:0016776	phosphotransferase activity, phosphate group as acceptor	molecular_function	0.0094314	1	11	2604	29	14870	ENSGALG00000020534,ENSGALG00000011093,ENSGALG00000005336,ENSGALG00000027635,ENSGALG00000007305,ENSGALG00000015230,ENSGALG00000003597,ENSGALG00000008385,ENSGALG00000006305,ENSGALG00000046656,ENSGALG00000011035
GO:0006413	translational initiation	biological_process	0.0095834	1	24	2604	83	14870	ENSGALG00000012628,ENSGALG00000010301,ENSGALG00000045352,ENSGALG00000047139,ENSGALG00000002488,ENSGALG00000009565,ENSGALG00000012529,ENSGALG00000008520,ENSGALG00000042055,ENSGALG00000037904,ENSGALG00000003259,ENSGALG00000010401,ENSGALG00000007780,ENSGALG00000033993,ENSGALG00000002734,ENSGALG00000002057,ENSGALG00000048830,ENSGALG00000029343,ENSGALG00000028517,ENSGALG00000007556,ENSGALG00000005745,…
GO:0045744	negative regulation of G-protein coupled receptor protein signaling pathway	biological_process	0.009605	1	10	2604	26	14870	ENSGALG00000042744,ENSGALG00000054286,ENSGALG00000007794,ENSGALG00000003323,ENSGALG00000037492,ENSGALG00000026055,ENSGALG00000042741,ENSGALG00000015895,ENSGALG00000012934,ENSGALG00000003113
GO:0019001	guanyl nucleotide binding	molecular_function	0.0096529	1	73	2604	313	14870	ENSGALG00000012821,ENSGALG00000040784,ENSGALG00000011855,ENSGALG00000003238,ENSGALG00000005622,ENSGALG00000045602,ENSGALG00000005902,ENSGALG00000028971,ENSGALG00000014647,ENSGALG00000043576,ENSGALG00000041700,ENSGALG00000030263,ENSGALG00000003360,ENSGALG00000007351,ENSGALG00000040741,ENSGALG00000030003,ENSGALG00000022733,ENSGALG00000045581,ENSGALG00000004101,ENSGALG00000006225,ENSGALG00000029569,…
GO:0010172	embryonic body morphogenesis	biological_process	0.0096607	1	4	2604	7	14870	ENSGALG00000035419,ENSGALG00000037784,ENSGALG00000011645,ENSGALG00000008452
GO:0009628	response to abiotic stimulus	biological_process	0.0097166	1	118	2604	562	14870	ENSGALG00000007794,ENSGALG00000013624,ENSGALG00000043039,ENSGALG00000002771,ENSGALG00000040017,ENSGALG00000038469,ENSGALG00000036642,ENSGALG00000009565,ENSGALG00000011718,ENSGALG00000006969,ENSGALG00000040755,ENSGALG00000001900,ENSGALG00000040492,ENSGALG00000039409,ENSGALG00000006755,ENSGALG00000012541,ENSGALG00000011492,ENSGALG00000031332,ENSGALG00000037593,ENSGALG00000001955,ENSGALG00000005365,…
GO:0006950	response to stress	biological_process	0.0098979	1	396	2604	2062	14870	ENSGALG00000008018,ENSGALG00000028822,ENSGALG00000015009,ENSGALG00000003072,ENSGALG00000008631,ENSGALG00000028749,ENSGALG00000031529,ENSGALG00000005414,ENSGALG00000029768,ENSGALG00000012799,ENSGALG00000009598,ENSGALG00000003932,ENSGALG00000003383,ENSGALG00000050253,ENSGALG00000027046,ENSGALG00000008218,ENSGALG00000004101,ENSGALG00000011645,ENSGALG00000002452,ENSGALG00000014457,ENSGALG00000041226,…
GO:0042147	retrograde transport, endosome to Golgi	biological_process	0.010026	1	18	2604	61	14870	ENSGALG00000026278,ENSGALG00000029582,ENSGALG00000004172,ENSGALG00000002394,ENSGALG00000041153,ENSGALG00000001521,ENSGALG00000000769,ENSGALG00000001107,ENSGALG00000015546,ENSGALG00000006101,ENSGALG00000004255,ENSGALG00000003880,ENSGALG00000042948,ENSGALG00000011651,ENSGALG00000012974,ENSGALG00000005951,ENSGALG00000005637,ENSGALG00000000835
GO:0072216	positive regulation of metanephros development	biological_process	0.010314	1	4	2604	6	14870	ENSGALG00000005936,ENSGALG00000003642,ENSGALG00000012178,ENSGALG00000005554
GO:0021953	central nervous system neuron differentiation	biological_process	0.010365	1	35	2604	140	14870	ENSGALG00000047060,ENSGALG00000014155,ENSGALG00000010175,ENSGALG00000029393,ENSGALG00000012620,ENSGALG00000006609,ENSGALG00000023296,ENSGALG00000041814,ENSGALG00000029652,ENSGALG00000008537,ENSGALG00000005909,ENSGALG00000031615,ENSGALG00000034967,ENSGALG00000001608,ENSGALG00000039474,ENSGALG00000040606,ENSGALG00000002412,ENSGALG00000042241,ENSGALG00000003965,ENSGALG00000005409,ENSGALG00000005725,…
GO:0021510	spinal cord development	biological_process	0.010414	1	21	2604	72	14870	ENSGALG00000006252,ENSGALG00000037082,ENSGALG00000036497,ENSGALG00000036869,ENSGALG00000034967,ENSGALG00000026983,ENSGALG00000010500,ENSGALG00000010583,ENSGALG00000005909,ENSGALG00000041814,ENSGALG00000023296,ENSGALG00000030353,ENSGALG00000007101,ENSGALG00000005409,ENSGALG00000003965,ENSGALG00000008452,ENSGALG00000042241,ENSGALG00000036806,ENSGALG00000029393,ENSGALG00000012620,ENSGALG00000017217
GO:0048169	regulation of long-term neuronal synaptic plasticity	biological_process	0.010438	1	6	2604	14	14870	ENSGALG00000027665,ENSGALG00000004741,ENSGALG00000008281,ENSGALG00000015770,ENSGALG00000007794,ENSGALG00000027330
GO:0000987	core promoter proximal region sequence-specific DNA binding	molecular_function	0.010604	1	81	2604	372	14870	ENSGALG00000023296,ENSGALG00000042422,ENSGALG00000005757,ENSGALG00000003217,ENSGALG00000037787,ENSGALG00000028037,ENSGALG00000001143,ENSGALG00000007831,ENSGALG00000035530,ENSGALG00000031960,ENSGALG00000030342,ENSGALG00000034960,ENSGALG00000010179,ENSGALG00000005909,ENSGALG00000035487,ENSGALG00000032039,ENSGALG00000037935,ENSGALG00000034986,ENSGALG00000033279,ENSGALG00000002375,ENSGALG00000030353,…
GO:0001159	core promoter proximal region DNA binding	molecular_function	0.010604	1	81	2604	372	14870	ENSGALG00000026258,ENSGALG00000001773,ENSGALG00000040971,ENSGALG00000039409,ENSGALG00000026590,ENSGALG00000002886,ENSGALG00000037935,ENSGALG00000032039,ENSGALG00000034986,ENSGALG00000033279,ENSGALG00000030353,ENSGALG00000002375,ENSGALG00000008275,ENSGALG00000041687,ENSGALG00000033941,ENSGALG00000003045,ENSGALG00000036043,ENSGALG00000014060,ENSGALG00000003429,ENSGALG00000009993,ENSGALG00000037082,…
GO:0005337	nucleoside transmembrane transporter activity	molecular_function	0.01066	1	7	2604	15	14870	ENSGALG00000005095,ENSGALG00000030863,ENSGALG00000010174,ENSGALG00000002621,ENSGALG00000010497,ENSGALG00000008675,ENSGALG00000010182
GO:0044723	single-organism carbohydrate metabolic process	biological_process	0.010809	1	98	2604	455	14870	ENSGALG00000048565,ENSGALG00000000943,ENSGALG00000003757,ENSGALG00000005066,ENSGALG00000047963,ENSGALG00000038599,ENSGALG00000001615,ENSGALG00000028960,ENSGALG00000015486,ENSGALG00000003821,ENSGALG00000002651,ENSGALG00000001117,ENSGALG00000025907,ENSGALG00000030607,ENSGALG00000006233,ENSGALG00000002377,ENSGALG00000001857,ENSGALG00000012178,ENSGALG00000031408,ENSGALG00000008508,ENSGALG00000011518,…
GO:0061419	positive regulation of transcription from RNA polymerase II promoter in response to hypoxia	biological_process	0.010902	1	3	2604	4	14870	ENSGALG00000002375,ENSGALG00000014365,ENSGALG00000009240
GO:0008092	cytoskeletal protein binding	molecular_function	0.010968	1	134	2604	684	14870	ENSGALG00000009905,ENSGALG00000030985,ENSGALG00000005678,ENSGALG00000036527,ENSGALG00000037784,ENSGALG00000011068,ENSGALG00000003573,ENSGALG00000026780,ENSGALG00000008584,ENSGALG00000000498,ENSGALG00000008043,ENSGALG00000035156,ENSGALG00000007052,ENSGALG00000012974,ENSGALG00000001727,ENSGALG00000006008,ENSGALG00000051135,ENSGALG00000031824,ENSGALG00000031593,ENSGALG00000006221,ENSGALG00000040741,…
GO:0005774	vacuolar membrane	cellular_component	0.010975	1	31	2604	118	14870	ENSGALG00000003208,ENSGALG00000011499,ENSGALG00000034328,ENSGALG00000034747,ENSGALG00000023757,ENSGALG00000013872,ENSGALG00000040393,ENSGALG00000007476,ENSGALG00000028822,ENSGALG00000003774,ENSGALG00000015916,ENSGALG00000041533,ENSGALG00000002131,ENSGALG00000024031,ENSGALG00000004357,ENSGALG00000011436,ENSGALG00000002237,ENSGALG00000005631,ENSGALG00000000606,ENSGALG00000004215,ENSGALG00000033204,…
GO:0010507	negative regulation of autophagy	biological_process	0.011047	1	14	2604	44	14870	ENSGALG00000038885,ENSGALG00000003267,ENSGALG00000044383,ENSGALG00000003933,ENSGALG00000041226,ENSGALG00000029760,ENSGALG00000024082,ENSGALG00000042214,ENSGALG00000008520,ENSGALG00000001727,ENSGALG00000012974,ENSGALG00000012885,ENSGALG00000015546,ENSGALG00000037593
GO:0034979	NAD-dependent protein deacetylase activity	molecular_function	0.011094	1	6	2604	12	14870	ENSGALG00000002634,ENSGALG00000007286,ENSGALG00000001245,ENSGALG00000012692,ENSGALG00000032496,ENSGALG00000039710
GO:0030206	chondroitin sulfate biosynthetic process	biological_process	0.011116	1	5	2604	9	14870	ENSGALG00000024056,ENSGALG00000041993,ENSGALG00000030607,ENSGALG00000029632,ENSGALG00000010125
GO:0043142	single-stranded DNA-dependent ATPase activity	molecular_function	0.011129	1	7	2604	15	14870	ENSGALG00000017064,ENSGALG00000012546,ENSGALG00000008368,ENSGALG00000040157,ENSGALG00000008703,ENSGALG00000004037,ENSGALG00000000632
GO:0070371	ERK1 and ERK2 cascade	biological_process	0.01114	1	42	2604	176	14870	ENSGALG00000045642,ENSGALG00000028967,ENSGALG00000005802,ENSGALG00000001412,ENSGALG00000026293,ENSGALG00000004741,ENSGALG00000040224,ENSGALG00000039228,ENSGALG00000012178,ENSGALG00000049551,ENSGALG00000010949,ENSGALG00000026663,ENSGALG00000003323,ENSGALG00000024466,ENSGALG00000001633,ENSGALG00000015770,ENSGALG00000003642,ENSGALG00000008302,ENSGALG00000002375,ENSGALG00000005725,ENSGALG00000039775,…
GO:0034062	RNA polymerase activity	molecular_function	0.011197	1	13	2604	37	14870	ENSGALG00000049232,ENSGALG00000032273,ENSGALG00000001168,ENSGALG00000002587,ENSGALG00000002591,ENSGALG00000002057,ENSGALG00000036019,ENSGALG00000041973,ENSGALG00000010349,ENSGALG00000012655,ENSGALG00000030808,ENSGALG00000052515,ENSGALG00000047565
GO:0008285	negative regulation of cell proliferation	biological_process	0.011325	1	78	2604	363	14870	ENSGALG00000005725,ENSGALG00000037939,ENSGALG00000011347,ENSGALG00000031997,ENSGALG00000000209,ENSGALG00000033408,ENSGALG00000030081,ENSGALG00000001245,ENSGALG00000008452,ENSGALG00000015770,ENSGALG00000001021,ENSGALG00000036497,ENSGALG00000003786,ENSGALG00000005441,ENSGALG00000041353,ENSGALG00000006519,ENSGALG00000027506,ENSGALG00000012885,ENSGALG00000041025,ENSGALG00000016849,ENSGALG00000023872,…
GO:0040011	locomotion	biological_process	0.011656	1	208	2604	1085	14870	ENSGALG00000043904,ENSGALG00000037082,ENSGALG00000012178,ENSGALG00000004741,ENSGALG00000037540,ENSGALG00000030220,ENSGALG00000036101,ENSGALG00000009300,ENSGALG00000041013,ENSGALG00000003589,ENSGALG00000003424,ENSGALG00000012216,ENSGALG00000015415,ENSGALG00000014638,ENSGALG00000032458,ENSGALG00000042308,ENSGALG00000015166,ENSGALG00000000122,ENSGALG00000008081,ENSGALG00000049551,ENSGALG00000034020,…
GO:0030695	GTPase regulator activity	molecular_function	0.011699	1	43	2604	194	14870	ENSGALG00000029652,ENSGALG00000046248,ENSGALG00000016419,ENSGALG00000049395,ENSGALG00000023703,ENSGALG00000037603,ENSGALG00000033062,ENSGALG00000003819,ENSGALG00000042357,ENSGALG00000008443,ENSGALG00000036566,ENSGALG00000006201,ENSGALG00000026263,ENSGALG00000008150,ENSGALG00000003319,ENSGALG00000002131,ENSGALG00000029244,ENSGALG00000008247,ENSGALG00000014701,ENSGALG00000004323,ENSGALG00000005646,…
GO:0019222	regulation of metabolic process	biological_process	0.011781	1	783	2604	4275	14870	ENSGALG00000006519,ENSGALG00000001727,ENSGALG00000032181,ENSGALG00000040891,ENSGALG00000051135,ENSGALG00000011738,ENSGALG00000015687,ENSGALG00000027506,ENSGALG00000029760,ENSGALG00000039228,ENSGALG00000035576,ENSGALG00000004943,ENSGALG00000001214,ENSGALG00000030931,ENSGALG00000010160,ENSGALG00000033408,ENSGALG00000000209,ENSGALG00000054117,ENSGALG00000034003,ENSGALG00000015546,ENSGALG00000032687,…
GO:0080025	phosphatidylinositol-3,5-bisphosphate binding	molecular_function	0.011791	1	8	2604	21	14870	ENSGALG00000031511,ENSGALG00000009031,ENSGALG00000004215,ENSGALG00000002831,ENSGALG00000003774,ENSGALG00000005637,ENSGALG00000000977,ENSGALG00000008725
GO:0035914	skeletal muscle cell differentiation	biological_process	0.012009	1	18	2604	60	14870	ENSGALG00000034986,ENSGALG00000002375,ENSGALG00000028037,ENSGALG00000037787,ENSGALG00000006609,ENSGALG00000040971,ENSGALG00000008942,ENSGALG00000001021,ENSGALG00000003932,ENSGALG00000043433,ENSGALG00000012277,ENSGALG00000003059,ENSGALG00000043727,ENSGALG00000016997,ENSGALG00000006273,ENSGALG00000035419,ENSGALG00000027838,ENSGALG00000052464
GO:0045055	regulated secretory pathway	biological_process	0.012125	1	14	2604	44	14870	ENSGALG00000005589,ENSGALG00000016535,ENSGALG00000010318,ENSGALG00000007476,ENSGALG00000037697,ENSGALG00000002234,ENSGALG00000032418,ENSGALG00000032199,ENSGALG00000010820,ENSGALG00000046212,ENSGALG00000007511,ENSGALG00000041722,ENSGALG00000043092,ENSGALG00000020316
GO:2000134	negative regulation of G1/S transition of mitotic cell cycle	biological_process	0.012141	1	11	2604	32	14870	ENSGALG00000016997,ENSGALG00000003786,ENSGALG00000042469,ENSGALG00000010129,ENSGALG00000036497,ENSGALG00000011297,ENSGALG00000003663,ENSGALG00000001728,ENSGALG00000010949,ENSGALG00000036234,ENSGALG00000012885
GO:0042720	mitochondrial inner membrane peptidase complex	cellular_component	0.012304	1	2	2604	2	14870	ENSGALG00000012128,ENSGALG00000009485
GO:0050896	response to stimulus	biological_process	0.012536	1	951	2604	5250	14870	ENSGALG00000004066,ENSGALG00000026431,ENSGALG00000010226,ENSGALG00000014794,ENSGALG00000033885,ENSGALG00000049024,ENSGALG00000037939,ENSGALG00000005609,ENSGALG00000027232,ENSGALG00000008452,ENSGALG00000004640,ENSGALG00000001021,ENSGALG00000014857,ENSGALG00000051412,ENSGALG00000032702,ENSGALG00000040224,ENSGALG00000041353,ENSGALG00000025712,ENSGALG00000015203,ENSGALG00000043727,ENSGALG00000002564,…
GO:0060534	trachea cartilage development	biological_process	0.012586	1	4	2604	6	14870	ENSGALG00000030030,ENSGALG00000033404,ENSGALG00000032029,ENSGALG00000037935
GO:0035256	G-protein coupled glutamate receptor binding	molecular_function	0.012644	1	3	2604	4	14870	ENSGALG00000000209,ENSGALG00000003323,ENSGALG00000006008
GO:0031668	cellular response to extracellular stimulus	biological_process	0.012672	1	57	2604	251	14870	ENSGALG00000036101,ENSGALG00000037556,ENSGALG00000030585,ENSGALG00000001727,ENSGALG00000012885,ENSGALG00000043754,ENSGALG00000013872,ENSGALG00000029760,ENSGALG00000041700,ENSGALG00000002765,ENSGALG00000038241,ENSGALG00000042214,ENSGALG00000041353,ENSGALG00000009565,ENSGALG00000033090,ENSGALG00000005160,ENSGALG00000008051,ENSGALG00000013462,ENSGALG00000055010,ENSGALG00000015546,ENSGALG00000017343,…
GO:0008217	regulation of blood pressure	biological_process	0.01291	1	27	2604	101	14870	ENSGALG00000003901,ENSGALG00000006707,ENSGALG00000005936,ENSGALG00000035946,ENSGALG00000047963,ENSGALG00000001314,ENSGALG00000011865,ENSGALG00000004623,ENSGALG00000000498,ENSGALG00000000607,ENSGALG00000002466,ENSGALG00000008663,ENSGALG00000008043,ENSGALG00000007794,ENSGALG00000050508,ENSGALG00000039452,ENSGALG00000016600,ENSGALG00000003999,ENSGALG00000031343,ENSGALG00000024449,ENSGALG00000005554,…
GO:1901522	positive regulation of transcription from RNA polymerase II promoter involved in cellular response to chemical stimulus	biological_process	0.012982	1	7	2604	17	14870	ENSGALG00000039409,ENSGALG00000037603,ENSGALG00000014365,ENSGALG00000002375,ENSGALG00000002523,ENSGALG00000009129,ENSGALG00000009240
GO:0036503	ERAD pathway	biological_process	0.012995	1	22	2604	76	14870	ENSGALG00000001848,ENSGALG00000001220,ENSGALG00000001000,ENSGALG00000004165,ENSGALG00000041962,ENSGALG00000012530,ENSGALG00000041432,ENSGALG00000005205,ENSGALG00000006824,ENSGALG00000013569,ENSGALG00000037375,ENSGALG00000004657,ENSGALG00000027506,ENSGALG00000006960,ENSGALG00000034104,ENSGALG00000033789,ENSGALG00000002029,ENSGALG00000033705,ENSGALG00000004646,ENSGALG00000008320,ENSGALG00000016880,…
GO:0060322	head development	biological_process	0.013099	1	90	2604	438	14870	ENSGALG00000013602,ENSGALG00000032610,ENSGALG00000011300,ENSGALG00000012865,ENSGALG00000029980,ENSGALG00000014155,ENSGALG00000029652,ENSGALG00000009485,ENSGALG00000000607,ENSGALG00000032590,ENSGALG00000050797,ENSGALG00000003879,ENSGALG00000031615,ENSGALG00000035185,ENSGALG00000032029,ENSGALG00000008631,ENSGALG00000014365,ENSGALG00000010013,ENSGALG00000015770,ENSGALG00000030979,ENSGALG00000042241,…
GO:0010256	endomembrane system organization	biological_process	0.013108	1	90	2604	431	14870	ENSGALG00000009300,ENSGALG00000000835,ENSGALG00000040713,ENSGALG00000031216,ENSGALG00000016605,ENSGALG00000027494,ENSGALG00000003821,ENSGALG00000002802,ENSGALG00000003254,ENSGALG00000001773,ENSGALG00000008302,ENSGALG00000042538,ENSGALG00000030904,ENSGALG00000004165,ENSGALG00000011436,ENSGALG00000000122,ENSGALG00000012879,ENSGALG00000008487,ENSGALG00000015415,ENSGALG00000005637,ENSGALG00000002603,…
GO:0008134	transcription factor binding	molecular_function	0.013121	1	85	2604	398	14870	ENSGALG00000003304,ENSGALG00000037778,ENSGALG00000003369,ENSGALG00000004640,ENSGALG00000001633,ENSGALG00000026159,ENSGALG00000054117,ENSGALG00000043433,ENSGALG00000002144,ENSGALG00000001021,ENSGALG00000003786,ENSGALG00000006252,ENSGALG00000022622,ENSGALG00000000284,ENSGALG00000015184,ENSGALG00000035576,ENSGALG00000001182,ENSGALG00000012885,ENSGALG00000002735,ENSGALG00000002634,ENSGALG00000040247,…
GO:0030433	ER-associated ubiquitin-dependent protein catabolic process	biological_process	0.013139	1	19	2604	62	14870	ENSGALG00000011332,ENSGALG00000033789,ENSGALG00000006960,ENSGALG00000034104,ENSGALG00000027506,ENSGALG00000004646,ENSGALG00000008320,ENSGALG00000033705,ENSGALG00000013569,ENSGALG00000037375,ENSGALG00000004657,ENSGALG00000001220,ENSGALG00000001848,ENSGALG00000041432,ENSGALG00000041962,ENSGALG00000012530,ENSGALG00000006824,ENSGALG00000001000,ENSGALG00000004165
GO:0030335	positive regulation of cell migration	biological_process	0.013164	1	62	2604	288	14870	ENSGALG00000006992,ENSGALG00000012974,ENSGALG00000005802,ENSGALG00000050508,ENSGALG00000001412,ENSGALG00000013624,ENSGALG00000009300,ENSGALG00000012885,ENSGALG00000003589,ENSGALG00000043904,ENSGALG00000031227,ENSGALG00000000949,ENSGALG00000012178,ENSGALG00000002523,ENSGALG00000010949,ENSGALG00000003203,ENSGALG00000003118,ENSGALG00000040755,ENSGALG00000003901,ENSGALG00000004274,ENSGALG00000011855,…
GO:0044319	wound healing, spreading of cells	biological_process	0.01325	1	8	2604	21	14870	ENSGALG00000011645,ENSGALG00000021442,ENSGALG00000000949,ENSGALG00000004165,ENSGALG00000012799,ENSGALG00000001569,ENSGALG00000036101,ENSGALG00000003932
GO:0090504	epiboly	biological_process	0.01325	1	8	2604	21	14870	ENSGALG00000003932,ENSGALG00000036101,ENSGALG00000001569,ENSGALG00000004165,ENSGALG00000012799,ENSGALG00000000949,ENSGALG00000011645,ENSGALG00000021442
GO:0090505	epiboly involved in wound healing	biological_process	0.01325	1	8	2604	21	14870	ENSGALG00000021442,ENSGALG00000011645,ENSGALG00000000949,ENSGALG00000036101,ENSGALG00000001569,ENSGALG00000004165,ENSGALG00000012799,ENSGALG00000003932
GO:0050832	defense response to fungus	biological_process	0.013301	1	6	2604	12	14870	ENSGALG00000024272,ENSGALG00000042642,ENSGALG00000006453,ENSGALG00000022815,ENSGALG00000016667,ENSGALG00000017644
GO:1901532	regulation of hematopoietic progenitor cell differentiation	biological_process	0.013389	1	9	2604	24	14870	ENSGALG00000008206,ENSGALG00000009240,ENSGALG00000011718,ENSGALG00000002375,ENSGALG00000008132,ENSGALG00000008302,ENSGALG00000033993,ENSGALG00000005909,ENSGALG00000000769
GO:0018193	peptidyl-amino acid modification	biological_process	0.013583	1	159	2604	805	14870	ENSGALG00000003369,ENSGALG00000030407,ENSGALG00000005725,ENSGALG00000034003,ENSGALG00000034630,ENSGALG00000041821,ENSGALG00000025764,ENSGALG00000032496,ENSGALG00000000209,ENSGALG00000003786,ENSGALG00000036497,ENSGALG00000010459,ENSGALG00000003068,ENSGALG00000040247,ENSGALG00000015687,ENSGALG00000012885,ENSGALG00000032181,ENSGALG00000005802,ENSGALG00000001486,ENSGALG00000003233,ENSGALG00000009158,…
GO:0021515	cell differentiation in spinal cord	biological_process	0.013746	1	15	2604	46	14870	ENSGALG00000023296,ENSGALG00000041814,ENSGALG00000006252,ENSGALG00000037082,ENSGALG00000036497,ENSGALG00000030353,ENSGALG00000005409,ENSGALG00000036869,ENSGALG00000003965,ENSGALG00000034967,ENSGALG00000010500,ENSGALG00000042241,ENSGALG00000029393,ENSGALG00000012620,ENSGALG00000005909
GO:0006656	phosphatidylcholine biosynthetic process	biological_process	0.01415	1	6	2604	13	14870	ENSGALG00000016318,ENSGALG00000003518,ENSGALG00000007474,ENSGALG00000037050,ENSGALG00000000142,ENSGALG00000012769
GO:0006468	protein phosphorylation	biological_process	0.014287	1	243	2604	1272	14870	ENSGALG00000016296,ENSGALG00000006950,ENSGALG00000004237,ENSGALG00000034960,ENSGALG00000042761,ENSGALG00000039682,ENSGALG00000006751,ENSGALG00000015004,ENSGALG00000016624,ENSGALG00000008073,ENSGALG00000048035,ENSGALG00000030800,ENSGALG00000003855,ENSGALG00000001289,ENSGALG00000012055,ENSGALG00000010997,ENSGALG00000039322,ENSGALG00000009256,ENSGALG00000003078,ENSGALG00000000525,ENSGALG00000012150,…
GO:0005765	lysosomal membrane	cellular_component	0.014366	1	22	2604	78	14870	ENSGALG00000032051,ENSGALG00000003217,ENSGALG00000033204,ENSGALG00000005631,ENSGALG00000000606,ENSGALG00000004357,ENSGALG00000002237,ENSGALG00000011436,ENSGALG00000037697,ENSGALG00000002798,ENSGALG00000005696,ENSGALG00000013872,ENSGALG00000034328,ENSGALG00000011499,ENSGALG00000002131,ENSGALG00000024031,ENSGALG00000015916,ENSGALG00000041533,ENSGALG00000007476,ENSGALG00000003774,ENSGALG00000028822,…
GO:0051656	establishment of organelle localization	biological_process	0.014576	1	59	2604	273	14870	ENSGALG00000007794,ENSGALG00000001258,ENSGALG00000004224,ENSGALG00000030585,ENSGALG00000026033,ENSGALG00000004431,ENSGALG00000033993,ENSGALG00000040741,ENSGALG00000040003,ENSGALG00000002497,ENSGALG00000013872,ENSGALG00000002802,ENSGALG00000035153,ENSGALG00000004165,ENSGALG00000034955,ENSGALG00000004215,ENSGALG00000005412,ENSGALG00000013817,ENSGALG00000026428,ENSGALG00000008247,ENSGALG00000041722,…
GO:0042995	cell projection	cellular_component	0.01483	1	220	2604	1174	14870	ENSGALG00000005293,ENSGALG00000037241,ENSGALG00000034212,ENSGALG00000026159,ENSGALG00000015770,ENSGALG00000009306,ENSGALG00000008452,ENSGALG00000034955,ENSGALG00000020927,ENSGALG00000007707,ENSGALG00000006707,ENSGALG00000004066,ENSGALG00000026431,ENSGALG00000033885,ENSGALG00000037939,ENSGALG00000048011,ENSGALG00000004657,ENSGALG00000033405,ENSGALG00000012025,ENSGALG00000000674,ENSGALG00000043754,…
GO:0048732	gland development	biological_process	0.014937	1	54	2604	239	14870	ENSGALG00000032039,ENSGALG00000014638,ENSGALG00000048565,ENSGALG00000002375,ENSGALG00000006612,ENSGALG00000007324,ENSGALG00000033090,ENSGALG00000033404,ENSGALG00000039409,ENSGALG00000011238,ENSGALG00000003518,ENSGALG00000005441,ENSGALG00000006252,ENSGALG00000037082,ENSGALG00000011718,ENSGALG00000040017,ENSGALG00000030932,ENSGALG00000043460,ENSGALG00000012885,ENSGALG00000051135,ENSGALG00000038948,…
GO:0022008	neurogenesis	biological_process	0.014937	1	194	2604	1030	14870	ENSGALG00000040606,ENSGALG00000003578,ENSGALG00000008520,ENSGALG00000001608,ENSGALG00000011242,ENSGALG00000040087,ENSGALG00000042199,ENSGALG00000034967,ENSGALG00000006426,ENSGALG00000040297,ENSGALG00000043009,ENSGALG00000007650,ENSGALG00000008537,ENSGALG00000037370,ENSGALG00000043088,ENSGALG00000001664,ENSGALG00000023296,ENSGALG00000008609,ENSGALG00000039099,ENSGALG00000008376,ENSGALG00000002362,…
GO:0030199	collagen fibril organization	biological_process	0.014947	1	12	2604	36	14870	ENSGALG00000010459,ENSGALG00000025822,ENSGALG00000004325,ENSGALG00000016997,ENSGALG00000039322,ENSGALG00000004531,ENSGALG00000046896,ENSGALG00000034067,ENSGALG00000043433,ENSGALG00000011970,ENSGALG00000027462,ENSGALG00000006725
GO:0048699	generation of neurons	biological_process	0.015026	1	182	2604	961	14870	ENSGALG00000007707,ENSGALG00000042241,ENSGALG00000015770,ENSGALG00000051055,ENSGALG00000033405,ENSGALG00000048011,ENSGALG00000037939,ENSGALG00000033885,ENSGALG00000026431,ENSGALG00000021647,ENSGALG00000027838,ENSGALG00000001311,ENSGALG00000010500,ENSGALG00000001412,ENSGALG00000040003,ENSGALG00000003977,ENSGALG00000005441,ENSGALG00000005713,ENSGALG00000032702,ENSGALG00000014155,ENSGALG00000023626,…
GO:0006657	CDP-choline pathway	biological_process	0.015116	1	3	2604	4	14870	ENSGALG00000007474,ENSGALG00000016318,ENSGALG00000012769
GO:0061339	establishment or maintenance of monopolar cell polarity	biological_process	0.015146	1	7	2604	17	14870	ENSGALG00000041025,ENSGALG00000005637,ENSGALG00000029652,ENSGALG00000026276,ENSGALG00000021442,ENSGALG00000008609,ENSGALG00000007650
GO:0048870	cell motility	biological_process	0.015192	1	183	2604	947	14870	ENSGALG00000048035,ENSGALG00000029788,ENSGALG00000005637,ENSGALG00000007042,ENSGALG00000001171,ENSGALG00000035487,ENSGALG00000039710,ENSGALG00000005909,ENSGALG00000003855,ENSGALG00000032994,ENSGALG00000008437,ENSGALG00000001654,ENSGALG00000007832,ENSGALG00000016624,ENSGALG00000008866,ENSGALG00000007675,ENSGALG00000006751,ENSGALG00000042193,ENSGALG00000029599,ENSGALG00000031960,ENSGALG00000001569,…
GO:0051674	localization of cell	biological_process	0.015192	1	183	2604	947	14870	ENSGALG00000041013,ENSGALG00000003589,ENSGALG00000009300,ENSGALG00000036101,ENSGALG00000037540,ENSGALG00000030220,ENSGALG00000037082,ENSGALG00000012178,ENSGALG00000043904,ENSGALG00000034020,ENSGALG00000049551,ENSGALG00000000122,ENSGALG00000008081,ENSGALG00000032458,ENSGALG00000042308,ENSGALG00000015166,ENSGALG00000015415,ENSGALG00000014638,ENSGALG00000029788,ENSGALG00000005637,ENSGALG00000048035,…
GO:2000586	regulation of platelet-derived growth factor receptor-beta signaling pathway	biological_process	0.015343	1	3	2604	4	14870	ENSGALG00000003855,ENSGALG00000001021,ENSGALG00000031511
GO:0016772	transferase activity, transferring phosphorus-containing groups	molecular_function	0.015421	1	161	2604	823	14870	ENSGALG00000042741,ENSGALG00000039920,ENSGALG00000010129,ENSGALG00000003597,ENSGALG00000012295,ENSGALG00000032925,ENSGALG00000006426,ENSGALG00000003103,ENSGALG00000045846,ENSGALG00000002131,ENSGALG00000008537,ENSGALG00000020534,ENSGALG00000006110,ENSGALG00000038902,ENSGALG00000016512,ENSGALG00000001168,ENSGALG00000001118,ENSGALG00000027635,ENSGALG00000008609,ENSGALG00000002057,ENSGALG00000039099,…
GO:0016310	phosphorylation	biological_process	0.01547	1	293	2604	1545	14870	ENSGALG00000027786,ENSGALG00000004496,ENSGALG00000040672,ENSGALG00000000907,ENSGALG00000050797,ENSGALG00000003712,ENSGALG00000036264,ENSGALG00000042642,ENSGALG00000046656,ENSGALG00000011419,ENSGALG00000007511,ENSGALG00000002734,ENSGALG00000000607,ENSGALG00000000466,ENSGALG00000018977,ENSGALG00000006655,ENSGALG00000001992,ENSGALG00000008411,ENSGALG00000010294,ENSGALG00000003732,ENSGALG00000002634,…
GO:1900262	regulation of DNA-directed DNA polymerase activity	biological_process	0.015583	1	4	2604	6	14870	ENSGALG00000000632,ENSGALG00000008703,ENSGALG00000017064,ENSGALG00000040157
GO:1900264	positive regulation of DNA-directed DNA polymerase activity	biological_process	0.015583	1	4	2604	6	14870	ENSGALG00000017064,ENSGALG00000040157,ENSGALG00000008703,ENSGALG00000000632
GO:0032559	adenyl ribonucleotide binding	molecular_function	0.015768	1	218	2604	1155	14870	ENSGALG00000000685,ENSGALG00000012355,ENSGALG00000008703,ENSGALG00000013356,ENSGALG00000042469,ENSGALG00000040157,ENSGALG00000000784,ENSGALG00000009900,ENSGALG00000010119,ENSGALG00000029346,ENSGALG00000003901,ENSGALG00000005647,ENSGALG00000054339,ENSGALG00000040492,ENSGALG00000026070,ENSGALG00000001617,ENSGALG00000004165,ENSGALG00000053383,ENSGALG00000037733,ENSGALG00000003841,ENSGALG00000004328,…
GO:1902807	negative regulation of cell cycle G1/S phase transition	biological_process	0.015832	1	11	2604	33	14870	ENSGALG00000003663,ENSGALG00000001728,ENSGALG00000010949,ENSGALG00000036234,ENSGALG00000012885,ENSGALG00000016997,ENSGALG00000003786,ENSGALG00000010129,ENSGALG00000042469,ENSGALG00000036497,ENSGALG00000011297
GO:0008277	regulation of G-protein coupled receptor protein signaling pathway	biological_process	0.015888	1	18	2604	62	14870	ENSGALG00000001900,ENSGALG00000003323,ENSGALG00000037492,ENSGALG00000005696,ENSGALG00000054286,ENSGALG00000015895,ENSGALG00000012934,ENSGALG00000003113,ENSGALG00000040959,ENSGALG00000007794,ENSGALG00000006008,ENSGALG00000042744,ENSGALG00000024449,ENSGALG00000004740,ENSGALG00000025735,ENSGALG00000003821,ENSGALG00000026055,ENSGALG00000042741
GO:0035964	COPI-coated vesicle budding	biological_process	0.015908	1	3	2604	4	14870	ENSGALG00000008247,ENSGALG00000005637,ENSGALG00000010318
GO:0019903	protein phosphatase binding	molecular_function	0.016076	1	20	2604	77	14870	ENSGALG00000003492,ENSGALG00000031529,ENSGALG00000027305,ENSGALG00000010580,ENSGALG00000043904,ENSGALG00000042838,ENSGALG00000012885,ENSGALG00000033789,ENSGALG00000003855,ENSGALG00000035930,ENSGALG00000005802,ENSGALG00000000122,ENSGALG00000005725,ENSGALG00000003267,ENSGALG00000037480,ENSGALG00000003594,ENSGALG00000000466,ENSGALG00000034251,ENSGALG00000008051,ENSGALG00000013462
GO:0019217	regulation of fatty acid metabolic process	biological_process	0.016207	1	14	2604	44	14870	ENSGALG00000015148,ENSGALG00000000703,ENSGALG00000035768,ENSGALG00000033807,ENSGALG00000027232,ENSGALG00000041078,ENSGALG00000000943,ENSGALG00000034960,ENSGALG00000037050,ENSGALG00000003942,ENSGALG00000027188,ENSGALG00000005554,ENSGALG00000033993,ENSGALG00000045846
GO:0019184	nonribosomal peptide biosynthetic process	biological_process	0.016233	1	5	2604	10	14870	ENSGALG00000005782,ENSGALG00000003281,ENSGALG00000009240,ENSGALG00000005398,ENSGALG00000006565
GO:0004176	ATP-dependent peptidase activity	molecular_function	0.016269	1	3	2604	4	14870	ENSGALG00000040492,ENSGALG00000003942,ENSGALG00000007492
GO:0065009	regulation of molecular function	biological_process	0.016301	1	330	2604	1749	14870	ENSGALG00000039409,ENSGALG00000007324,ENSGALG00000001420,ENSGALG00000040157,ENSGALG00000003113,ENSGALG00000029582,ENSGALG00000003045,ENSGALG00000036452,ENSGALG00000024083,ENSGALG00000000685,ENSGALG00000028318,ENSGALG00000041900,ENSGALG00000050508,ENSGALG00000002562,ENSGALG00000013624,ENSGALG00000042744,ENSGALG00000011343,ENSGALG00000029502,ENSGALG00000051144,ENSGALG00000006087,ENSGALG00000025907,…
GO:0015629	actin cytoskeleton	cellular_component	0.016303	1	71	2604	339	14870	ENSGALG00000011865,ENSGALG00000042538,ENSGALG00000011476,ENSGALG00000037935,ENSGALG00000000164,ENSGALG00000036101,ENSGALG00000003904,ENSGALG00000002831,ENSGALG00000031216,ENSGALG00000013537,ENSGALG00000001014,ENSGALG00000005374,ENSGALG00000040807,ENSGALG00000001571,ENSGALG00000032598,ENSGALG00000025842,ENSGALG00000015556,ENSGALG00000005122,ENSGALG00000000608,ENSGALG00000039322,ENSGALG00000001446,…
GO:0034654	nucleobase-containing compound biosynthetic process	biological_process	0.016324	1	452	2604	2398	14870	ENSGALG00000040529,ENSGALG00000007191,ENSGALG00000037778,ENSGALG00000042976,ENSGALG00000016058,ENSGALG00000042051,ENSGALG00000006806,ENSGALG00000030907,ENSGALG00000009547,ENSGALG00000001633,ENSGALG00000004640,ENSGALG00000015770,ENSGALG00000000747,ENSGALG00000041433,ENSGALG00000011976,ENSGALG00000042241,ENSGALG00000035946,ENSGALG00000032329,ENSGALG00000001021,ENSGALG00000051266,ENSGALG00000043727,…
GO:0060669	embryonic placenta morphogenesis	biological_process	0.016499	1	3	2604	4	14870	ENSGALG00000042051,ENSGALG00000031960,ENSGALG00000016316
GO:0042802	identical protein binding	molecular_function	0.016516	1	210	2604	1077	14870	ENSGALG00000037485,ENSGALG00000043754,ENSGALG00000050948,ENSGALG00000006992,ENSGALG00000020745,ENSGALG00000040418,ENSGALG00000033110,ENSGALG00000031511,ENSGALG00000040224,ENSGALG00000034860,ENSGALG00000042184,ENSGALG00000044383,ENSGALG00000007351,ENSGALG00000043727,ENSGALG00000006543,ENSGALG00000042838,ENSGALG00000030003,ENSGALG00000015770,ENSGALG00000003642,ENSGALG00000014607,ENSGALG00000034955,…
GO:0048488	synaptic vesicle endocytosis	biological_process	0.016585	1	11	2604	37	14870	ENSGALG00000029652,ENSGALG00000041722,ENSGALG00000028749,ENSGALG00000002802,ENSGALG00000001121,ENSGALG00000040741,ENSGALG00000005553,ENSGALG00000004852,ENSGALG00000026033,ENSGALG00000004165,ENSGALG00000001157
GO:0090166	Golgi disassembly	biological_process	0.016617	1	3	2604	4	14870	ENSGALG00000005637,ENSGALG00000010129,ENSGALG00000011116
GO:0006890	retrograde vesicle-mediated transport, Golgi to ER	biological_process	0.016654	1	12	2604	37	14870	ENSGALG00000016980,ENSGALG00000050948,ENSGALG00000002603,ENSGALG00000007183,ENSGALG00000043336,ENSGALG00000005637,ENSGALG00000033232,ENSGALG00000026278,ENSGALG00000004172,ENSGALG00000006156,ENSGALG00000008247,ENSGALG00000005622
GO:0048787	presynaptic active zone membrane	cellular_component	0.016686	1	4	2604	7	14870	ENSGALG00000015413,ENSGALG00000041722,ENSGALG00000040003,ENSGALG00000035153
GO:0014042	positive regulation of neuron maturation	biological_process	0.016735	1	2	2604	2	14870	ENSGALG00000012885,ENSGALG00000006655
GO:0018130	heterocycle biosynthetic process	biological_process	0.016777	1	460	2604	2442	14870	ENSGALG00000000209,ENSGALG00000033408,ENSGALG00000009699,ENSGALG00000010160,ENSGALG00000034003,ENSGALG00000054117,ENSGALG00000006805,ENSGALG00000035679,ENSGALG00000034040,ENSGALG00000011347,ENSGALG00000032273,ENSGALG00000003369,ENSGALG00000002836,ENSGALG00000031997,ENSGALG00000037136,ENSGALG00000016936,ENSGALG00000036497,ENSGALG00000043085,ENSGALG00000040594,ENSGALG00000039982,ENSGALG00000017627,…
GO:0051896	regulation of protein kinase B signaling	biological_process	0.016814	1	24	2604	92	14870	ENSGALG00000001857,ENSGALG00000000949,ENSGALG00000039682,ENSGALG00000042761,ENSGALG00000016296,ENSGALG00000001654,ENSGALG00000003855,ENSGALG00000007650,ENSGALG00000007794,ENSGALG00000003103,ENSGALG00000048035,ENSGALG00000003712,ENSGALG00000008351,ENSGALG00000004263,ENSGALG00000039865,ENSGALG00000008081,ENSGALG00000005646,ENSGALG00000000122,ENSGALG00000037784,ENSGALG00000010175,ENSGALG00000030907,…
GO:0051962	positive regulation of nervous system development	biological_process	0.01701	1	63	2604	299	14870	ENSGALG00000003693,ENSGALG00000040087,ENSGALG00000011242,ENSGALG00000007531,ENSGALG00000008520,ENSGALG00000003578,ENSGALG00000026055,ENSGALG00000015967,ENSGALG00000032029,ENSGALG00000042761,ENSGALG00000008537,ENSGALG00000040297,ENSGALG00000019019,ENSGALG00000034967,ENSGALG00000008281,ENSGALG00000008625,ENSGALG00000005553,ENSGALG00000007476,ENSGALG00000008150,ENSGALG00000003712,ENSGALG00000038000,…
GO:0051131	chaperone-mediated protein complex assembly	biological_process	0.017089	1	6	2604	12	14870	ENSGALG00000041432,ENSGALG00000040492,ENSGALG00000010175,ENSGALG00000036837,ENSGALG00000038129,ENSGALG00000040882
GO:0051351	positive regulation of ligase activity	biological_process	0.017182	1	9	2604	24	14870	ENSGALG00000009971,ENSGALG00000008807,ENSGALG00000029402,ENSGALG00000041078,ENSGALG00000005782,ENSGALG00000007507,ENSGALG00000006110,ENSGALG00000017181,ENSGALG00000041432
GO:0007026	negative regulation of microtubule depolymerization	biological_process	0.017264	1	6	2604	15	14870	ENSGALG00000041078,ENSGALG00000033203,ENSGALG00000011645,ENSGALG00000008302,ENSGALG00000034373,ENSGALG00000006456
GO:0048167	regulation of synaptic plasticity	biological_process	0.017382	1	26	2604	106	14870	ENSGALG00000047963,ENSGALG00000048467,ENSGALG00000042538,ENSGALG00000015770,ENSGALG00000013598,ENSGALG00000005696,ENSGALG00000035580,ENSGALG00000003174,ENSGALG00000012865,ENSGALG00000003369,ENSGALG00000009971,ENSGALG00000003113,ENSGALG00000005412,ENSGALG00000033405,ENSGALG00000005553,ENSGALG00000008281,ENSGALG00000008625,ENSGALG00000008603,ENSGALG00000037904,ENSGALG00000007794,ENSGALG00000027665,…
GO:1903055	positive regulation of extracellular matrix organization	biological_process	0.017403	1	6	2604	14	14870	ENSGALG00000037784,ENSGALG00000046896,ENSGALG00000016997,ENSGALG00000021442,ENSGALG00000011645,ENSGALG00000039322
GO:0048170	positive regulation of long-term neuronal synaptic plasticity	biological_process	0.017495	1	2	2604	2	14870	ENSGALG00000008281,ENSGALG00000004741
GO:0031323	regulation of cellular metabolic process	biological_process	0.017843	1	688	2604	3745	14870	ENSGALG00000004496,ENSGALG00000029024,ENSGALG00000000907,ENSGALG00000011175,ENSGALG00000040672,ENSGALG00000011957,ENSGALG00000006731,ENSGALG00000033789,ENSGALG00000003282,ENSGALG00000003712,ENSGALG00000021636,ENSGALG00000040519,ENSGALG00000007511,ENSGALG00000007101,ENSGALG00000000466,ENSGALG00000009063,ENSGALG00000040021,ENSGALG00000007636,ENSGALG00000001093,ENSGALG00000025899,ENSGALG00000041626,…
GO:0018024	histone-lysine N-methyltransferase activity	molecular_function	0.017852	1	10	2604	30	14870	ENSGALG00000014060,ENSGALG00000003299,ENSGALG00000033678,ENSGALG00000003233,ENSGALG00000006571,ENSGALG00000042051,ENSGALG00000014638,ENSGALG00000000843,ENSGALG00000004324,ENSGALG00000003068
GO:0005524	ATP binding	molecular_function	0.0182	1	214	2604	1135	14870	ENSGALG00000008081,ENSGALG00000051479,ENSGALG00000012879,ENSGALG00000014298,ENSGALG00000002336,ENSGALG00000012216,ENSGALG00000002316,ENSGALG00000027983,ENSGALG00000037593,ENSGALG00000000189,ENSGALG00000026809,ENSGALG00000004741,ENSGALG00000003563,ENSGALG00000000870,ENSGALG00000027630,ENSGALG00000001117,ENSGALG00000007267,ENSGALG00000002288,ENSGALG00000033510,ENSGALG00000007512,ENSGALG00000015821,…
GO:0021514	ventral spinal cord interneuron differentiation	biological_process	0.018263	1	7	2604	16	14870	ENSGALG00000030353,ENSGALG00000005909,ENSGALG00000036869,ENSGALG00000037082,ENSGALG00000006252,ENSGALG00000003965,ENSGALG00000010500
GO:0010634	positive regulation of epithelial cell migration	biological_process	0.018334	1	24	2604	95	14870	ENSGALG00000012178,ENSGALG00000000949,ENSGALG00000031255,ENSGALG00000015148,ENSGALG00000005802,ENSGALG00000050508,ENSGALG00000035487,ENSGALG00000006992,ENSGALG00000005909,ENSGALG00000039710,ENSGALG00000003855,ENSGALG00000000525,ENSGALG00000014899,ENSGALG00000011645,ENSGALG00000000311,ENSGALG00000012342,ENSGALG00000001143,ENSGALG00000041285,ENSGALG00000008302,ENSGALG00000011855,ENSGALG00000003901,…
GO:0043547	positive regulation of GTPase activity	biological_process	0.018352	1	54	2604	256	14870	ENSGALG00000031529,ENSGALG00000008437,ENSGALG00000002131,ENSGALG00000029244,ENSGALG00000054196,ENSGALG00000019019,ENSGALG00000003712,ENSGALG00000008150,ENSGALG00000003319,ENSGALG00000023703,ENSGALG00000029652,ENSGALG00000016419,ENSGALG00000046248,ENSGALG00000003819,ENSGALG00000016697,ENSGALG00000042357,ENSGALG00000001157,ENSGALG00000036566,ENSGALG00000006201,ENSGALG00000026263,ENSGALG00000003932,…
GO:0070293	renal absorption	biological_process	0.018353	1	5	2604	10	14870	ENSGALG00000002452,ENSGALG00000001446,ENSGALG00000007650,ENSGALG00000005554,ENSGALG00000006968
GO:0032474	otolith morphogenesis	biological_process	0.018403	1	2	2604	2	14870	ENSGALG00000009755,ENSGALG00000007483
GO:0051648	vesicle localization	biological_process	0.018426	1	40	2604	180	14870	ENSGALG00000026033,ENSGALG00000004431,ENSGALG00000007794,ENSGALG00000040003,ENSGALG00000040741,ENSGALG00000002802,ENSGALG00000035153,ENSGALG00000034955,ENSGALG00000004165,ENSGALG00000041722,ENSGALG00000008247,ENSGALG00000005412,ENSGALG00000004215,ENSGALG00000000518,ENSGALG00000005637,ENSGALG00000005553,ENSGALG00000004852,ENSGALG00000026446,ENSGALG00000023709,ENSGALG00000036876,ENSGALG00000015332,…
GO:0043535	regulation of blood vessel endothelial cell migration	biological_process	0.018538	1	17	2604	61	14870	ENSGALG00000002375,ENSGALG00000014899,ENSGALG00000000525,ENSGALG00000043036,ENSGALG00000003901,ENSGALG00000040755,ENSGALG00000011855,ENSGALG00000041285,ENSGALG00000047963,ENSGALG00000008302,ENSGALG00000001143,ENSGALG00000015148,ENSGALG00000012178,ENSGALG00000039710,ENSGALG00000005909,ENSGALG00000035487,ENSGALG00000050508
GO:0003256	regulation of transcription from RNA polymerase II promoter involved in myocardial precursor cell differentiation	biological_process	0.018629	1	4	2604	7	14870	ENSGALG00000001021,ENSGALG00000032029,ENSGALG00000014365,ENSGALG00000002375
GO:0031114	regulation of microtubule depolymerization	biological_process	0.018659	1	7	2604	19	14870	ENSGALG00000034373,ENSGALG00000008302,ENSGALG00000006456,ENSGALG00000011645,ENSGALG00000041078,ENSGALG00000033203,ENSGALG00000039108
GO:0017136	NAD-dependent histone deacetylase activity	molecular_function	0.018693	1	5	2604	10	14870	ENSGALG00000001245,ENSGALG00000032496,ENSGALG00000039710,ENSGALG00000002634,ENSGALG00000007286
GO:0002193	MAML1-RBP-Jkappa- ICN1 complex	cellular_component	0.018731	1	2	2604	2	14870	ENSGALG00000002375,ENSGALG00000014365
GO:0010623	developmental programmed cell death	biological_process	0.018748	1	9	2604	25	14870	ENSGALG00000042469,ENSGALG00000002375,ENSGALG00000001366,ENSGALG00000033090,ENSGALG00000005718,ENSGALG00000031960,ENSGALG00000005688,ENSGALG00000012885,ENSGALG00000051135
GO:0045967	negative regulation of growth rate	biological_process	0.018939	1	2	2604	2	14870	ENSGALG00000002375,ENSGALG00000002922
GO:0097111	endoplasmic reticulum-Golgi intermediate compartment organization	biological_process	0.019004	1	2	2604	2	14870	ENSGALG00000013462,ENSGALG00000005637
GO:0030554	adenyl nucleotide binding	molecular_function	0.019057	1	218	2604	1160	14870	ENSGALG00000042375,ENSGALG00000027635,ENSGALG00000008609,ENSGALG00000016088,ENSGALG00000001668,ENSGALG00000038902,ENSGALG00000016512,ENSGALG00000005122,ENSGALG00000001118,ENSGALG00000005374,ENSGALG00000014573,ENSGALG00000031553,ENSGALG00000015602,ENSGALG00000039099,ENSGALG00000010129,ENSGALG00000012295,ENSGALG00000003597,ENSGALG00000032925,ENSGALG00000042741,ENSGALG00000039920,ENSGALG00000032986,…
GO:0080090	regulation of primary metabolic process	biological_process	0.01913	1	677	2604	3686	14870	ENSGALG00000011492,ENSGALG00000035325,ENSGALG00000005205,ENSGALG00000001802,ENSGALG00000011207,ENSGALG00000041362,ENSGALG00000034986,ENSGALG00000032039,ENSGALG00000008081,ENSGALG00000000122,ENSGALG00000033279,ENSGALG00000033811,ENSGALG00000008275,ENSGALG00000033807,ENSGALG00000015821,ENSGALG00000047646,ENSGALG00000009052,ENSGALG00000008320,ENSGALG00000031216,ENSGALG00000004741,ENSGALG00000003485,…
GO:0005940	septin ring	cellular_component	0.019286	1	5	2604	11	14870	ENSGALG00000011476,ENSGALG00000035185,ENSGALG00000008633,ENSGALG00000001688,ENSGALG00000011913
GO:0003835	beta-galactoside alpha-2,6-sialyltransferase activity	molecular_function	0.019371	1	2	2604	2	14870	ENSGALG00000016803,ENSGALG00000005550
GO:0006213	pyrimidine nucleoside metabolic process	biological_process	0.019441	1	10	2604	27	14870	ENSGALG00000007191,ENSGALG00000015230,ENSGALG00000027635,ENSGALG00000007305,ENSGALG00000003732,ENSGALG00000003510,ENSGALG00000007382,ENSGALG00000011770,ENSGALG00000003226,ENSGALG00000000802
GO:0002028	regulation of sodium ion transport	biological_process	0.019517	1	13	2604	45	14870	ENSGALG00000008206,ENSGALG00000007409,ENSGALG00000025937,ENSGALG00000000604,ENSGALG00000039756,ENSGALG00000034584,ENSGALG00000034693,ENSGALG00000008351,ENSGALG00000034251,ENSGALG00000027483,ENSGALG00000007794,ENSGALG00000050508,ENSGALG00000007650
GO:0060074	synapse maturation	biological_process	0.019569	1	7	2604	19	14870	ENSGALG00000026431,ENSGALG00000008625,ENSGALG00000026055,ENSGALG00000008281,ENSGALG00000009971,ENSGALG00000038000,ENSGALG00000032415
GO:0019048	modulation by virus of host morphology or physiology	biological_process	0.019602	1	6	2604	15	14870	ENSGALG00000042055,ENSGALG00000037784,ENSGALG00000041226,ENSGALG00000051135,ENSGALG00000006211,ENSGALG00000003383
GO:0010484	H3 histone acetyltransferase activity	molecular_function	0.019611	1	3	2604	4	14870	ENSGALG00000002013,ENSGALG00000003369,ENSGALG00000033529
GO:0097676	histone H3-K36 dimethylation	biological_process	0.019675	1	2	2604	2	14870	ENSGALG00000042051,ENSGALG00000014638
GO:0035994	response to muscle stretch	biological_process	0.019828	1	6	2604	15	14870	ENSGALG00000004044,ENSGALG00000039409,ENSGALG00000007247,ENSGALG00000008351,ENSGALG00000034251,ENSGALG00000028037
GO:0009889	regulation of biosynthetic process	biological_process	0.019916	1	462	2604	2469	14870	ENSGALG00000033090,ENSGALG00000015599,ENSGALG00000010360,ENSGALG00000047963,ENSGALG00000008302,ENSGALG00000006612,ENSGALG00000001773,ENSGALG00000008132,ENSGALG00000040971,ENSGALG00000030353,ENSGALG00000002375,ENSGALG00000011908,ENSGALG00000048830,ENSGALG00000042469,ENSGALG00000008703,ENSGALG00000033941,ENSGALG00000005409,ENSGALG00000037935,ENSGALG00000016283,ENSGALG00000036870,ENSGALG00000037904,…
GO:0043491	protein kinase B signaling	biological_process	0.019924	1	28	2604	112	14870	ENSGALG00000003855,ENSGALG00000007650,ENSGALG00000007794,ENSGALG00000003103,ENSGALG00000003712,ENSGALG00000048035,ENSGALG00000008351,ENSGALG00000001857,ENSGALG00000000949,ENSGALG00000042761,ENSGALG00000008631,ENSGALG00000039682,ENSGALG00000039228,ENSGALG00000001654,ENSGALG00000016296,ENSGALG00000037784,ENSGALG00000010175,ENSGALG00000030907,ENSGALG00000003642,ENSGALG00000008302,ENSGALG00000003254,…
GO:0048667	cell morphogenesis involved in neuron differentiation	biological_process	0.019956	1	73	2604	370	14870	ENSGALG00000002375,ENSGALG00000001079,ENSGALG00000012216,ENSGALG00000005409,ENSGALG00000032458,ENSGALG00000042308,ENSGALG00000005134,ENSGALG00000003203,ENSGALG00000040971,ENSGALG00000039108,ENSGALG00000004741,ENSGALG00000043828,ENSGALG00000036101,ENSGALG00000014555,ENSGALG00000031776,ENSGALG00000007794,ENSGALG00000013624,ENSGALG00000009300,ENSGALG00000003424,ENSGALG00000034584,ENSGALG00000006563,…
GO:2000147	positive regulation of cell motility	biological_process	0.020004	1	63	2604	298	14870	ENSGALG00000031227,ENSGALG00000043904,ENSGALG00000002523,ENSGALG00000000949,ENSGALG00000012178,ENSGALG00000006992,ENSGALG00000012974,ENSGALG00000050508,ENSGALG00000005802,ENSGALG00000003589,ENSGALG00000001412,ENSGALG00000013624,ENSGALG00000009300,ENSGALG00000012885,ENSGALG00000005391,ENSGALG00000028341,ENSGALG00000002375,ENSGALG00000000311,ENSGALG00000005725,ENSGALG00000000122,ENSGALG00000003118,…
GO:0021954	central nervous system neuron development	biological_process	0.02003	1	16	2604	58	14870	ENSGALG00000030353,ENSGALG00000006609,ENSGALG00000047060,ENSGALG00000014155,ENSGALG00000010175,ENSGALG00000004741,ENSGALG00000005441,ENSGALG00000037082,ENSGALG00000040606,ENSGALG00000002412,ENSGALG00000028302,ENSGALG00000014555,ENSGALG00000007794,ENSGALG00000008537,ENSGALG00000005909,ENSGALG00000036101
GO:0030902	hindbrain development	biological_process	0.020063	1	25	2604	98	14870	ENSGALG00000042422,ENSGALG00000029652,ENSGALG00000037935,ENSGALG00000003369,ENSGALG00000026431,ENSGALG00000005409,ENSGALG00000000607,ENSGALG00000040971,ENSGALG00000042241,ENSGALG00000047963,ENSGALG00000031960,ENSGALG00000014155,ENSGALG00000032415,ENSGALG00000011238,ENSGALG00000032610,ENSGALG00000005441,ENSGALG00000037082,ENSGALG00000003424,ENSGALG00000031615,ENSGALG00000012885,ENSGALG00000027144,…
GO:0009968	negative regulation of signal transduction	biological_process	0.020126	1	145	2604	734	14870	ENSGALG00000008150,ENSGALG00000008073,ENSGALG00000032994,ENSGALG00000003855,ENSGALG00000039710,ENSGALG00000005909,ENSGALG00000001654,ENSGALG00000016296,ENSGALG00000042761,ENSGALG00000015004,ENSGALG00000006751,ENSGALG00000002908,ENSGALG00000004236,ENSGALG00000005569,ENSGALG00000012584,ENSGALG00000001000,ENSGALG00000009559,ENSGALG00000042422,ENSGALG00000031440,ENSGALG00000037301,ENSGALG00000033510,…
GO:0033554	cellular response to stress	biological_process	0.020185	1	241	2604	1241	14870	ENSGALG00000039315,ENSGALG00000047781,ENSGALG00000002452,ENSGALG00000025822,ENSGALG00000014457,ENSGALG00000041226,ENSGALG00000051621,ENSGALG00000028032,ENSGALG00000050253,ENSGALG00000000977,ENSGALG00000027046,ENSGALG00000006609,ENSGALG00000041285,ENSGALG00000004670,ENSGALG00000002798,ENSGALG00000008218,ENSGALG00000029980,ENSGALG00000014861,ENSGALG00000013098,ENSGALG00000003072,ENSGALG00000015148,…
GO:0031179	peptide modification	biological_process	0.020224	1	2	2604	2	14870	ENSGALG00000015256,ENSGALG00000006565
GO:1901642	nucleoside transmembrane transport	biological_process	0.020334	1	5	2604	10	14870	ENSGALG00000010182,ENSGALG00000010497,ENSGALG00000002621,ENSGALG00000010174,ENSGALG00000030863
GO:0042809	vitamin D receptor binding	molecular_function	0.020387	1	3	2604	4	14870	ENSGALG00000042055,ENSGALG00000011957,ENSGALG00000004999
GO:0009605	response to external stimulus	biological_process	0.020476	1	246	2604	1282	14870	ENSGALG00000024082,ENSGALG00000038902,ENSGALG00000009651,ENSGALG00000026098,ENSGALG00000017644,ENSGALG00000012342,ENSGALG00000028519,ENSGALG00000005757,ENSGALG00000011104,ENSGALG00000003217,ENSGALG00000003933,ENSGALG00000001143,ENSGALG00000016708,ENSGALG00000039099,ENSGALG00000028871,ENSGALG00000028037,ENSGALG00000015791,ENSGALG00000037522,ENSGALG00000027476,ENSGALG00000016667,ENSGALG00000015204,…
GO:0007423	sensory organ development	biological_process	0.020563	1	81	2604	391	14870	ENSGALG00000037935,ENSGALG00000001366,ENSGALG00000042308,ENSGALG00000001802,ENSGALG00000007483,ENSGALG00000033279,ENSGALG00000005630,ENSGALG00000030353,ENSGALG00000002375,ENSGALG00000005782,ENSGALG00000012216,ENSGALG00000005409,ENSGALG00000026258,ENSGALG00000033404,ENSGALG00000005095,ENSGALG00000013579,ENSGALG00000037082,ENSGALG00000004741,ENSGALG00000005515,ENSGALG00000011880,ENSGALG00000004249,…
GO:0005663	DNA replication factor C complex	cellular_component	0.020671	1	3	2604	4	14870	ENSGALG00000017064,ENSGALG00000008703,ENSGALG00000014298
GO:1900756	protein processing in phagocytic vesicle	biological_process	0.020715	1	2	2604	2	14870	ENSGALG00000043092,ENSGALG00000001446
GO:1903921	regulation of protein processing in phagocytic vesicle	biological_process	0.020715	1	2	2604	2	14870	ENSGALG00000001446,ENSGALG00000043092
GO:1903923	positive regulation of protein processing in phagocytic vesicle	biological_process	0.020715	1	2	2604	2	14870	ENSGALG00000043092,ENSGALG00000001446
GO:0042277	peptide binding	molecular_function	0.020785	1	37	2604	154	14870	ENSGALG00000010175,ENSGALG00000000274,ENSGALG00000004101,ENSGALG00000043052,ENSGALG00000046708,ENSGALG00000008341,ENSGALG00000003383,ENSGALG00000000607,ENSGALG00000007511,ENSGALG00000007714,ENSGALG00000042055,ENSGALG00000002062,ENSGALG00000027501,ENSGALG00000005258,ENSGALG00000024449,ENSGALG00000009592,ENSGALG00000034326,ENSGALG00000002921,ENSGALG00000004383,ENSGALG00000017405,ENSGALG00000003281,…
GO:0004559	alpha-mannosidase activity	molecular_function	0.020786	1	6	2604	14	14870	ENSGALG00000008320,ENSGALG00000041564,ENSGALG00000037375,ENSGALG00000001615,ENSGALG00000033790,ENSGALG00000050907
GO:0008594	photoreceptor cell morphogenesis	biological_process	0.020837	1	3	2604	4	14870	ENSGALG00000038971,ENSGALG00000002314,ENSGALG00000032458
GO:0031326	regulation of cellular biosynthetic process	biological_process	0.020931	1	457	2604	2443	14870	ENSGALG00000040087,ENSGALG00000010129,ENSGALG00000031255,ENSGALG00000008864,ENSGALG00000001918,ENSGALG00000037160,ENSGALG00000030342,ENSGALG00000035462,ENSGALG00000012379,ENSGALG00000001080,ENSGALG00000010179,ENSGALG00000050692,ENSGALG00000035814,ENSGALG00000038902,ENSGALG00000051146,ENSGALG00000008663,ENSGALG00000030416,ENSGALG00000023338,ENSGALG00000033760,ENSGALG00000043711,ENSGALG00000000769,…
GO:0060065	uterus development	biological_process	0.020946	1	7	2604	18	14870	ENSGALG00000038948,ENSGALG00000001021,ENSGALG00000040021,ENSGALG00000001449,ENSGALG00000003855,ENSGALG00000014638,ENSGALG00000005409
GO:0034116	positive regulation of heterotypic cell-cell adhesion	biological_process	0.021006	1	4	2604	7	14870	ENSGALG00000000466,ENSGALG00000048035,ENSGALG00000006751,ENSGALG00000027305
GO:0015908	fatty acid transport	biological_process	0.021198	1	16	2604	54	14870	ENSGALG00000003879,ENSGALG00000006968,ENSGALG00000034772,ENSGALG00000006471,ENSGALG00000002321,ENSGALG00000007794,ENSGALG00000045642,ENSGALG00000030128,ENSGALG00000015148,ENSGALG00000050921,ENSGALG00000018977,ENSGALG00000004101,ENSGALG00000009598,ENSGALG00000005647,ENSGALG00000037050,ENSGALG00000000498
GO:0048584	positive regulation of response to stimulus	biological_process	0.021373	1	240	2604	1254	14870	ENSGALG00000035185,ENSGALG00000030396,ENSGALG00000019019,ENSGALG00000005648,ENSGALG00000009864,ENSGALG00000017327,ENSGALG00000025876,ENSGALG00000040672,ENSGALG00000000907,ENSGALG00000031018,ENSGALG00000032278,ENSGALG00000004496,ENSGALG00000023379,ENSGALG00000009240,ENSGALG00000004127,ENSGALG00000012865,ENSGALG00000006655,ENSGALG00000014248,ENSGALG00000008411,ENSGALG00000018977,ENSGALG00000000466,…
GO:0009790	embryo development	biological_process	0.021486	1	118	2604	590	14870	ENSGALG00000007324,ENSGALG00000033404,ENSGALG00000011238,ENSGALG00000000122,ENSGALG00000037852,ENSGALG00000037935,ENSGALG00000000943,ENSGALG00000032039,ENSGALG00000042308,ENSGALG00000007483,ENSGALG00000002954,ENSGALG00000005409,ENSGALG00000002375,ENSGALG00000008275,ENSGALG00000042469,ENSGALG00000048565,ENSGALG00000001079,ENSGALG00000001331,ENSGALG00000033598,ENSGALG00000043460,ENSGALG00000036043,…
GO:0045651	positive regulation of macrophage differentiation	biological_process	0.02153	1	5	2604	10	14870	ENSGALG00000039682,ENSGALG00000008355,ENSGALG00000016997,ENSGALG00000033854,ENSGALG00000028466
GO:0044710	single-organism metabolic process	biological_process	0.021542	1	659	2604	3546	14870	ENSGALG00000001000,ENSGALG00000006824,ENSGALG00000010417,ENSGALG00000039171,ENSGALG00000011116,ENSGALG00000012150,ENSGALG00000008409,ENSGALG00000034975,ENSGALG00000000525,ENSGALG00000013167,ENSGALG00000003855,ENSGALG00000001289,ENSGALG00000001446,ENSGALG00000003774,ENSGALG00000008073,ENSGALG00000034772,ENSGALG00000008040,ENSGALG00000016624,ENSGALG00000030588,ENSGALG00000023689,ENSGALG00000001654,…
GO:0010595	positive regulation of endothelial cell migration	biological_process	0.021564	1	18	2604	67	14870	ENSGALG00000000525,ENSGALG00000014899,ENSGALG00000012342,ENSGALG00000001143,ENSGALG00000008302,ENSGALG00000041285,ENSGALG00000011855,ENSGALG00000040755,ENSGALG00000003901,ENSGALG00000003118,ENSGALG00000012178,ENSGALG00000031255,ENSGALG00000015148,ENSGALG00000035487,ENSGALG00000050508,ENSGALG00000005802,ENSGALG00000039710,ENSGALG00000005909
GO:0090192	regulation of glomerulus development	biological_process	0.021596	1	4	2604	7	14870	ENSGALG00000005554,ENSGALG00000012178,ENSGALG00000005936,ENSGALG00000030407
GO:0030513	positive regulation of BMP signaling pathway	biological_process	0.021638	1	8	2604	22	14870	ENSGALG00000052629,ENSGALG00000006087,ENSGALG00000031642,ENSGALG00000014365,ENSGALG00000002375,ENSGALG00000037301,ENSGALG00000031018,ENSGALG00000001258
GO:0071318	cellular response to ATP	biological_process	0.02167	1	3	2604	4	14870	ENSGALG00000033789,ENSGALG00000023131,ENSGALG00000003901
GO:0071800	podosome assembly	biological_process	0.021692	1	5	2604	11	14870	ENSGALG00000002831,ENSGALG00000037929,ENSGALG00000039099,ENSGALG00000003855,ENSGALG00000001446
GO:1901362	organic cyclic compound biosynthetic process	biological_process	0.021845	1	472	2604	2517	14870	ENSGALG00000039315,ENSGALG00000003503,ENSGALG00000013348,ENSGALG00000054625,ENSGALG00000041193,ENSGALG00000003267,ENSGALG00000025822,ENSGALG00000041641,ENSGALG00000034473,ENSGALG00000041285,ENSGALG00000003860,ENSGALG00000009365,ENSGALG00000029980,ENSGALG00000014365,ENSGALG00000034693,ENSGALG00000006968,ENSGALG00000010401,ENSGALG00000016022,ENSGALG00000005554,ENSGALG00000001728,ENSGALG00000000802,…
GO:0033234	negative regulation of protein sumoylation	biological_process	0.021846	1	4	2604	7	14870	ENSGALG00000034042,ENSGALG00000041641,ENSGALG00000027838,ENSGALG00000039409
GO:1902339	positive regulation of apoptotic process involved in morphogenesis	biological_process	0.021853	1	2	2604	2	14870	ENSGALG00000033090,ENSGALG00000002375
GO:0097283	keratinocyte apoptotic process	biological_process	0.021885	1	3	2604	4	14870	ENSGALG00000039228,ENSGALG00000031997,ENSGALG00000001446
GO:1902172	regulation of keratinocyte apoptotic process	biological_process	0.021885	1	3	2604	4	14870	ENSGALG00000001446,ENSGALG00000031997,ENSGALG00000039228
GO:2000852	regulation of corticosterone secretion	biological_process	0.021907	1	3	2604	4	14870	ENSGALG00000037148,ENSGALG00000008411,ENSGALG00000016600
GO:0042551	neuron maturation	biological_process	0.021963	1	9	2604	27	14870	ENSGALG00000007666,ENSGALG00000040606,ENSGALG00000016997,ENSGALG00000048011,ENSGALG00000015770,ENSGALG00000047963,ENSGALG00000012885,ENSGALG00000031776,ENSGALG00000006655
GO:0032105	negative regulation of response to extracellular stimulus	biological_process	0.022028	1	11	2604	33	14870	ENSGALG00000037148,ENSGALG00000037593,ENSGALG00000001727,ENSGALG00000008411,ENSGALG00000038241,ENSGALG00000042214,ENSGALG00000024082,ENSGALG00000003933,ENSGALG00000011104,ENSGALG00000029760,ENSGALG00000038885
GO:0032108	negative regulation of response to nutrient levels	biological_process	0.022028	1	11	2604	33	14870	ENSGALG00000024082,ENSGALG00000038241,ENSGALG00000042214,ENSGALG00000038885,ENSGALG00000011104,ENSGALG00000003933,ENSGALG00000029760,ENSGALG00000037148,ENSGALG00000037593,ENSGALG00000001727,ENSGALG00000008411
GO:0002011	morphogenesis of an epithelial sheet	biological_process	0.022076	1	12	2604	40	14870	ENSGALG00000000284,ENSGALG00000032029,ENSGALG00000000949,ENSGALG00000011645,ENSGALG00000021442,ENSGALG00000002375,ENSGALG00000003932,ENSGALG00000001569,ENSGALG00000037784,ENSGALG00000036101,ENSGALG00000012799,ENSGALG00000004165
GO:0031629	synaptic vesicle fusion to presynaptic membrane	biological_process	0.022177	1	6	2604	14	14870	ENSGALG00000035153,ENSGALG00000005412,ENSGALG00000041722,ENSGALG00000026446,ENSGALG00000015332,ENSGALG00000015413
GO:1901505	carbohydrate derivative transporter activity	molecular_function	0.022223	1	10	2604	28	14870	ENSGALG00000005095,ENSGALG00000030863,ENSGALG00000015916,ENSGALG00000010497,ENSGALG00000002621,ENSGALG00000003879,ENSGALG00000010182,ENSGALG00000008438,ENSGALG00000010174,ENSGALG00000008675
GO:0023057	negative regulation of signaling	biological_process	0.022236	1	156	2604	797	14870	ENSGALG00000004496,ENSGALG00000027786,ENSGALG00000004266,ENSGALG00000009240,ENSGALG00000032029,ENSGALG00000029024,ENSGALG00000016997,ENSGALG00000002222,ENSGALG00000037148,ENSGALG00000003712,ENSGALG00000031615,ENSGALG00000005648,ENSGALG00000008355,ENSGALG00000037603,ENSGALG00000011419,ENSGALG00000030775,ENSGALG00000000607,ENSGALG00000037784,ENSGALG00000012865,ENSGALG00000008411,ENSGALG00000027188,…
GO:0006997	nucleus organization	biological_process	0.022247	1	23	2604	86	14870	ENSGALG00000014568,ENSGALG00000043573,ENSGALG00000026428,ENSGALG00000032273,ENSGALG00000012879,ENSGALG00000006345,ENSGALG00000014083,ENSGALG00000037407,ENSGALG00000007101,ENSGALG00000011908,ENSGALG00000001143,ENSGALG00000006161,ENSGALG00000004165,ENSGALG00000003010,ENSGALG00000045534,ENSGALG00000041124,ENSGALG00000012628,ENSGALG00000013872,ENSGALG00000002689,ENSGALG00000023709,ENSGALG00000006110,…
GO:2000811	negative regulation of anoikis	biological_process	0.022291	1	5	2604	11	14870	ENSGALG00000044383,ENSGALG00000003855,ENSGALG00000005150,ENSGALG00000002375,ENSGALG00000012885
GO:0046902	regulation of mitochondrial membrane permeability	biological_process	0.02238	1	8	2604	21	14870	ENSGALG00000002497,ENSGALG00000006211,ENSGALG00000008675,ENSGALG00000042761,ENSGALG00000031511,ENSGALG00000051135,ENSGALG00000034855,ENSGALG00000012885
GO:0019201	nucleotide kinase activity	molecular_function	0.022398	1	6	2604	13	14870	ENSGALG00000020534,ENSGALG00000011093,ENSGALG00000003597,ENSGALG00000011035,ENSGALG00000005336,ENSGALG00000006305
GO:0031915	positive regulation of synaptic plasticity	biological_process	0.022501	1	4	2604	7	14870	ENSGALG00000033405,ENSGALG00000008625,ENSGALG00000009971,ENSGALG00000004741
GO:0042393	histone binding	molecular_function	0.022503	1	30	2604	125	14870	ENSGALG00000034693,ENSGALG00000003786,ENSGALG00000009352,ENSGALG00000004542,ENSGALG00000004999,ENSGALG00000034348,ENSGALG00000035911,ENSGALG00000000793,ENSGALG00000000156,ENSGALG00000002222,ENSGALG00000016936,ENSGALG00000038948,ENSGALG00000010164,ENSGALG00000038338,ENSGALG00000014457,ENSGALG00000016849,ENSGALG00000050692,ENSGALG00000029408,ENSGALG00000011116,ENSGALG00000045705,ENSGALG00000002954,…
GO:0051650	establishment of vesicle localization	biological_process	0.022536	1	38	2604	171	14870	ENSGALG00000035153,ENSGALG00000034955,ENSGALG00000004165,ENSGALG00000041722,ENSGALG00000008247,ENSGALG00000005412,ENSGALG00000004215,ENSGALG00000026033,ENSGALG00000004431,ENSGALG00000007794,ENSGALG00000040003,ENSGALG00000040741,ENSGALG00000002802,ENSGALG00000015413,ENSGALG00000003174,ENSGALG00000004424,ENSGALG00000001157,ENSGALG00000010318,ENSGALG00000010939,ENSGALG00000012865,ENSGALG00000040519,…
GO:1902580	single-organism cellular localization	biological_process	0.022547	1	147	2604	752	14870	ENSGALG00000012128,ENSGALG00000002836,ENSGALG00000021656,ENSGALG00000008247,ENSGALG00000046212,ENSGALG00000005412,ENSGALG00000000209,ENSGALG00000006211,ENSGALG00000040741,ENSGALG00000044889,ENSGALG00000045514,ENSGALG00000040247,ENSGALG00000002151,ENSGALG00000002634,ENSGALG00000032181,ENSGALG00000008206,ENSGALG00000040519,ENSGALG00000013569,ENSGALG00000001666,ENSGALG00000035156,ENSGALG00000002919,…
GO:0006695	cholesterol biosynthetic process	biological_process	0.022627	1	9	2604	24	14870	ENSGALG00000037065,ENSGALG00000027188,ENSGALG00000009365,ENSGALG00000016665,ENSGALG00000046656,ENSGALG00000032986,ENSGALG00000037852,ENSGALG00000031255,ENSGALG00000035768
GO:0001649	osteoblast differentiation	biological_process	0.022705	1	31	2604	130	14870	ENSGALG00000002765,ENSGALG00000030030,ENSGALG00000052629,ENSGALG00000039474,ENSGALG00000005842,ENSGALG00000043460,ENSGALG00000033598,ENSGALG00000030115,ENSGALG00000002831,ENSGALG00000026983,ENSGALG00000039710,ENSGALG00000008018,ENSGALG00000009559,ENSGALG00000042422,ENSGALG00000009129,ENSGALG00000039322,ENSGALG00000006453,ENSGALG00000012216,ENSGALG00000011347,ENSGALG00000031642,ENSGALG00000010926,…
GO:0051239	regulation of multicellular organismal process	biological_process	0.022802	1	322	2604	1738	14870	ENSGALG00000006519,ENSGALG00000001486,ENSGALG00000032181,ENSGALG00000011738,ENSGALG00000051135,ENSGALG00000012885,ENSGALG00000001565,ENSGALG00000039587,ENSGALG00000004943,ENSGALG00000012277,ENSGALG00000039228,ENSGALG00000000209,ENSGALG00000010160,ENSGALG00000030931,ENSGALG00000030979,ENSGALG00000032687,ENSGALG00000005725,ENSGALG00000041036,ENSGALG00000011347,ENSGALG00000003369,ENSGALG00000021656,…
GO:0060976	coronary vasculature development	biological_process	0.022882	1	11	2604	37	14870	ENSGALG00000006087,ENSGALG00000040741,ENSGALG00000008609,ENSGALG00000012150,ENSGALG00000002375,ENSGALG00000042051,ENSGALG00000042125,ENSGALG00000032029,ENSGALG00000041814,ENSGALG00000008473,ENSGALG00000054286
GO:0003924	GTPase activity	molecular_function	0.022891	1	57	2604	247	14870	ENSGALG00000011476,ENSGALG00000032458,ENSGALG00000004953,ENSGALG00000003238,ENSGALG00000008633,ENSGALG00000040784,ENSGALG00000034020,ENSGALG00000012821,ENSGALG00000005293,ENSGALG00000011855,ENSGALG00000002497,ENSGALG00000041700,ENSGALG00000040741,ENSGALG00000001688,ENSGALG00000030003,ENSGALG00000000988,ENSGALG00000043576,ENSGALG00000028967,ENSGALG00000036101,ENSGALG00000031205,ENSGALG00000021552,…
GO:0004105	choline-phosphate cytidylyltransferase activity	molecular_function	0.02305	1	2	2604	2	14870	ENSGALG00000016318,ENSGALG00000007474
GO:1904028	positive regulation of collagen fibril organization	biological_process	0.023074	1	2	2604	2	14870	ENSGALG00000046896,ENSGALG00000016997
GO:1901534	positive regulation of hematopoietic progenitor cell differentiation	biological_process	0.023254	1	4	2604	7	14870	ENSGALG00000000769,ENSGALG00000005909,ENSGALG00000008206,ENSGALG00000011718
GO:0009058	biosynthetic process	biological_process	0.023334	1	702	2604	3788	14870	ENSGALG00000001093,ENSGALG00000007636,ENSGALG00000040021,ENSGALG00000009063,ENSGALG00000007101,ENSGALG00000001666,ENSGALG00000040182,ENSGALG00000040098,ENSGALG00000021636,ENSGALG00000043607,ENSGALG00000003282,ENSGALG00000006731,ENSGALG00000000907,ENSGALG00000011957,ENSGALG00000029024,ENSGALG00000004496,ENSGALG00000001245,ENSGALG00000032496,ENSGALG00000006122,ENSGALG00000027069,ENSGALG00000008942,…
GO:0098589	membrane region	cellular_component	0.023758	1	112	2604	583	14870	ENSGALG00000026055,ENSGALG00000039538,ENSGALG00000033663,ENSGALG00000023379,ENSGALG00000031529,ENSGALG00000007906,ENSGALG00000002707,ENSGALG00000015148,ENSGALG00000039170,ENSGALG00000003693,ENSGALG00000031615,ENSGALG00000008351,ENSGALG00000006409,ENSGALG00000022557,ENSGALG00000015154,ENSGALG00000015652,ENSGALG00000030836,ENSGALG00000034109,ENSGALG00000029862,ENSGALG00000015128,ENSGALG00000029378,…
GO:0044432	endoplasmic reticulum part	cellular_component	0.023796	1	94	2604	439	14870	ENSGALG00000031940,ENSGALG00000013462,ENSGALG00000041962,ENSGALG00000014607,ENSGALG00000019042,ENSGALG00000006494,ENSGALG00000001107,ENSGALG00000006345,ENSGALG00000005391,ENSGALG00000026229,ENSGALG00000037375,ENSGALG00000039883,ENSGALG00000041528,ENSGALG00000012885,ENSGALG00000027506,ENSGALG00000040418,ENSGALG00000003665,ENSGALG00000034014,ENSGALG00000016880,ENSGALG00000041700,ENSGALG00000042838,…
GO:0003906	DNA-(apurinic or apyrimidinic site) lyase activity	molecular_function	0.0238	1	4	2604	7	14870	ENSGALG00000030396,ENSGALG00000016664,ENSGALG00000001586,ENSGALG00000009875
GO:0009653	anatomical structure morphogenesis	biological_process	0.023821	1	339	2604	1862	14870	ENSGALG00000012374,ENSGALG00000040606,ENSGALG00000003578,ENSGALG00000052629,ENSGALG00000001608,ENSGALG00000034688,ENSGALG00000011242,ENSGALG00000033365,ENSGALG00000007650,ENSGALG00000040297,ENSGALG00000008537,ENSGALG00000023296,ENSGALG00000006064,ENSGALG00000036346,ENSGALG00000008609,ENSGALG00000012342,ENSGALG00000005936,ENSGALG00000001143,ENSGALG00000012620,ENSGALG00000000949,ENSGALG00000040017,…
GO:0043276	anoikis	biological_process	0.02384	1	7	2604	19	14870	ENSGALG00000005646,ENSGALG00000012885,ENSGALG00000044383,ENSGALG00000003045,ENSGALG00000003855,ENSGALG00000002375,ENSGALG00000005150
GO:0000975	regulatory region DNA binding	molecular_function	0.023919	1	137	2604	681	14870	ENSGALG00000032278,ENSGALG00000029024,ENSGALG00000009240,ENSGALG00000032029,ENSGALG00000003059,ENSGALG00000016997,ENSGALG00000010868,ENSGALG00000042055,ENSGALG00000014329,ENSGALG00000021636,ENSGALG00000024047,ENSGALG00000027002,ENSGALG00000004285,ENSGALG00000053640,ENSGALG00000027188,ENSGALG00000001093,ENSGALG00000041626,ENSGALG00000022622,ENSGALG00000040006,ENSGALG00000012277,ENSGALG00000006252,…
GO:0001067	regulatory region nucleic acid binding	molecular_function	0.023919	1	137	2604	681	14870	ENSGALG00000030342,ENSGALG00000001080,ENSGALG00000010179,ENSGALG00000023296,ENSGALG00000030416,ENSGALG00000003217,ENSGALG00000005757,ENSGALG00000037787,ENSGALG00000028037,ENSGALG00000007831,ENSGALG00000001143,ENSGALG00000008372,ENSGALG00000035530,ENSGALG00000025817,ENSGALG00000047359,ENSGALG00000034737,ENSGALG00000000365,ENSGALG00000040017,ENSGALG00000011133,ENSGALG00000020359,ENSGALG00000025907,…
GO:0044212	transcription regulatory region DNA binding	molecular_function	0.023919	1	137	2604	681	14870	ENSGALG00000010179,ENSGALG00000001080,ENSGALG00000030342,ENSGALG00000001143,ENSGALG00000007831,ENSGALG00000028037,ENSGALG00000037787,ENSGALG00000025817,ENSGALG00000035530,ENSGALG00000008372,ENSGALG00000030416,ENSGALG00000023296,ENSGALG00000005757,ENSGALG00000003217,ENSGALG00000014060,ENSGALG00000036043,ENSGALG00000003429,ENSGALG00000047359,ENSGALG00000020359,ENSGALG00000011133,ENSGALG00000025907,…
GO:0051272	positive regulation of cellular component movement	biological_process	0.024095	1	63	2604	301	14870	ENSGALG00000001171,ENSGALG00000048035,ENSGALG00000008018,ENSGALG00000039710,ENSGALG00000003855,ENSGALG00000005909,ENSGALG00000035487,ENSGALG00000003578,ENSGALG00000001654,ENSGALG00000032634,ENSGALG00000000907,ENSGALG00000006751,ENSGALG00000040087,ENSGALG00000015148,ENSGALG00000031255,ENSGALG00000021442,ENSGALG00000016624,ENSGALG00000041285,ENSGALG00000029599,ENSGALG00000001143,ENSGALG00000012799,…
GO:0031201	SNARE complex	cellular_component	0.024132	1	11	2604	34	14870	ENSGALG00000005412,ENSGALG00000015332,ENSGALG00000041722,ENSGALG00000034747,ENSGALG00000035153,ENSGALG00000003880,ENSGALG00000013462,ENSGALG00000001107,ENSGALG00000015413,ENSGALG00000007476,ENSGALG00000026446
GO:0017101	aminoacyl-tRNA synthetase multienzyme complex	cellular_component	0.024145	1	5	2604	11	14870	ENSGALG00000039315,ENSGALG00000012355,ENSGALG00000029980,ENSGALG00000000907,ENSGALG00000009598
GO:0004879	RNA polymerase II transcription factor activity, ligand-activated sequence-specific DNA binding	molecular_function	0.024194	1	10	2604	32	14870	ENSGALG00000040017,ENSGALG00000043727,ENSGALG00000003267,ENSGALG00000033941,ENSGALG00000037935,ENSGALG00000042055,ENSGALG00000033090,ENSGALG00000033404,ENSGALG00000027188,ENSGALG00000001080
GO:0098531	transcription factor activity, direct ligand regulated sequence-specific DNA binding	molecular_function	0.024194	1	10	2604	32	14870	ENSGALG00000027188,ENSGALG00000042055,ENSGALG00000033090,ENSGALG00000033404,ENSGALG00000001080,ENSGALG00000003267,ENSGALG00000033941,ENSGALG00000043727,ENSGALG00000040017,ENSGALG00000037935
GO:0097136	Bcl-2 family protein complex	cellular_component	0.024198	1	3	2604	4	14870	ENSGALG00000044383,ENSGALG00000051135,ENSGALG00000006211
GO:1903763	gap junction channel activity involved in cell communication by electrical coupling	molecular_function	0.024211	1	3	2604	4	14870	ENSGALG00000039452,ENSGALG00000014873,ENSGALG00000005331
GO:0097659	nucleic acid-templated transcription	biological_process	0.024216	1	403	2604	2146	14870	ENSGALG00000000793,ENSGALG00000004044,ENSGALG00000037030,ENSGALG00000035487,ENSGALG00000001654,ENSGALG00000039682,ENSGALG00000016624,ENSGALG00000029599,ENSGALG00000030011,ENSGALG00000002908,ENSGALG00000006161,ENSGALG00000039322,ENSGALG00000016922,ENSGALG00000003793,ENSGALG00000042422,ENSGALG00000031642,ENSGALG00000043460,ENSGALG00000039134,ENSGALG00000010677,ENSGALG00000036101,ENSGALG00000005679,…
GO:1904294	positive regulation of ERAD pathway	biological_process	0.024358	1	5	2604	10	14870	ENSGALG00000005205,ENSGALG00000008320,ENSGALG00000002029,ENSGALG00000006960,ENSGALG00000001220
GO:0019438	aromatic compound biosynthetic process	biological_process	0.024497	1	458	2604	2447	14870	ENSGALG00000033529,ENSGALG00000000943,ENSGALG00000024083,ENSGALG00000002954,ENSGALG00000037272,ENSGALG00000003045,ENSGALG00000036452,ENSGALG00000009929,ENSGALG00000012639,ENSGALG00000040157,ENSGALG00000003113,ENSGALG00000002484,ENSGALG00000027591,ENSGALG00000007324,ENSGALG00000000678,ENSGALG00000002886,ENSGALG00000033404,ENSGALG00000039409,ENSGALG00000047359,ENSGALG00000011880,ENSGALG00000038915,…
GO:0044003	modification by symbiont of host morphology or physiology	biological_process	0.024556	1	7	2604	19	14870	ENSGALG00000003383,ENSGALG00000004496,ENSGALG00000051135,ENSGALG00000006211,ENSGALG00000041226,ENSGALG00000042055,ENSGALG00000037784
GO:0010556	regulation of macromolecule biosynthetic process	biological_process	0.024588	1	441	2604	2361	14870	ENSGALG00000036043,ENSGALG00000003259,ENSGALG00000041924,ENSGALG00000003478,ENSGALG00000011880,ENSGALG00000047359,ENSGALG00000011718,ENSGALG00000038915,ENSGALG00000011133,ENSGALG00000006087,ENSGALG00000015497,ENSGALG00000025907,ENSGALG00000020359,ENSGALG00000034737,ENSGALG00000003821,ENSGALG00000002484,ENSGALG00000027591,ENSGALG00000002886,ENSGALG00000000678,ENSGALG00000007324,ENSGALG00000003323,…
GO:0010644	cell communication by electrical coupling	biological_process	0.024897	1	4	2604	7	14870	ENSGALG00000014873,ENSGALG00000005331,ENSGALG00000033405,ENSGALG00000039452
GO:0033588	Elongator holoenzyme complex	cellular_component	0.024964	1	3	2604	5	14870	ENSGALG00000016624,ENSGALG00000031227,ENSGALG00000012127
GO:0008093	cytoskeletal adaptor activity	molecular_function	0.025258	1	3	2604	5	14870	ENSGALG00000042538,ENSGALG00000012934,ENSGALG00000003594
GO:0019348	dolichol metabolic process	biological_process	0.025338	1	3	2604	4	14870	ENSGALG00000005066,ENSGALG00000014899,ENSGALG00000013804
GO:0051246	regulation of protein metabolic process	biological_process	0.025349	1	329	2604	1752	14870	ENSGALG00000042055,ENSGALG00000006571,ENSGALG00000035185,ENSGALG00000003712,ENSGALG00000033789,ENSGALG00000040672,ENSGALG00000000907,ENSGALG00000027786,ENSGALG00000004496,ENSGALG00000006655,ENSGALG00000008411,ENSGALG00000000466,ENSGALG00000018977,ENSGALG00000038000,ENSGALG00000011419,ENSGALG00000007511,ENSGALG00000002734,ENSGALG00000000607,ENSGALG00000042642,ENSGALG00000040519,ENSGALG00000032499,…
GO:0000978	RNA polymerase II core promoter proximal region sequence-specific DNA binding	molecular_function	0.025417	1	77	2604	364	14870	ENSGALG00000001021,ENSGALG00000026276,ENSGALG00000006806,ENSGALG00000009129,ENSGALG00000016058,ENSGALG00000040529,ENSGALG00000030932,ENSGALG00000010500,ENSGALG00000023195,ENSGALG00000041025,ENSGALG00000000616,ENSGALG00000035576,ENSGALG00000002523,ENSGALG00000005441,ENSGALG00000041626,ENSGALG00000012277,ENSGALG00000030844,ENSGALG00000043727,ENSGALG00000036497,ENSGALG00000016316,ENSGALG00000001093,…
GO:0044093	positive regulation of molecular function	biological_process	0.025529	1	196	2604	1027	14870	ENSGALG00000011402,ENSGALG00000003860,ENSGALG00000034251,ENSGALG00000003932,ENSGALG00000004101,ENSGALG00000041285,ENSGALG00000026263,ENSGALG00000003657,ENSGALG00000040869,ENSGALG00000004483,ENSGALG00000053575,ENSGALG00000008807,ENSGALG00000014899,ENSGALG00000029652,ENSGALG00000041078,ENSGALG00000008380,ENSGALG00000054336,ENSGALG00000005554,ENSGALG00000008281,ENSGALG00000011651,ENSGALG00000054196,…
GO:0060541	respiratory system development	biological_process	0.025534	1	34	2604	148	14870	ENSGALG00000041025,ENSGALG00000050508,ENSGALG00000005802,ENSGALG00000032702,ENSGALG00000037082,ENSGALG00000005441,ENSGALG00000040017,ENSGALG00000006087,ENSGALG00000006612,ENSGALG00000001021,ENSGALG00000005285,ENSGALG00000033404,ENSGALG00000001802,ENSGALG00000040016,ENSGALG00000037935,ENSGALG00000009129,ENSGALG00000002375,ENSGALG00000037148,ENSGALG00000007042,ENSGALG00000033365,ENSGALG00000029024,…
GO:0042054	histone methyltransferase activity	molecular_function	0.02558	1	11	2604	36	14870	ENSGALG00000014638,ENSGALG00000004324,ENSGALG00000000843,ENSGALG00000003068,ENSGALG00000042051,ENSGALG00000017611,ENSGALG00000003299,ENSGALG00000033678,ENSGALG00000006571,ENSGALG00000003233,ENSGALG00000014060
GO:2000269	regulation of fibroblast apoptotic process	biological_process	0.025582	1	5	2604	11	14870	ENSGALG00000026865,ENSGALG00000051135,ENSGALG00000002853,ENSGALG00000008081,ENSGALG00000007324
GO:0052564	response to immune response of other organism involved in symbiotic interaction	biological_process	0.025676	1	2	2604	2	14870	ENSGALG00000035946,ENSGALG00000003383
GO:0052572	response to host immune response	biological_process	0.025676	1	2	2604	2	14870	ENSGALG00000003383,ENSGALG00000035946
GO:0003779	actin binding	molecular_function	0.025815	1	63	2604	309	14870	ENSGALG00000041266,ENSGALG00000032658,ENSGALG00000031593,ENSGALG00000000674,ENSGALG00000003904,ENSGALG00000007052,ENSGALG00000035930,ENSGALG00000050508,ENSGALG00000006008,ENSGALG00000027777,ENSGALG00000012974,ENSGALG00000001014,ENSGALG00000043448,ENSGALG00000006025,ENSGALG00000040136,ENSGALG00000016920,ENSGALG00000013537,ENSGALG00000021572,ENSGALG00000031511,ENSGALG00000003977,ENSGALG00000039108,…
GO:0032879	regulation of localization	biological_process	0.025829	1	292	2604	1579	14870	ENSGALG00000035185,ENSGALG00000000907,ENSGALG00000021442,ENSGALG00000015491,ENSGALG00000008411,ENSGALG00000003573,ENSGALG00000003174,ENSGALG00000007101,ENSGALG00000007511,ENSGALG00000002734,ENSGALG00000042642,ENSGALG00000008206,ENSGALG00000007052,ENSGALG00000016600,ENSGALG00000045642,ENSGALG00000005802,ENSGALG00000006008,ENSGALG00000012974,ENSGALG00000026983,ENSGALG00000045602,ENSGALG00000031593,…
GO:0090050	positive regulation of cell migration involved in sprouting angiogenesis	biological_process	0.025838	1	6	2604	15	14870	ENSGALG00000000525,ENSGALG00000008302,ENSGALG00000011855,ENSGALG00000039710,ENSGALG00000005909,ENSGALG00000015148
GO:0017185	peptidyl-lysine hydroxylation	biological_process	0.025863	1	4	2604	7	14870	ENSGALG00000010459,ENSGALG00000004531,ENSGALG00000001802,ENSGALG00000027462
GO:0003174	mitral valve development	biological_process	0.025892	1	4	2604	8	14870	ENSGALG00000039452,ENSGALG00000037301,ENSGALG00000036497,ENSGALG00000002375
GO:0006796	phosphate-containing compound metabolic process	biological_process	0.025974	1	401	2604	2170	14870	ENSGALG00000031000,ENSGALG00000006707,ENSGALG00000042624,ENSGALG00000026663,ENSGALG00000027540,ENSGALG00000045796,ENSGALG00000008970,ENSGALG00000010314,ENSGALG00000051055,ENSGALG00000015230,ENSGALG00000041993,ENSGALG00000031331,ENSGALG00000006992,ENSGALG00000028466,ENSGALG00000006273,ENSGALG00000000674,ENSGALG00000014124,ENSGALG00000014727,ENSGALG00000001412,ENSGALG00000046950,ENSGALG00000042838,…
GO:0072148	epithelial cell fate commitment	biological_process	0.025978	1	5	2604	11	14870	ENSGALG00000037301,ENSGALG00000002375,ENSGALG00000014365,ENSGALG00000036869,ENSGALG00000037935
GO:0030900	forebrain development	biological_process	0.026108	1	53	2604	251	14870	ENSGALG00000004741,ENSGALG00000005441,ENSGALG00000037082,ENSGALG00000003424,ENSGALG00000043460,ENSGALG00000036043,ENSGALG00000009300,ENSGALG00000028302,ENSGALG00000001412,ENSGALG00000026983,ENSGALG00000007794,ENSGALG00000014555,ENSGALG00000036101,ENSGALG00000037556,ENSGALG00000035419,ENSGALG00000042051,ENSGALG00000033279,ENSGALG00000009129,ENSGALG00000004066,ENSGALG00000003369,ENSGALG00000005409,…
GO:1901137	carbohydrate derivative biosynthetic process	biological_process	0.026113	1	100	2604	482	14870	ENSGALG00000006141,ENSGALG00000049536,ENSGALG00000008438,ENSGALG00000042730,ENSGALG00000003510,ENSGALG00000014899,ENSGALG00000011035,ENSGALG00000016980,ENSGALG00000034473,ENSGALG00000030086,ENSGALG00000002023,ENSGALG00000026055,ENSGALG00000004496,ENSGALG00000000802,ENSGALG00000021539,ENSGALG00000013804,ENSGALG00000040272,ENSGALG00000015252,ENSGALG00000015230,ENSGALG00000037375,ENSGALG00000041993,…
GO:0046131	pyrimidine ribonucleoside metabolic process	biological_process	0.026251	1	9	2604	24	14870	ENSGALG00000027635,ENSGALG00000007305,ENSGALG00000015230,ENSGALG00000003732,ENSGALG00000007382,ENSGALG00000003510,ENSGALG00000003226,ENSGALG00000011770,ENSGALG00000000802
GO:0016561	protein import into peroxisome matrix, translocation	biological_process	0.026264	1	2	2604	2	14870	ENSGALG00000002836,ENSGALG00000045514
GO:0030182	neuron differentiation	biological_process	0.026346	1	163	2604	867	14870	ENSGALG00000038971,ENSGALG00000012885,ENSGALG00000028302,ENSGALG00000032181,ENSGALG00000041626,ENSGALG00000004943,ENSGALG00000006252,ENSGALG00000001328,ENSGALG00000036497,ENSGALG00000036539,ENSGALG00000030979,ENSGALG00000030931,ENSGALG00000032098,ENSGALG00000005622,ENSGALG00000009129,ENSGALG00000011347,ENSGALG00000005725,ENSGALG00000027891,ENSGALG00000031615,ENSGALG00000003712,ENSGALG00000003457,…
GO:0032464	positive regulation of protein homooligomerization	biological_process	0.026461	1	3	2604	4	14870	ENSGALG00000001569,ENSGALG00000000122,ENSGALG00000051135
GO:0002071	glandular epithelial cell maturation	biological_process	0.026557	1	2	2604	2	14870	ENSGALG00000010179,ENSGALG00000003518
GO:0006793	phosphorus metabolic process	biological_process	0.026558	1	407	2604	2205	14870	ENSGALG00000052318,ENSGALG00000003518,ENSGALG00000040224,ENSGALG00000001013,ENSGALG00000051266,ENSGALG00000015203,ENSGALG00000041700,ENSGALG00000034855,ENSGALG00000005884,ENSGALG00000012220,ENSGALG00000020745,ENSGALG00000012543,ENSGALG00000007191,ENSGALG00000053274,ENSGALG00000016994,ENSGALG00000027232,ENSGALG00000026229,ENSGALG00000001633,ENSGALG00000004640,ENSGALG00000015770,ENSGALG00000003642,…
GO:0005815	microtubule organizing center	cellular_component	0.026612	1	98	2604	481	14870	ENSGALG00000006632,ENSGALG00000006011,ENSGALG00000003321,ENSGALG00000009559,ENSGALG00000001118,ENSGALG00000006161,ENSGALG00000004236,ENSGALG00000007507,ENSGALG00000034373,ENSGALG00000013287,ENSGALG00000010129,ENSGALG00000011242,ENSGALG00000008368,ENSGALG00000003727,ENSGALG00000040397,ENSGALG00000032634,ENSGALG00000004400,ENSGALG00000002843,ENSGALG00000006110,ENSGALG00000012379,ENSGALG00000003113,…
GO:0048646	anatomical structure formation involved in morphogenesis	biological_process	0.026645	1	148	2604	764	14870	ENSGALG00000025822,ENSGALG00000003267,ENSGALG00000011645,ENSGALG00000006141,ENSGALG00000043092,ENSGALG00000031425,ENSGALG00000014899,ENSGALG00000029652,ENSGALG00000016316,ENSGALG00000003932,ENSGALG00000006609,ENSGALG00000004740,ENSGALG00000010013,ENSGALG00000014365,ENSGALG00000015148,ENSGALG00000028749,ENSGALG00000008018,ENSGALG00000043839,ENSGALG00000008351,ENSGALG00000000518,ENSGALG00000008281,…
GO:0035586	purinergic receptor activity	molecular_function	0.026697	1	8	2604	20	14870	ENSGALG00000039432,ENSGALG00000004346,ENSGALG00000010357,ENSGALG00000001573,ENSGALG00000016687,ENSGALG00000040561,ENSGALG00000003901,ENSGALG00000017327
GO:0010720	positive regulation of cell development	biological_process	0.026752	1	67	2604	326	14870	ENSGALG00000003712,ENSGALG00000008281,ENSGALG00000005554,ENSGALG00000019019,ENSGALG00000008018,ENSGALG00000032029,ENSGALG00000026055,ENSGALG00000007531,ENSGALG00000003693,ENSGALG00000040021,ENSGALG00000001093,ENSGALG00000023626,ENSGALG00000012865,ENSGALG00000012799,ENSGALG00000006655,ENSGALG00000038000,ENSGALG00000010500,ENSGALG00000012885,ENSGALG00000001412,ENSGALG00000027838,ENSGALG00000005713,…
GO:0005813	centrosome	cellular_component	0.026904	1	81	2604	390	14870	ENSGALG00000030672,ENSGALG00000011880,ENSGALG00000015821,ENSGALG00000035883,ENSGALG00000001258,ENSGALG00000004767,ENSGALG00000002002,ENSGALG00000016477,ENSGALG00000012879,ENSGALG00000015283,ENSGALG00000002316,ENSGALG00000003113,ENSGALG00000003045,ENSGALG00000036452,ENSGALG00000045705,ENSGALG00000038885,ENSGALG00000010119,ENSGALG00000047963,ENSGALG00000008302,ENSGALG00000006714,ENSGALG00000040397,…
GO:0051649	establishment of localization in cell	biological_process	0.026947	1	313	2604	1667	14870	ENSGALG00000002497,ENSGALG00000046787,ENSGALG00000008725,ENSGALG00000008320,ENSGALG00000016477,ENSGALG00000007152,ENSGALG00000033993,ENSGALG00000004431,ENSGALG00000002046,ENSGALG00000008713,ENSGALG00000033811,ENSGALG00000000122,ENSGALG00000002394,ENSGALG00000041722,ENSGALG00000008487,ENSGALG00000011238,ENSGALG00000011220,ENSGALG00000037593,ENSGALG00000006101,ENSGALG00000017316,ENSGALG00000034328,…
GO:1904674	positive regulation of somatic stem cell population maintenance	biological_process	0.026977	1	2	2604	2	14870	ENSGALG00000007324,ENSGALG00000009052
GO:0071499	cellular response to laminar fluid shear stress	biological_process	0.0271	1	2	2604	2	14870	ENSGALG00000009240,ENSGALG00000023689
GO:0070475	rRNA base methylation	biological_process	0.02712	1	4	2604	7	14870	ENSGALG00000014568,ENSGALG00000000891,ENSGALG00000037510,ENSGALG00000007967
GO:0031802	type 5 metabotropic glutamate receptor binding	molecular_function	0.027221	1	2	2604	2	14870	ENSGALG00000003323,ENSGALG00000000209
GO:1904020	regulation of G-protein coupled receptor internalization	biological_process	0.027221	1	2	2604	2	14870	ENSGALG00000054286,ENSGALG00000003323
GO:0032774	RNA biosynthetic process	biological_process	0.027252	1	404	2604	2156	14870	ENSGALG00000010677,ENSGALG00000036101,ENSGALG00000005679,ENSGALG00000004999,ENSGALG00000039134,ENSGALG00000043460,ENSGALG00000040270,ENSGALG00000004249,ENSGALG00000028236,ENSGALG00000036869,ENSGALG00000034230,ENSGALG00000026231,ENSGALG00000006688,ENSGALG00000043701,ENSGALG00000012178,ENSGALG00000026153,ENSGALG00000052515,ENSGALG00000033696,ENSGALG00000047565,ENSGALG00000026258,ENSGALG00000003965,…
GO:0042325	regulation of phosphorylation	biological_process	0.027299	1	186	2604	961	14870	ENSGALG00000004263,ENSGALG00000048930,ENSGALG00000030407,ENSGALG00000003921,ENSGALG00000005725,ENSGALG00000039775,ENSGALG00000050256,ENSGALG00000021656,ENSGALG00000001245,ENSGALG00000000209,ENSGALG00000009699,ENSGALG00000035576,ENSGALG00000001214,ENSGALG00000006252,ENSGALG00000032181,ENSGALG00000045642,ENSGALG00000023812,ENSGALG00000005802,ENSGALG00000012974,ENSGALG00000016779,ENSGALG00000002634,…
GO:0051960	regulation of nervous system development	biological_process	0.027464	1	107	2604	554	14870	ENSGALG00000010053,ENSGALG00000005409,ENSGALG00000002375,ENSGALG00000001079,ENSGALG00000048565,ENSGALG00000005134,ENSGALG00000016283,ENSGALG00000034986,ENSGALG00000042308,ENSGALG00000003203,ENSGALG00000011492,ENSGALG00000006456,ENSGALG00000008302,ENSGALG00000036869,ENSGALG00000002802,ENSGALG00000004249,ENSGALG00000004741,ENSGALG00000026153,ENSGALG00000037082,ENSGALG00000003429,ENSGALG00000007794,…
GO:0046671	negative regulation of retinal cell programmed cell death	biological_process	0.027497	1	2	2604	2	14870	ENSGALG00000012885,ENSGALG00000005718
GO:0035189	Rb-E2F complex	cellular_component	0.02756	1	2	2604	2	14870	ENSGALG00000016997,ENSGALG00000003045
GO:0030225	macrophage differentiation	biological_process	0.027627	1	9	2604	26	14870	ENSGALG00000033854,ENSGALG00000016997,ENSGALG00000008355,ENSGALG00000039682,ENSGALG00000005909,ENSGALG00000028466,ENSGALG00000015770,ENSGALG00000005554,ENSGALG00000030932
GO:0003684	damaged DNA binding	molecular_function	0.027796	1	12	2604	38	14870	ENSGALG00000033532,ENSGALG00000017493,ENSGALG00000008938,ENSGALG00000008218,ENSGALG00000011492,ENSGALG00000001586,ENSGALG00000028998,ENSGALG00000007324,ENSGALG00000051339,ENSGALG00000016664,ENSGALG00000003072,ENSGALG00000045705
GO:0060911	cardiac cell fate commitment	biological_process	0.027812	1	4	2604	8	14870	ENSGALG00000036043,ENSGALG00000014365,ENSGALG00000032994,ENSGALG00000037301
GO:0035145	exon-exon junction complex	cellular_component	0.0279	1	6	2604	14	14870	ENSGALG00000045403,ENSGALG00000010689,ENSGALG00000003108,ENSGALG00000002144,ENSGALG00000031813,ENSGALG00000016936
GO:0015923	mannosidase activity	molecular_function	0.028112	1	6	2604	15	14870	ENSGALG00000008320,ENSGALG00000041564,ENSGALG00000037375,ENSGALG00000033790,ENSGALG00000001615,ENSGALG00000050907
GO:0070085	glycosylation	biological_process	0.028135	1	46	2604	204	14870	ENSGALG00000003340,ENSGALG00000003815,ENSGALG00000008930,ENSGALG00000034473,ENSGALG00000016980,ENSGALG00000034975,ENSGALG00000014899,ENSGALG00000021174,ENSGALG00000006156,ENSGALG00000042730,ENSGALG00000049536,ENSGALG00000008438,ENSGALG00000006141,ENSGALG00000015252,ENSGALG00000048035,ENSGALG00000029747,ENSGALG00000005550,ENSGALG00000041101,ENSGALG00000030588,ENSGALG00000002412,ENSGALG00000001806,…
GO:0031625	ubiquitin protein ligase binding	molecular_function	0.02814	1	43	2604	190	14870	ENSGALG00000029402,ENSGALG00000009939,ENSGALG00000013511,ENSGALG00000042838,ENSGALG00000008675,ENSGALG00000004190,ENSGALG00000001583,ENSGALG00000012974,ENSGALG00000041900,ENSGALG00000033510,ENSGALG00000012885,ENSGALG00000013356,ENSGALG00000041432,ENSGALG00000055010,ENSGALG00000006755,ENSGALG00000008475,ENSGALG00000039409,ENSGALG00000040971,ENSGALG00000003254,ENSGALG00000011492,ENSGALG00000041030,…
GO:0003289	atrial septum primum morphogenesis	biological_process	0.028346	1	2	2604	2	14870	ENSGALG00000037301,ENSGALG00000036497
GO:0045806	negative regulation of endocytosis	biological_process	0.028466	1	10	2604	30	14870	ENSGALG00000003657,ENSGALG00000033110,ENSGALG00000003323,ENSGALG00000027777,ENSGALG00000015204,ENSGALG00000005554,ENSGALG00000002802,ENSGALG00000051621,ENSGALG00000015967,ENSGALG00000000122
GO:0097485	neuron projection guidance	biological_process	0.028545	1	35	2604	164	14870	ENSGALG00000026214,ENSGALG00000006563,ENSGALG00000006609,ENSGALG00000008930,ENSGALG00000037784,ENSGALG00000023626,ENSGALG00000008473,ENSGALG00000047060,ENSGALG00000031018,ENSGALG00000031529,ENSGALG00000001608,ENSGALG00000001171,ENSGALG00000043088,ENSGALG00000008537,ENSGALG00000042308,ENSGALG00000010490,ENSGALG00000005134,ENSGALG00000009129,ENSGALG00000001079,ENSGALG00000005725,ENSGALG00000005409,…
GO:0003743	translation initiation factor activity	molecular_function	0.028795	1	13	2604	41	14870	ENSGALG00000003259,ENSGALG00000008376,ENSGALG00000007919,ENSGALG00000033993,ENSGALG00000007780,ENSGALG00000010401,ENSGALG00000010301,ENSGALG00000047139,ENSGALG00000028517,ENSGALG00000009565,ENSGALG00000029343,ENSGALG00000008520,ENSGALG00000012529
GO:0040017	positive regulation of locomotion	biological_process	0.028868	1	64	2604	309	14870	ENSGALG00000041285,ENSGALG00000012799,ENSGALG00000014899,ENSGALG00000042642,ENSGALG00000003267,ENSGALG00000011645,ENSGALG00000032199,ENSGALG00000008018,ENSGALG00000021442,ENSGALG00000015148,ENSGALG00000000907,ENSGALG00000003642,ENSGALG00000011855,ENSGALG00000015770,ENSGALG00000004274,ENSGALG00000032098,ENSGALG00000005391,ENSGALG00000000311,ENSGALG00000005725,ENSGALG00000012885,ENSGALG00000001412,…
GO:0004818	glutamate-tRNA ligase activity	molecular_function	0.028875	1	2	2604	2	14870	ENSGALG00000009598,ENSGALG00000006122
GO:0006424	glutamyl-tRNA aminoacylation	biological_process	0.028875	1	2	2604	2	14870	ENSGALG00000006122,ENSGALG00000009598
GO:0031390	Ctf18 RFC-like complex	cellular_component	0.028917	1	4	2604	7	14870	ENSGALG00000040157,ENSGALG00000017064,ENSGALG00000008703,ENSGALG00000000632
GO:0004571	mannosyl-oligosaccharide 1,2-alpha-mannosidase activity	molecular_function	0.029006	1	4	2604	8	14870	ENSGALG00000008320,ENSGALG00000037375,ENSGALG00000041564,ENSGALG00000050907
GO:0015924	mannosyl-oligosaccharide mannosidase activity	molecular_function	0.029006	1	4	2604	8	14870	ENSGALG00000008320,ENSGALG00000037375,ENSGALG00000041564,ENSGALG00000050907
GO:0042175	nuclear outer membrane-endoplasmic reticulum membrane network	cellular_component	0.029011	1	81	2604	377	14870	ENSGALG00000027494,ENSGALG00000002053,ENSGALG00000007404,ENSGALG00000042214,ENSGALG00000011518,ENSGALG00000008320,ENSGALG00000012769,ENSGALG00000007183,ENSGALG00000012404,ENSGALG00000033520,ENSGALG00000041687,ENSGALG00000010364,ENSGALG00000003757,ENSGALG00000009291,ENSGALG00000007474,ENSGALG00000054307,ENSGALG00000003909,ENSGALG00000004165,ENSGALG00000000142,ENSGALG00000001220,ENSGALG00000003022,…
GO:1902263	apoptotic process involved in embryonic digit morphogenesis	biological_process	0.029037	1	2	2604	2	14870	ENSGALG00000002375,ENSGALG00000051135
GO:0003014	renal system process	biological_process	0.029127	1	15	2604	53	14870	ENSGALG00000000545,ENSGALG00000032702,ENSGALG00000008043,ENSGALG00000030027,ENSGALG00000002452,ENSGALG00000017405,ENSGALG00000034693,ENSGALG00000005936,ENSGALG00000006968,ENSGALG00000012885,ENSGALG00000005554,ENSGALG00000007794,ENSGALG00000001446,ENSGALG00000039452,ENSGALG00000007650
GO:1902578	single-organism localization	biological_process	0.029147	1	515	2604	2812	14870	ENSGALG00000002057,ENSGALG00000001664,ENSGALG00000000699,ENSGALG00000016512,ENSGALG00000037050,ENSGALG00000000608,ENSGALG00000010939,ENSGALG00000031411,ENSGALG00000027305,ENSGALG00000042741,ENSGALG00000002726,ENSGALG00000003010,ENSGALG00000007650,ENSGALG00000002982,ENSGALG00000042199,ENSGALG00000010820,ENSGALG00000011436,ENSGALG00000002284,ENSGALG00000033090,ENSGALG00000038599,ENSGALG00000004975,…
GO:0044464	cell part	cellular_component	0.029285	1	1890	2604	10668	14870	ENSGALG00000025842,ENSGALG00000021362,ENSGALG00000017644,ENSGALG00000038902,ENSGALG00000030739,ENSGALG00000030416,ENSGALG00000003321,ENSGALG00000007767,ENSGALG00000026161,ENSGALG00000007919,ENSGALG00000034054,ENSGALG00000044406,ENSGALG00000001056,ENSGALG00000031255,ENSGALG00000008864,ENSGALG00000001918,ENSGALG00000006565,ENSGALG00000037370,ENSGALG00000036876,ENSGALG00000035462,ENSGALG00000020534,…
0002725,ENSGALG00000004670,ENSGALG00000003860,ENSGALG00000001028,ENSGALG00000008341,ENSGALG00000015148,ENSGALG00000002707,ENSGALG00000024053,ENSGALG00000013098,ENSGALG00000002925,ENSGALG00000034434,ENSGALG00000001728,ENSGALG00000019355,ENSGALG00000032618,ENSGALG00000006968,ENSGALG00000006960,ENSGALG00000042661,ENSGALG00000041993,ENSGALG00000053285,ENSGALG00000039756,ENSGALG00000002853,ENSGALG0000…
GO:0005096	GTPase activator activity	molecular_function	0.029293	1	38	2604	179	14870	ENSGALG00000002131,ENSGALG00000029244,ENSGALG00000008150,ENSGALG00000003319,ENSGALG00000023703,ENSGALG00000029652,ENSGALG00000046248,ENSGALG00000016419,ENSGALG00000003819,ENSGALG00000042357,ENSGALG00000036566,ENSGALG00000026263,ENSGALG00000006201,ENSGALG00000051144,ENSGALG00000039307,ENSGALG00000012222,ENSGALG00000002395,ENSGALG00000036101,ENSGALG00000001225,ENSGALG00000043576,ENSGALG00000002562,…
GO:0009059	macromolecule biosynthetic process	biological_process	0.029322	1	571	2604	3075	14870	ENSGALG00000002144,ENSGALG00000026276,ENSGALG00000009129,ENSGALG00000036417,ENSGALG00000005622,ENSGALG00000003985,ENSGALG00000004263,ENSGALG00000003304,ENSGALG00000002587,ENSGALG00000040247,ENSGALG00000002634,ENSGALG00000000156,ENSGALG00000026983,ENSGALG00000045642,ENSGALG00000044098,ENSGALG00000003233,ENSGALG00000049714,ENSGALG00000007665,ENSGALG00000015773,ENSGALG00000002523,ENSGALG00000040006,…
GO:0044765	single-organism transport	biological_process	0.029423	1	485	2604	2636	14870	ENSGALG00000008411,ENSGALG00000030176,ENSGALG00000008602,ENSGALG00000030826,ENSGALG00000001157,ENSGALG00000045478,ENSGALG00000052298,ENSGALG00000003174,ENSGALG00000028996,ENSGALG00000034501,ENSGALG00000018977,ENSGALG00000003573,ENSGALG00000020805,ENSGALG00000007511,ENSGALG00000007101,ENSGALG00000002734,ENSGALG00000008206,ENSGALG00000040519,ENSGALG00000001666,ENSGALG00000021636,ENSGALG00000035185,…
GO:0008219	cell death	biological_process	0.029524	1	205	2604	1052	14870	ENSGALG00000023933,ENSGALG00000047963,ENSGALG00000037697,ENSGALG00000008302,ENSGALG00000005928,ENSGALG00000007324,ENSGALG00000040755,ENSGALG00000006969,ENSGALG00000003901,ENSGALG00000039409,ENSGALG00000033404,ENSGALG00000010949,ENSGALG00000005150,ENSGALG00000033090,ENSGALG00000003323,ENSGALG00000011436,ENSGALG00000026945,ENSGALG00000010490,ENSGALG00000037935,ENSGALG00000024083,ENSGALG00000003045,…
GO:0016265	death	biological_process	0.029524	1	205	2604	1052	14870	ENSGALG00000005936,ENSGALG00000039099,ENSGALG00000015204,ENSGALG00000038902,ENSGALG00000004357,ENSGALG00000011104,ENSGALG00000006426,ENSGALG00000024449,ENSGALG00000045846,ENSGALG00000033365,ENSGALG00000002029,ENSGALG00000007650,ENSGALG00000006110,ENSGALG00000008520,ENSGALG00000010129,ENSGALG00000008368,ENSGALG00000032925,ENSGALG00000005928,ENSGALG00000047963,ENSGALG00000037697,ENSGALG00000008302,…
GO:0009991	response to extracellular stimulus	biological_process	0.029628	1	66	2604	310	14870	ENSGALG00000037593,ENSGALG00000008051,ENSGALG00000055010,ENSGALG00000033090,ENSGALG00000005095,ENSGALG00000038885,ENSGALG00000041687,ENSGALG00000036101,ENSGALG00000009565,ENSGALG00000042214,ENSGALG00000002765,ENSGALG00000013872,ENSGALG00000028037,ENSGALG00000028871,ENSGALG00000015204,ENSGALG00000024082,ENSGALG00000038902,ENSGALG00000011104,ENSGALG00000003933,ENSGALG00000010926,ENSGALG00000008358,…
GO:0010512	negative regulation of phosphatidylinositol biosynthetic process	biological_process	0.029682	1	2	2604	2	14870	ENSGALG00000012178,ENSGALG00000003642
GO:0035793	positive regulation of metanephric mesenchymal cell migration by platelet-derived growth factor receptor-beta signaling pathway	biological_process	0.029682	1	2	2604	2	14870	ENSGALG00000003642,ENSGALG00000012178
GO:1900238	regulation of metanephric mesenchymal cell migration by platelet-derived growth factor receptor-beta signaling pathway	biological_process	0.029682	1	2	2604	2	14870	ENSGALG00000012178,ENSGALG00000003642
GO:2000591	positive regulation of metanephric mesenchymal cell migration	biological_process	0.029682	1	2	2604	2	14870	ENSGALG00000012178,ENSGALG00000003642
GO:0051174	regulation of phosphorus metabolic process	biological_process	0.029824	1	208	2604	1090	14870	ENSGALG00000030303,ENSGALG00000001245,ENSGALG00000009699,ENSGALG00000000209,ENSGALG00000050256,ENSGALG00000039775,ENSGALG00000021656,ENSGALG00000030407,ENSGALG00000004263,ENSGALG00000048930,ENSGALG00000011347,ENSGALG00000005725,ENSGALG00000029793,ENSGALG00000003921,ENSGALG00000002634,ENSGALG00000015687,ENSGALG00000012885,ENSGALG00000012974,ENSGALG00000005802,ENSGALG00000045642,ENSGALG00000032181,…
GO:0014041	regulation of neuron maturation	biological_process	0.029859	1	3	2604	5	14870	ENSGALG00000012885,ENSGALG00000040606,ENSGALG00000006655
GO:0015850	organic hydroxy compound transport	biological_process	0.029954	1	37	2604	158	14870	ENSGALG00000014899,ENSGALG00000030548,ENSGALG00000001449,ENSGALG00000010926,ENSGALG00000002452,ENSGALG00000012620,ENSGALG00000010237,ENSGALG00000008411,ENSGALG00000015382,ENSGALG00000003242,ENSGALG00000032986,ENSGALG00000037148,ENSGALG00000036897,ENSGALG00000006968,ENSGALG00000005554,ENSGALG00000007650,ENSGALG00000017302,ENSGALG00000001573,ENSGALG00000012879,ENSGALG00000010820,ENSGALG00000041687,…
GO:0005665	DNA-directed RNA polymerase II, core complex	cellular_component	0.029957	1	5	2604	10	14870	ENSGALG00000036019,ENSGALG00000002591,ENSGALG00000002057,ENSGALG00000030808,ENSGALG00000001168
GO:0043583	ear development	biological_process	0.029963	1	36	2604	158	14870	ENSGALG00000013624,ENSGALG00000051135,ENSGALG00000012885,ENSGALG00000031343,ENSGALG00000023195,ENSGALG00000043460,ENSGALG00000004249,ENSGALG00000030128,ENSGALG00000004741,ENSGALG00000009755,ENSGALG00000030979,ENSGALG00000014268,ENSGALG00000026258,ENSGALG00000026276,ENSGALG00000005612,ENSGALG00000002375,ENSGALG00000042308,ENSGALG00000007483,ENSGALG00000009129,ENSGALG00000033365,ENSGALG00000005909,…
GO:0031669	cellular response to nutrient levels	biological_process	0.030101	1	52	2604	237	14870	ENSGALG00000001727,ENSGALG00000030585,ENSGALG00000043754,ENSGALG00000012885,ENSGALG00000041700,ENSGALG00000002765,ENSGALG00000013872,ENSGALG00000029760,ENSGALG00000041353,ENSGALG00000009565,ENSGALG00000038241,ENSGALG00000042214,ENSGALG00000008051,ENSGALG00000013462,ENSGALG00000055010,ENSGALG00000033090,ENSGALG00000005160,ENSGALG00000015546,ENSGALG00000017343,ENSGALG00000037593,ENSGALG00000038885,…
GO:0048585	negative regulation of response to stimulus	biological_process	0.030144	1	184	2604	962	14870	ENSGALG00000004741,ENSGALG00000042214,ENSGALG00000012178,ENSGALG00000030607,ENSGALG00000006808,ENSGALG00000050176,ENSGALG00000026293,ENSGALG00000033510,ENSGALG00000043460,ENSGALG00000030007,ENSGALG00000008084,ENSGALG00000009052,ENSGALG00000036101,ENSGALG00000000122,ENSGALG00000034986,ENSGALG00000011207,ENSGALG00000006453,ENSGALG00000014638,ENSGALG00000012934,ENSGALG00000038885,ENSGALG00000001220,…
GO:1902531	regulation of intracellular signal transduction	biological_process	0.030158	1	203	2604	1067	14870	ENSGALG00000045846,ENSGALG00000003103,ENSGALG00000002699,ENSGALG00000002131,ENSGALG00000007650,ENSGALG00000016687,ENSGALG00000003578,ENSGALG00000032925,ENSGALG00000031255,ENSGALG00000025735,ENSGALG00000000055,ENSGALG00000027476,ENSGALG00000032415,ENSGALG00000043711,ENSGALG00000024082,ENSGALG00000011104,ENSGALG00000003217,ENSGALG00000012342,ENSGALG00000012124,ENSGALG00000042744,ENSGALG00000012454,…
GO:0021631	optic nerve morphogenesis	biological_process	0.030198	1	3	2604	5	14870	ENSGALG00000004741,ENSGALG00000006609,ENSGALG00000000442
GO:1902653	secondary alcohol biosynthetic process	biological_process	0.030202	1	9	2604	25	14870	ENSGALG00000037065,ENSGALG00000027188,ENSGALG00000016665,ENSGALG00000009365,ENSGALG00000032986,ENSGALG00000046656,ENSGALG00000037852,ENSGALG00000035768,ENSGALG00000031255
GO:0051817	modification of morphology or physiology of other organism involved in symbiotic interaction	biological_process	0.030214	1	14	2604	49	14870	ENSGALG00000004496,ENSGALG00000006211,ENSGALG00000006453,ENSGALG00000005725,ENSGALG00000041226,ENSGALG00000008108,ENSGALG00000051135,ENSGALG00000003383,ENSGALG00000037784,ENSGALG00000042055,ENSGALG00000006201,ENSGALG00000031960,ENSGALG00000035487,ENSGALG00000000189
GO:0003179	heart valve morphogenesis	biological_process	0.030242	1	10	2604	33	14870	ENSGALG00000001449,ENSGALG00000034986,ENSGALG00000016997,ENSGALG00000037301,ENSGALG00000002375,ENSGALG00000036497,ENSGALG00000002922,ENSGALG00000043433,ENSGALG00000050508,ENSGALG00000039452
GO:0044237	cellular metabolic process	biological_process	0.030494	1	1300	2604	7196	14870	ENSGALG00000031216,ENSGALG00000004741,ENSGALG00000000870,ENSGALG00000028409,ENSGALG00000040905,ENSGALG00000006233,ENSGALG00000003485,ENSGALG00000043904,ENSGALG00000001117,ENSGALG00000015821,ENSGALG00000008320,ENSGALG00000047646,ENSGALG00000024272,ENSGALG00000000122,ENSGALG00000011207,ENSGALG00000034986,ENSGALG00000032039,ENSGALG00000033807,ENSGALG00000008275,ENSGALG00000011492,ENSGALG00000002187,…
GO:0005484	SNAP receptor activity	molecular_function	0.030611	1	9	2604	27	14870	ENSGALG00000007476,ENSGALG00000015413,ENSGALG00000001107,ENSGALG00000013462,ENSGALG00000003880,ENSGALG00000035153,ENSGALG00000041722,ENSGALG00000004172,ENSGALG00000005412
GO:0015630	microtubule cytoskeleton	cellular_component	0.030716	1	151	2604	776	14870	ENSGALG00000040397,ENSGALG00000003727,ENSGALG00000002843,ENSGALG00000009559,ENSGALG00000041814,ENSGALG00000013287,ENSGALG00000030384,ENSGALG00000034373,ENSGALG00000007507,ENSGALG00000004236,ENSGALG00000006161,ENSGALG00000034347,ENSGALG00000006688,ENSGALG00000035883,ENSGALG00000015821,ENSGALG00000008725,ENSGALG00000002002,ENSGALG00000016477,ENSGALG00000036101,ENSGALG00000015283,ENSGALG00000012879,…
GO:0021511	spinal cord patterning	biological_process	0.030732	1	8	2604	22	14870	ENSGALG00000003965,ENSGALG00000026983,ENSGALG00000008452,ENSGALG00000010500,ENSGALG00000036806,ENSGALG00000030353,ENSGALG00000036869,ENSGALG00000037082
GO:0046398	UDP-glucuronate metabolic process	biological_process	0.030761	1	2	2604	2	14870	ENSGALG00000041993,ENSGALG00000010125
GO:0060008	Sertoli cell differentiation	biological_process	0.030813	1	5	2604	12	14870	ENSGALG00000010160,ENSGALG00000037935,ENSGALG00000029024,ENSGALG00000034003,ENSGALG00000002187
GO:0042101	T cell receptor complex	cellular_component	0.030828	1	5	2604	12	14870	ENSGALG00000001486,ENSGALG00000007418,ENSGALG00000027305,ENSGALG00000015441,ENSGALG00000007579
GO:0061628	H3K27me3 modified histone binding	molecular_function	0.030831	1	2	2604	2	14870	ENSGALG00000000747,ENSGALG00000004999
GO:0030036	actin cytoskeleton organization	biological_process	0.030924	1	92	2604	468	14870	ENSGALG00000002922,ENSGALG00000008351,ENSGALG00000033789,ENSGALG00000015148,ENSGALG00000021442,ENSGALG00000004740,ENSGALG00000002412,ENSGALG00000005678,ENSGALG00000028749,ENSGALG00000032029,ENSGALG00000012865,ENSGALG00000005414,ENSGALG00000008411,ENSGALG00000034562,ENSGALG00000000977,ENSGALG00000011645,ENSGALG00000009158,ENSGALG00000029652,ENSGALG00000008043,ENSGALG00000043092,ENSGALG00000012017,…
GO:0097017	renal protein absorption	biological_process	0.030941	1	2	2604	2	14870	ENSGALG00000005554,ENSGALG00000001446
GO:0002244	hematopoietic progenitor cell differentiation	biological_process	0.031044	1	26	2604	107	14870	ENSGALG00000042469,ENSGALG00000005725,ENSGALG00000002375,ENSGALG00000023296,ENSGALG00000011168,ENSGALG00000008206,ENSGALG00000000769,ENSGALG00000012865,ENSGALG00000037241,ENSGALG00000005365,ENSGALG00000022733,ENSGALG00000008302,ENSGALG00000014012,ENSGALG00000011492,ENSGALG00000008132,ENSGALG00000036497,ENSGALG00000011646,ENSGALG00000041626,ENSGALG00000024122,ENSGALG00000011718,ENSGALG00000000284,…
GO:0044389	ubiquitin-like protein ligase binding	molecular_function	0.031095	1	46	2604	205	14870	ENSGALG00000031813,ENSGALG00000028749,ENSGALG00000004237,ENSGALG00000042761,ENSGALG00000036941,ENSGALG00000003208,ENSGALG00000005789,ENSGALG00000016997,ENSGALG00000008368,ENSGALG00000048409,ENSGALG00000008358,ENSGALG00000008625,ENSGALG00000009864,ENSGALG00000001118,ENSGALG00000008355,ENSGALG00000041226,ENSGALG00000007919,ENSGALG00000006824,ENSGALG00000001238,ENSGALG00000010175,ENSGALG00000030672,…
GO:0006165	nucleoside diphosphate phosphorylation	biological_process	0.031105	1	18	2604	65	14870	ENSGALG00000015770,ENSGALG00000001245,ENSGALG00000001992,ENSGALG00000011035,ENSGALG00000014528,ENSGALG00000003267,ENSGALG00000027635,ENSGALG00000015230,ENSGALG00000033993,ENSGALG00000034855,ENSGALG00000011093,ENSGALG00000034960,ENSGALG00000006305,ENSGALG00000002377,ENSGALG00000025907,ENSGALG00000006543,ENSGALG00000001117,ENSGALG00000007305
GO:0046939	nucleotide phosphorylation	biological_process	0.031105	1	18	2604	65	14870	ENSGALG00000034960,ENSGALG00000006305,ENSGALG00000002377,ENSGALG00000025907,ENSGALG00000001117,ENSGALG00000006543,ENSGALG00000007305,ENSGALG00000033993,ENSGALG00000034855,ENSGALG00000011093,ENSGALG00000011035,ENSGALG00000014528,ENSGALG00000003267,ENSGALG00000027635,ENSGALG00000015230,ENSGALG00000015770,ENSGALG00000001245,ENSGALG00000001992
GO:0019220	regulation of phosphate metabolic process	biological_process	0.031119	1	207	2604	1086	14870	ENSGALG00000044406,ENSGALG00000052629,ENSGALG00000032925,ENSGALG00000025735,ENSGALG00000031255,ENSGALG00000003492,ENSGALG00000003578,ENSGALG00000008520,ENSGALG00000035913,ENSGALG00000002131,ENSGALG00000007650,ENSGALG00000002699,ENSGALG00000006110,ENSGALG00000006426,ENSGALG00000012379,ENSGALG00000003103,ENSGALG00000035814,ENSGALG00000011104,ENSGALG00000012342,ENSGALG00000002028,ENSGALG00000021362,…
GO:0050790	regulation of catalytic activity	biological_process	0.031159	1	259	2604	1374	14870	ENSGALG00000008355,ENSGALG00000030775,ENSGALG00000023703,ENSGALG00000005401,ENSGALG00000037603,ENSGALG00000032199,ENSGALG00000042357,ENSGALG00000006201,ENSGALG00000000551,ENSGALG00000016997,ENSGALG00000037148,ENSGALG00000019019,ENSGALG00000011297,ENSGALG00000011347,ENSGALG00000032469,ENSGALG00000003921,ENSGALG00000005725,ENSGALG00000006805,ENSGALG00000030303,ENSGALG00000015546,ENSGALG00000044851,…
GO:0048523	negative regulation of cellular process	biological_process	0.031262	1	524	2604	2873	14870	ENSGALG00000000943,ENSGALG00000024083,ENSGALG00000002276,ENSGALG00000012692,ENSGALG00000009929,ENSGALG00000005659,ENSGALG00000006456,ENSGALG00000005696,ENSGALG00000002484,ENSGALG00000033404,ENSGALG00000039409,ENSGALG00000003323,ENSGALG00000007324,ENSGALG00000038915,ENSGALG00000011718,ENSGALG00000029502,ENSGALG00000002802,ENSGALG00000051144,ENSGALG00000020359,ENSGALG00000013624,ENSGALG00000036043,…
GO:0046965	retinoid X receptor binding	molecular_function	0.031319	1	4	2604	8	14870	ENSGALG00000042739,ENSGALG00000033090,ENSGALG00000030396,ENSGALG00000033404
GO:0051094	positive regulation of developmental process	biological_process	0.031338	1	158	2604	822	14870	ENSGALG00000008520,ENSGALG00000040606,ENSGALG00000003578,ENSGALG00000031255,ENSGALG00000005842,ENSGALG00000040087,ENSGALG00000011242,ENSGALG00000001080,ENSGALG00000010179,ENSGALG00000034967,ENSGALG00000024449,ENSGALG00000040297,ENSGALG00000008537,ENSGALG00000023296,ENSGALG00000038902,ENSGALG00000008609,ENSGALG00000012342,ENSGALG00000005936,ENSGALG00000039099,ENSGALG00000001143,ENSGALG00000028037,…
GO:0031105	septin complex	cellular_component	0.031477	1	5	2604	12	14870	ENSGALG00000011476,ENSGALG00000001688,ENSGALG00000035185,ENSGALG00000008633,ENSGALG00000011913
GO:2000209	regulation of anoikis	biological_process	0.03149	1	5	2604	12	14870	ENSGALG00000012885,ENSGALG00000044383,ENSGALG00000002375,ENSGALG00000005150,ENSGALG00000003855
GO:0009746	response to hexose	biological_process	0.031511	1	19	2604	73	14870	ENSGALG00000043754,ENSGALG00000006968,ENSGALG00000005554,ENSGALG00000042837,ENSGALG00000034960,ENSGALG00000001857,ENSGALG00000034014,ENSGALG00000032986,ENSGALG00000036497,ENSGALG00000006543,ENSGALG00000027188,ENSGALG00000007636,ENSGALG00000000122,ENSGALG00000033811,ENSGALG00000004285,ENSGALG00000011104,ENSGALG00000008713,ENSGALG00000037603,ENSGALG00000002466
GO:0034284	response to monosaccharide	biological_process	0.031511	1	19	2604	73	14870	ENSGALG00000001857,ENSGALG00000034014,ENSGALG00000032986,ENSGALG00000034960,ENSGALG00000036497,ENSGALG00000006543,ENSGALG00000006968,ENSGALG00000005554,ENSGALG00000043754,ENSGALG00000042837,ENSGALG00000000122,ENSGALG00000011104,ENSGALG00000033811,ENSGALG00000004285,ENSGALG00000008713,ENSGALG00000037603,ENSGALG00000002466,ENSGALG00000007636,ENSGALG00000027188
GO:0017112	Rab guanyl-nucleotide exchange factor activity	molecular_function	0.031519	1	9	2604	29	14870	ENSGALG00000007203,ENSGALG00000024082,ENSGALG00000002284,ENSGALG00000002394,ENSGALG00000043178,ENSGALG00000007707,ENSGALG00000002038,ENSGALG00000001157,ENSGALG00000005716
GO:0032268	regulation of cellular protein metabolic process	biological_process	0.031581	1	305	2604	1624	14870	ENSGALG00000023812,ENSGALG00000045642,ENSGALG00000005802,ENSGALG00000012974,ENSGALG00000002634,ENSGALG00000053517,ENSGALG00000004920,ENSGALG00000003786,ENSGALG00000025899,ENSGALG00000032496,ENSGALG00000048930,ENSGALG00000004263,ENSGALG00000030407,ENSGALG00000039775,ENSGALG00000050256,ENSGALG00000035185,ENSGALG00000042055,ENSGALG00000006571,ENSGALG00000003712,ENSGALG00000033789,ENSGALG00000040672,…
GO:0031416	NatB complex	cellular_component	0.0316	1	2	2604	2	14870	ENSGALG00000041821,ENSGALG00000012587
GO:0034114	regulation of heterotypic cell-cell adhesion	biological_process	0.031613	1	5	2604	11	14870	ENSGALG00000027305,ENSGALG00000006751,ENSGALG00000000466,ENSGALG00000005554,ENSGALG00000048035
GO:1902532	negative regulation of intracellular signal transduction	biological_process	0.03171	1	69	2604	327	14870	ENSGALG00000001220,ENSGALG00000008302,ENSGALG00000037593,ENSGALG00000037492,ENSGALG00000039409,ENSGALG00000000122,ENSGALG00000011207,ENSGALG00000036452,ENSGALG00000014638,ENSGALG00000003113,ENSGALG00000042744,ENSGALG00000013624,ENSGALG00000008084,ENSGALG00000007794,ENSGALG00000036101,ENSGALG00000004741,ENSGALG00000006808,ENSGALG00000026293,ENSGALG00000005569,ENSGALG00000012584,ENSGALG00000003217,…
GO:0060923	cardiac muscle cell fate commitment	biological_process	0.031719	1	3	2604	5	14870	ENSGALG00000014365,ENSGALG00000037301,ENSGALG00000036043
GO:0070482	response to oxygen levels	biological_process	0.031784	1	31	2604	130	14870	ENSGALG00000002452,ENSGALG00000035768,ENSGALG00000002375,ENSGALG00000030775,ENSGALG00000011035,ENSGALG00000002237,ENSGALG00000008663,ENSGALG00000006824,ENSGALG00000006707,ENSGALG00000000853,ENSGALG00000015937,ENSGALG00000040755,ENSGALG00000040492,ENSGALG00000012541,ENSGALG00000031332,ENSGALG00000001021,ENSGALG00000037593,ENSGALG00000047963,ENSGALG00000005365,ENSGALG00000023757,ENSGALG00000010013,…
GO:0070374	positive regulation of ERK1 and ERK2 cascade	biological_process	0.031924	1	29	2604	121	14870	ENSGALG00000011104,ENSGALG00000002375,ENSGALG00000005725,ENSGALG00000039775,ENSGALG00000021656,ENSGALG00000026663,ENSGALG00000024466,ENSGALG00000012865,ENSGALG00000003323,ENSGALG00000010949,ENSGALG00000049551,ENSGALG00000003642,ENSGALG00000018977,ENSGALG00000008302,ENSGALG00000015770,ENSGALG00000025876,ENSGALG00000000907,ENSGALG00000040224,ENSGALG00000012178,ENSGALG00000054196,ENSGALG00000045642,…
GO:0001932	regulation of protein phosphorylation	biological_process	0.031934	1	171	2604	883	14870	ENSGALG00000010997,ENSGALG00000030800,ENSGALG00000001289,ENSGALG00000003855,ENSGALG00000048035,ENSGALG00000008073,ENSGALG00000016624,ENSGALG00000006751,ENSGALG00000004237,ENSGALG00000016296,ENSGALG00000034960,ENSGALG00000042761,ENSGALG00000039682,ENSGALG00000004236,ENSGALG00000010175,ENSGALG00000031642,ENSGALG00000012150,ENSGALG00000040655,ENSGALG00000037301,ENSGALG00000003078,ENSGALG00000000525,…
GO:0030623	U5 snRNA binding	molecular_function	0.032151	1	2	2604	2	14870	ENSGALG00000000988,ENSGALG00000002943
GO:0009404	toxin metabolic process	biological_process	0.03218	1	4	2604	7	14870	ENSGALG00000001320,ENSGALG00000011651,ENSGALG00000025822,ENSGALG00000008133
GO:0016020	membrane	cellular_component	0.032467	1	1034	2604	5767	14870	ENSGALG00000031735,ENSGALG00000030255,ENSGALG00000043756,ENSGALG00000017405,ENSGALG00000031529,ENSGALG00000026316,ENSGALG00000028749,ENSGALG00000029480,ENSGALG00000045876,ENSGALG00000001975,ENSGALG00000011802,ENSGALG00000004759,ENSGALG00000031707,ENSGALG00000041226,ENSGALG00000037839,ENSGALG00000033204,ENSGALG00000014899,ENSGALG00000029378,ENSGALG00000039781,ENSGALG00000034855,ENSGALG00000037485,…
GO:0050687	negative regulation of defense response to virus	biological_process	0.032482	1	7	2604	18	14870	ENSGALG00000004236,ENSGALG00000015004,ENSGALG00000006808,ENSGALG00000001654,ENSGALG00000042761,ENSGALG00000003383,ENSGALG00000041030
GO:0015858	nucleoside transport	biological_process	0.032592	1	7	2604	18	14870	ENSGALG00000030863,ENSGALG00000010174,ENSGALG00000005095,ENSGALG00000010182,ENSGALG00000002621,ENSGALG00000010497,ENSGALG00000008675
GO:0042221	response to chemical	biological_process	0.03271	1	413	2604	2222	14870	ENSGALG00000001220,ENSGALG00000039818,ENSGALG00000041432,ENSGALG00000000189,ENSGALG00000049551,ENSGALG00000009291,ENSGALG00000012879,ENSGALG00000042308,ENSGALG00000006453,ENSGALG00000039865,ENSGALG00000043460,ENSGALG00000036101,ENSGALG00000009565,ENSGALG00000006527,ENSGALG00000026153,ENSGALG00000016675,ENSGALG00000012178,ENSGALG00000030607,ENSGALG00000002908,ENSGALG00000029599,ENSGALG00000047060,…
GO:0035064	methylated histone binding	molecular_function	0.03272	1	13	2604	44	14870	ENSGALG00000016936,ENSGALG00000011976,ENSGALG00000041433,ENSGALG00000035911,ENSGALG00000000747,ENSGALG00000004999,ENSGALG00000002954,ENSGALG00000023338,ENSGALG00000004542,ENSGALG00000016849,ENSGALG00000050692,ENSGALG00000038338,ENSGALG00000014457
GO:0032469	endoplasmic reticulum calcium ion homeostasis	biological_process	0.03278	1	6	2604	16	14870	ENSGALG00000006775,ENSGALG00000015770,ENSGALG00000012885,ENSGALG00000001220,ENSGALG00000005391,ENSGALG00000012222
GO:0055119	relaxation of cardiac muscle	biological_process	0.032789	1	4	2604	8	14870	ENSGALG00000003901,ENSGALG00000010820,ENSGALG00000014727,ENSGALG00000042744
GO:0008643	carbohydrate transport	biological_process	0.033101	1	21	2604	83	14870	ENSGALG00000000853,ENSGALG00000001245,ENSGALG00000009306,ENSGALG00000034562,ENSGALG00000002466,ENSGALG00000037603,ENSGALG00000000703,ENSGALG00000002452,ENSGALG00000027232,ENSGALG00000002982,ENSGALG00000037556,ENSGALG00000005554,ENSGALG00000034855,ENSGALG00000003879,ENSGALG00000006968,ENSGALG00000000195,ENSGALG00000006087,ENSGALG00000010013,ENSGALG00000001857,ENSGALG00000009240,ENSGALG00000000795
GO:0060061	Spemann organizer formation	biological_process	0.033349	1	2	2604	2	14870	ENSGALG00000006965,ENSGALG00000001079
GO:0006446	regulation of translational initiation	biological_process	0.033407	1	13	2604	44	14870	ENSGALG00000048830,ENSGALG00000002488,ENSGALG00000002057,ENSGALG00000010301,ENSGALG00000002734,ENSGALG00000012628,ENSGALG00000008520,ENSGALG00000009565,ENSGALG00000029343,ENSGALG00000005745,ENSGALG00000037904,ENSGALG00000042055,ENSGALG00000003259
GO:0043235	receptor complex	cellular_component	0.033597	1	57	2604	284	14870	ENSGALG00000026146,ENSGALG00000033510,ENSGALG00000040247,ENSGALG00000023881,ENSGALG00000041900,ENSGALG00000005802,ENSGALG00000001486,ENSGALG00000032702,ENSGALG00000004741,ENSGALG00000007579,ENSGALG00000042838,ENSGALG00000003821,ENSGALG00000007418,ENSGALG00000015770,ENSGALG00000014268,ENSGALG00000005696,ENSGALG00000033090,ENSGALG00000015441,ENSGALG00000008267,ENSGALG00000030904,ENSGALG00000030931,…
GO:0023056	positive regulation of signaling	biological_process	0.033714	1	192	2604	1005	14870	ENSGALG00000041226,ENSGALG00000003267,ENSGALG00000025822,ENSGALG00000041285,ENSGALG00000002798,ENSGALG00000034251,ENSGALG00000034562,ENSGALG00000036806,ENSGALG00000003860,ENSGALG00000011402,ENSGALG00000037223,ENSGALG00000031529,ENSGALG00000014365,ENSGALG00000030030,ENSGALG00000004740,ENSGALG00000008281,ENSGALG00000010401,ENSGALG00000005554,ENSGALG00000002922,ENSGALG00000001728,ENSGALG00000054196,…
GO:0060319	primitive erythrocyte differentiation	biological_process	0.033718	1	2	2604	2	14870	ENSGALG00000000498,ENSGALG00000005909
GO:0009967	positive regulation of signal transduction	biological_process	0.033916	1	172	2604	891	14870	ENSGALG00000003103,ENSGALG00000006426,ENSGALG00000007650,ENSGALG00000033365,ENSGALG00000016687,ENSGALG00000003010,ENSGALG00000025735,ENSGALG00000031255,ENSGALG00000052629,ENSGALG00000000055,ENSGALG00000005936,ENSGALG00000039099,ENSGALG00000043711,ENSGALG00000024082,ENSGALG00000012342,ENSGALG00000011104,ENSGALG00000008609,ENSGALG00000001946,ENSGALG00000012124,ENSGALG00000037494,ENSGALG00000001258,…
GO:0016830	carbon-carbon lyase activity	molecular_function	0.034	1	12	2604	40	14870	ENSGALG00000006134,ENSGALG00000027822,ENSGALG00000004614,ENSGALG00000013094,ENSGALG00000011770,ENSGALG00000024041,ENSGALG00000007636,ENSGALG00000010219,ENSGALG00000034829,ENSGALG00000008121,ENSGALG00000035850,ENSGALG00000007267
GO:0031111	negative regulation of microtubule polymerization or depolymerization	biological_process	0.034012	1	7	2604	21	14870	ENSGALG00000033203,ENSGALG00000041078,ENSGALG00000011645,ENSGALG00000006456,ENSGALG00000008302,ENSGALG00000034373,ENSGALG00000012821
GO:2001270	regulation of cysteine-type endopeptidase activity involved in execution phase of apoptosis	biological_process	0.034099	1	2	2604	2	14870	ENSGALG00000006426,ENSGALG00000004190
GO:2001271	negative regulation of cysteine-type endopeptidase activity involved in execution phase of apoptosis	biological_process	0.034099	1	2	2604	2	14870	ENSGALG00000004190,ENSGALG00000006426
GO:0034105	positive regulation of tissue remodeling	biological_process	0.034231	1	5	2604	11	14870	ENSGALG00000045642,ENSGALG00000033520,ENSGALG00000000201,ENSGALG00000010926,ENSGALG00000033090
GO:2001235	positive regulation of apoptotic signaling pathway	biological_process	0.034261	1	24	2604	94	14870	ENSGALG00000037593,ENSGALG00000000466,ENSGALG00000023933,ENSGALG00000005936,ENSGALG00000039099,ENSGALG00000007324,ENSGALG00000006707,ENSGALG00000030931,ENSGALG00000040016,ENSGALG00000000122,ENSGALG00000011297,ENSGALG00000012216,ENSGALG00000006426,ENSGALG00000051135,ENSGALG00000007650,ENSGALG00000035185,ENSGALG00000001728,ENSGALG00000001446,ENSGALG00000006992,ENSGALG00000010997,ENSGALG00000031511,…
GO:0043085	positive regulation of catalytic activity	biological_process	0.034372	1	158	2604	824	14870	ENSGALG00000003103,ENSGALG00000006426,ENSGALG00000002131,ENSGALG00000006110,ENSGALG00000002699,ENSGALG00000029244,ENSGALG00000003578,ENSGALG00000031255,ENSGALG00000025735,ENSGALG00000000055,ENSGALG00000005936,ENSGALG00000001431,ENSGALG00000023296,ENSGALG00000046248,ENSGALG00000016419,ENSGALG00000012342,ENSGALG00000035814,ENSGALG00000011104,ENSGALG00000021362,ENSGALG00000002028,ENSGALG00000002831,…
GO:0061038	uterus morphogenesis	biological_process	0.034389	1	3	2604	5	14870	ENSGALG00000038948,ENSGALG00000001449,ENSGALG00000014638
GO:0051301	cell division	biological_process	0.034535	1	71	2604	334	14870	ENSGALG00000008302,ENSGALG00000008254,ENSGALG00000004902,ENSGALG00000008633,ENSGALG00000007324,ENSGALG00000012879,ENSGALG00000011476,ENSGALG00000000122,ENSGALG00000003113,ENSGALG00000002375,ENSGALG00000009300,ENSGALG00000004224,ENSGALG00000007794,ENSGALG00000003663,ENSGALG00000009052,ENSGALG00000050870,ENSGALG00000012178,ENSGALG00000001688,ENSGALG00000034373,ENSGALG00000031553,ENSGALG00000051645,…
GO:0003170	heart valve development	biological_process	0.034569	1	11	2604	38	14870	ENSGALG00000001449,ENSGALG00000034986,ENSGALG00000016997,ENSGALG00000002375,ENSGALG00000014365,ENSGALG00000036497,ENSGALG00000037301,ENSGALG00000043433,ENSGALG00000002922,ENSGALG00000039452,ENSGALG00000050508
GO:0033218	amide binding	molecular_function	0.034604	1	40	2604	174	14870	ENSGALG00000007298,ENSGALG00000004657,ENSGALG00000006575,ENSGALG00000000209,ENSGALG00000031332,ENSGALG00000017343,ENSGALG00000015014,ENSGALG00000027630,ENSGALG00000003821,ENSGALG00000002771,ENSGALG00000025945,ENSGALG00000004741,ENSGALG00000034014,ENSGALG00000028600,ENSGALG00000007511,ENSGALG00000000607,ENSGALG00000021848,ENSGALG00000007714,ENSGALG00000010175,ENSGALG00000000274,ENSGALG00000003383,…
GO:0030301	cholesterol transport	biological_process	0.034664	1	14	2604	49	14870	ENSGALG00000006968,ENSGALG00000005554,ENSGALG00000043734,ENSGALG00000012620,ENSGALG00000010237,ENSGALG00000014607,ENSGALG00000012974,ENSGALG00000014899,ENSGALG00000012879,ENSGALG00000032986,ENSGALG00000036894,ENSGALG00000003242,ENSGALG00000030548,ENSGALG00000041687
GO:1900825	regulation of membrane depolarization during cardiac muscle cell action potential	biological_process	0.034682	1	2	2604	2	14870	ENSGALG00000008351,ENSGALG00000039452
GO:0043972	histone H3-K23 acetylation	biological_process	0.034714	1	2	2604	2	14870	ENSGALG00000002013,ENSGALG00000033529
GO:0043994	histone acetyltransferase activity (H3-K23 specific)	molecular_function	0.034714	1	2	2604	2	14870	ENSGALG00000002013,ENSGALG00000033529
GO:0051897	positive regulation of protein kinase B signaling	biological_process	0.034887	1	15	2604	55	14870	ENSGALG00000030907,ENSGALG00000010175,ENSGALG00000003855,ENSGALG00000003254,ENSGALG00000048035,ENSGALG00000003103,ENSGALG00000003642,ENSGALG00000039865,ENSGALG00000004263,ENSGALG00000001654,ENSGALG00000016296,ENSGALG00000008081,ENSGALG00000039682,ENSGALG00000000949,ENSGALG00000001857
GO:0008021	synaptic vesicle	cellular_component	0.035038	1	22	2604	93	14870	ENSGALG00000005412,ENSGALG00000035378,ENSGALG00000041722,ENSGALG00000035153,ENSGALG00000027902,ENSGALG00000007707,ENSGALG00000004165,ENSGALG00000008633,ENSGALG00000015413,ENSGALG00000015770,ENSGALG00000048467,ENSGALG00000037697,ENSGALG00000001688,ENSGALG00000027665,ENSGALG00000032958,ENSGALG00000006211,ENSGALG00000003880,ENSGALG00000016535,ENSGALG00000005589,ENSGALG00000036876,ENSGALG00000035185,…
GO:0001763	morphogenesis of a branching structure	biological_process	0.03514	1	32	2604	140	14870	ENSGALG00000003429,ENSGALG00000007794,ENSGALG00000006775,ENSGALG00000012885,ENSGALG00000006087,ENSGALG00000033090,ENSGALG00000007324,ENSGALG00000030979,ENSGALG00000002375,ENSGALG00000011347,ENSGALG00000005409,ENSGALG00000032039,ENSGALG00000040016,ENSGALG00000042051,ENSGALG00000042055,ENSGALG00000008351,ENSGALG00000034688,ENSGALG00000031255,ENSGALG00000030030,ENSGALG00000010013,ENSGALG00000032029,…
GO:0061138	morphogenesis of a branching epithelium	biological_process	0.035158	1	30	2604	129	14870	ENSGALG00000003429,ENSGALG00000042055,ENSGALG00000008351,ENSGALG00000012885,ENSGALG00000006775,ENSGALG00000010013,ENSGALG00000006087,ENSGALG00000030030,ENSGALG00000031255,ENSGALG00000034688,ENSGALG00000029024,ENSGALG00000032029,ENSGALG00000031960,ENSGALG00000008473,ENSGALG00000016316,ENSGALG00000007324,ENSGALG00000037784,ENSGALG00000012620,ENSGALG00000033090,ENSGALG00000040021,ENSGALG00000005936,…
GO:0052150	modulation by symbiont of host apoptotic process	biological_process	0.035224	1	2	2604	2	14870	ENSGALG00000051135,ENSGALG00000006211
GO:0060154	cellular process regulating host cell cycle in response to virus	biological_process	0.035224	1	2	2604	2	14870	ENSGALG00000051135,ENSGALG00000006211
GO:0016832	aldehyde-lyase activity	molecular_function	0.03532	1	4	2604	8	14870	ENSGALG00000027822,ENSGALG00000006134,ENSGALG00000034829,ENSGALG00000008121
GO:0060215	primitive hemopoiesis	biological_process	0.035436	1	3	2604	5	14870	ENSGALG00000005909,ENSGALG00000000498,ENSGALG00000023296
GO:0005085	guanyl-nucleotide exchange factor activity	molecular_function	0.035567	1	33	2604	159	14870	ENSGALG00000030836,ENSGALG00000002038,ENSGALG00000002699,ENSGALG00000005637,ENSGALG00000003712,ENSGALG00000043178,ENSGALG00000004273,ENSGALG00000007203,ENSGALG00000008437,ENSGALG00000027476,ENSGALG00000039163,ENSGALG00000005716,ENSGALG00000001157,ENSGALG00000000055,ENSGALG00000008376,ENSGALG00000040098,ENSGALG00000002919,ENSGALG00000024082,ENSGALG00000013569,ENSGALG00000007093,ENSGALG00000003259,…
GO:0060627	regulation of vesicle-mediated transport	biological_process	0.035589	1	59	2604	284	14870	ENSGALG00000002234,ENSGALG00000037697,ENSGALG00000030904,ENSGALG00000003323,ENSGALG00000004165,ENSGALG00000031997,ENSGALG00000000122,ENSGALG00000012879,ENSGALG00000041722,ENSGALG00000005659,ENSGALG00000002046,ENSGALG00000002375,ENSGALG00000003589,ENSGALG00000026033,ENSGALG00000001946,ENSGALG00000004431,ENSGALG00000003359,ENSGALG00000027777,ENSGALG00000007794,ENSGALG00000033110,ENSGALG00000031511,…
GO:0032426	stereocilium bundle tip	cellular_component	0.035667	1	5	2604	12	14870	ENSGALG00000006008,ENSGALG00000039170,ENSGALG00000020726,ENSGALG00000007650,ENSGALG00000006149
GO:1903053	regulation of extracellular matrix organization	biological_process	0.035682	1	9	2604	28	14870	ENSGALG00000011970,ENSGALG00000026276,ENSGALG00000046896,ENSGALG00000037784,ENSGALG00000039322,ENSGALG00000016997,ENSGALG00000021442,ENSGALG00000011645,ENSGALG00000002375
GO:0010647	positive regulation of cell communication	biological_process	0.03573	1	195	2604	1024	14870	ENSGALG00000025876,ENSGALG00000040672,ENSGALG00000000907,ENSGALG00000031018,ENSGALG00000032278,ENSGALG00000023379,ENSGALG00000035185,ENSGALG00000019019,ENSGALG00000005648,ENSGALG00000037148,ENSGALG00000017327,ENSGALG00000009864,ENSGALG00000005401,ENSGALG00000037603,ENSGALG00000032199,ENSGALG00000000607,ENSGALG00000008355,ENSGALG00000004127,ENSGALG00000012865,ENSGALG00000006655,ENSGALG00000014248,…
GO:0009101	glycoprotein biosynthetic process	biological_process	0.035828	1	55	2604	258	14870	ENSGALG00000030607,ENSGALG00000006233,ENSGALG00000010744,ENSGALG00000002651,ENSGALG00000038292,ENSGALG00000024056,ENSGALG00000003821,ENSGALG00000016803,ENSGALG00000050532,ENSGALG00000029632,ENSGALG00000000225,ENSGALG00000011518,ENSGALG00000006443,ENSGALG00000006725,ENSGALG00000050948,ENSGALG00000012885,ENSGALG00000012216,ENSGALG00000010083,ENSGALG00000011347,ENSGALG00000041993,ENSGALG00000048565,…
GO:0072126	positive regulation of glomerular mesangial cell proliferation	biological_process	0.035902	1	2	2604	2	14870	ENSGALG00000012178,ENSGALG00000030407
GO:0005789	endoplasmic reticulum membrane	cellular_component	0.036192	1	79	2604	370	14870	ENSGALG00000014899,ENSGALG00000013569,ENSGALG00000042730,ENSGALG00000001564,ENSGALG00000035768,ENSGALG00000021174,ENSGALG00000002023,ENSGALG00000028996,ENSGALG00000000764,ENSGALG00000037065,ENSGALG00000014248,ENSGALG00000010318,ENSGALG00000006201,ENSGALG00000002412,ENSGALG00000032278,ENSGALG00000034988,ENSGALG00000005966,ENSGALG00000024053,ENSGALG00000010174,ENSGALG00000007531,ENSGALG00000001320,…
GO:0017126	nucleologenesis	biological_process	0.036343	1	2	2604	2	14870	ENSGALG00000032273,ENSGALG00000014568
GO:0004704	NF-kappaB-inducing kinase activity	molecular_function	0.036441	1	2	2604	2	14870	ENSGALG00000013356,ENSGALG00000000685
GO:0001667	ameboidal-type cell migration	biological_process	0.036534	1	55	2604	262	14870	ENSGALG00000037301,ENSGALG00000012342,ENSGALG00000017644,ENSGALG00000031642,ENSGALG00000006563,ENSGALG00000011645,ENSGALG00000025822,ENSGALG00000014899,ENSGALG00000039322,ENSGALG00000043092,ENSGALG00000043036,ENSGALG00000000525,ENSGALG00000012865,ENSGALG00000012799,ENSGALG00000008473,ENSGALG00000027476,ENSGALG00000041285,ENSGALG00000029599,ENSGALG00000003932,ENSGALG00000001143,ENSGALG00000015148,…
GO:0071679	commissural neuron axon guidance	biological_process	0.036727	1	4	2604	9	14870	ENSGALG00000042308,ENSGALG00000004741,ENSGALG00000005441,ENSGALG00000037784
GO:0008276	protein methyltransferase activity	molecular_function	0.036739	1	16	2604	59	14870	ENSGALG00000002247,ENSGALG00000042051,ENSGALG00000014638,ENSGALG00000021364,ENSGALG00000033678,ENSGALG00000034013,ENSGALG00000003068,ENSGALG00000000843,ENSGALG00000004324,ENSGALG00000024053,ENSGALG00000014060,ENSGALG00000003233,ENSGALG00000006571,ENSGALG00000003299,ENSGALG00000017611,ENSGALG00000016024
GO:0006915	apoptotic process	biological_process	0.036747	1	184	2604	942	14870	ENSGALG00000010129,ENSGALG00000032925,ENSGALG00000007650,ENSGALG00000033365,ENSGALG00000006110,ENSGALG00000024449,ENSGALG00000006426,ENSGALG00000045846,ENSGALG00000011104,ENSGALG00000038902,ENSGALG00000004357,ENSGALG00000015204,ENSGALG00000005936,ENSGALG00000039099,ENSGALG00000040017,ENSGALG00000002771,ENSGALG00000036642,ENSGALG00000039108,ENSGALG00000025907,ENSGALG00000008675,ENSGALG00000001812,…
GO:0005724	nuclear telomeric heterochromatin	cellular_component	0.036801	1	2	2604	2	14870	ENSGALG00000001245,ENSGALG00000007286
GO:0048608	reproductive structure development	biological_process	0.036826	1	45	2604	207	14870	ENSGALG00000050508,ENSGALG00000038948,ENSGALG00000051135,ENSGALG00000012885,ENSGALG00000036043,ENSGALG00000006211,ENSGALG00000000545,ENSGALG00000016318,ENSGALG00000033404,ENSGALG00000033090,ENSGALG00000007324,ENSGALG00000010160,ENSGALG00000003642,ENSGALG00000002187,ENSGALG00000034003,ENSGALG00000001021,ENSGALG00000002375,ENSGALG00000032687,ENSGALG00000037939,ENSGALG00000014638,ENSGALG00000005409,…
GO:0032717	negative regulation of interleukin-8 production	biological_process	0.036907	1	3	2604	5	14870	ENSGALG00000015148,ENSGALG00000021656,ENSGALG00000013348
GO:0036465	synaptic vesicle recycling	biological_process	0.03702	1	11	2604	41	14870	ENSGALG00000040741,ENSGALG00000001121,ENSGALG00000002802,ENSGALG00000028749,ENSGALG00000029652,ENSGALG00000041722,ENSGALG00000001157,ENSGALG00000004165,ENSGALG00000026033,ENSGALG00000004852,ENSGALG00000005553
GO:0045547	dehydrodolichyl diphosphate synthase activity	molecular_function	0.037109	1	2	2604	2	14870	ENSGALG00000029909,ENSGALG00000014899
GO:1904423	dehydrodolichyl diphosphate synthase complex	cellular_component	0.037109	1	2	2604	2	14870	ENSGALG00000014899,ENSGALG00000029909
GO:0045595	regulation of cell differentiation	biological_process	0.037147	1	194	2604	1038	14870	ENSGALG00000012885,ENSGALG00000026983,ENSGALG00000032181,ENSGALG00000001486,ENSGALG00000041626,ENSGALG00000026865,ENSGALG00000012277,ENSGALG00000004943,ENSGALG00000006252,ENSGALG00000039228,ENSGALG00000011655,ENSGALG00000035576,ENSGALG00000033408,ENSGALG00000003238,ENSGALG00000003369,ENSGALG00000031997,ENSGALG00000041036,ENSGALG00000000311,ENSGALG00000027891,ENSGALG00000011347,ENSGALG00000011970,…
GO:0016052	carbohydrate catabolic process	biological_process	0.03715	1	21	2604	80	14870	ENSGALG00000001245,ENSGALG00000001992,ENSGALG00000030303,ENSGALG00000015770,ENSGALG00000013828,ENSGALG00000001615,ENSGALG00000015378,ENSGALG00000028960,ENSGALG00000003267,ENSGALG00000014528,ENSGALG00000034855,ENSGALG00000033993,ENSGALG00000001117,ENSGALG00000006543,ENSGALG00000025907,ENSGALG00000002377,ENSGALG00000031408,ENSGALG00000008508,ENSGALG00000004047,ENSGALG00000034960,ENSGALG00000011499
GO:0043087	regulation of GTPase activity	biological_process	0.03718	1	60	2604	303	14870	ENSGALG00000012416,ENSGALG00000001420,ENSGALG00000015546,ENSGALG00000026663,ENSGALG00000024466,ENSGALG00000049551,ENSGALG00000004323,ENSGALG00000002394,ENSGALG00000033885,ENSGALG00000000122,ENSGALG00000005646,ENSGALG00000008247,ENSGALG00000014701,ENSGALG00000029582,ENSGALG00000008405,ENSGALG00000032469,ENSGALG00000003113,ENSGALG00000002856,ENSGALG00000000311,ENSGALG00000002564,ENSGALG00000001311,…
GO:0019408	dolichol biosynthetic process	biological_process	0.03723	1	2	2604	2	14870	ENSGALG00000013804,ENSGALG00000014899
GO:0006417	regulation of translation	biological_process	0.037274	1	44	2604	195	14870	ENSGALG00000041124,ENSGALG00000025899,ENSGALG00000039228,ENSGALG00000009565,ENSGALG00000003071,ENSGALG00000036497,ENSGALG00000012628,ENSGALG00000004920,ENSGALG00000010301,ENSGALG00000033993,ENSGALG00000003259,ENSGALG00000037904,ENSGALG00000001174,ENSGALG00000041362,ENSGALG00000029343,ENSGALG00000000122,ENSGALG00000048830,ENSGALG00000041036,ENSGALG00000015770,ENSGALG00000037593,ENSGALG00000008132,…
GO:0097458	neuron part	cellular_component	0.037292	1	154	2604	833	14870	ENSGALG00000019019,ENSGALG00000030836,ENSGALG00000035185,ENSGALG00000000740,ENSGALG00000007531,ENSGALG00000007906,ENSGALG00000035580,ENSGALG00000003174,ENSGALG00000015413,ENSGALG00000013598,ENSGALG00000008411,ENSGALG00000001157,ENSGALG00000037784,ENSGALG00000012865,ENSGALG00000014528,ENSGALG00000012522,ENSGALG00000035378,ENSGALG00000007101,ENSGALG00000002734,ENSGALG00000023703,ENSGALG00000038971,…
GO:0044271	cellular nitrogen compound biosynthetic process	biological_process	0.037306	1	534	2604	2873	14870	ENSGALG00000002222,ENSGALG00000019019,ENSGALG00000034348,ENSGALG00000021539,ENSGALG00000032029,ENSGALG00000009240,ENSGALG00000039878,ENSGALG00000040249,ENSGALG00000028517,ENSGALG00000024047,ENSGALG00000004285,ENSGALG00000037603,ENSGALG00000039228,ENSGALG00000035576,ENSGALG00000017627,ENSGALG00000004943,ENSGALG00000034003,ENSGALG00000054117,ENSGALG00000010160,ENSGALG00000000209,ENSGALG00000033408,…
GO:0043320	natural killer cell degranulation	biological_process	0.037454	1	3	2604	5	14870	ENSGALG00000007476,ENSGALG00000037697,ENSGALG00000002234
GO:0006928	movement of cell or subcellular component	biological_process	0.037606	1	229	2604	1242	14870	ENSGALG00000027476,ENSGALG00000008473,ENSGALG00000005374,ENSGALG00000001143,ENSGALG00000031553,ENSGALG00000026098,ENSGALG00000017644,ENSGALG00000006064,ENSGALG00000012342,ENSGALG00000028519,ENSGALG00000008609,ENSGALG00000028207,ENSGALG00000000608,ENSGALG00000002699,ENSGALG00000007650,ENSGALG00000040297,ENSGALG00000008537,ENSGALG00000037370,ENSGALG00000043088,ENSGALG00000010179,ENSGALG00000028949,…
GO:0035257	nuclear hormone receptor binding	molecular_function	0.037813	1	21	2604	84	14870	ENSGALG00000037935,ENSGALG00000004215,ENSGALG00000002144,ENSGALG00000006612,ENSGALG00000031960,ENSGALG00000033404,ENSGALG00000033090,ENSGALG00000042739,ENSGALG00000030672,ENSGALG00000014834,ENSGALG00000029024,ENSGALG00000025907,ENSGALG00000010580,ENSGALG00000043727,ENSGALG00000043085,ENSGALG00000011957,ENSGALG00000001182,ENSGALG00000004999,ENSGALG00000030396,ENSGALG00000003120,ENSGALG00000042055
GO:0008479	queuine tRNA-ribosyltransferase activity	molecular_function	0.037857	1	2	2604	2	14870	ENSGALG00000050235,ENSGALG00000037485
GO:0090075	relaxation of muscle	biological_process	0.037866	1	6	2604	15	14870	ENSGALG00000014727,ENSGALG00000010357,ENSGALG00000035946,ENSGALG00000042744,ENSGALG00000010820,ENSGALG00000003901
GO:0044802	single-organism membrane organization	biological_process	0.037869	1	116	2604	592	14870	ENSGALG00000008206,ENSGALG00000040519,ENSGALG00000013569,ENSGALG00000037929,ENSGALG00000043092,ENSGALG00000040882,ENSGALG00000003594,ENSGALG00000007511,ENSGALG00000008567,ENSGALG00000032418,ENSGALG00000015413,ENSGALG00000003932,ENSGALG00000008839,ENSGALG00000034501,ENSGALG00000004424,ENSGALG00000006201,ENSGALG00000010318,ENSGALG00000021592,ENSGALG00000005966,ENSGALG00000015332,ENSGALG00000031529,…
GO:0061162	establishment of monopolar cell polarity	biological_process	0.037903	1	6	2604	16	14870	ENSGALG00000005637,ENSGALG00000041025,ENSGALG00000026276,ENSGALG00000029652,ENSGALG00000007650,ENSGALG00000008609
GO:0019538	protein metabolic process	biological_process	0.037929	1	721	2604	3959	14870	ENSGALG00000005569,ENSGALG00000003499,ENSGALG00000034013,ENSGALG00000008401,ENSGALG00000033678,ENSGALG00000009796,ENSGALG00000030925,ENSGALG00000027070,ENSGALG00000036837,ENSGALG00000005503,ENSGALG00000027762,ENSGALG00000037480,ENSGALG00000020793,ENSGALG00000040655,ENSGALG00000037301,ENSGALG00000031440,ENSGALG00000041814,ENSGALG00000041101,ENSGALG00000027501,ENSGALG00000030800,ENSGALG00000032994,…
GO:0009220	pyrimidine ribonucleotide biosynthetic process	biological_process	0.03803	1	7	2604	18	14870	ENSGALG00000027635,ENSGALG00000015230,ENSGALG00000000802,ENSGALG00000007305,ENSGALG00000011770,ENSGALG00000003510,ENSGALG00000003732
GO:0046132	pyrimidine ribonucleoside biosynthetic process	biological_process	0.03803	1	7	2604	18	14870	ENSGALG00000011770,ENSGALG00000000802,ENSGALG00000027635,ENSGALG00000015230,ENSGALG00000007305,ENSGALG00000003732,ENSGALG00000003510
GO:0046134	pyrimidine nucleoside biosynthetic process	biological_process	0.03803	1	7	2604	18	14870	ENSGALG00000015230,ENSGALG00000027635,ENSGALG00000007305,ENSGALG00000000802,ENSGALG00000011770,ENSGALG00000003510,ENSGALG00000003732
GO:0035859	Seh1-associated complex	cellular_component	0.038147	1	6	2604	16	14870	ENSGALG00000002798,ENSGALG00000041226,ENSGALG00000002131,ENSGALG00000037603,ENSGALG00000013872,ENSGALG00000005648
GO:1990393	3M complex	cellular_component	0.038163	1	2	2604	2	14870	ENSGALG00000011242,ENSGALG00000013511
GO:0006810	transport	biological_process	0.038191	1	541	2604	2964	14870	ENSGALG00000002394,ENSGALG00000041722,ENSGALG00000002046,ENSGALG00000041687,ENSGALG00000008713,ENSGALG00000037593,ENSGALG00000055010,ENSGALG00000011238,ENSGALG00000046787,ENSGALG00000033993,ENSGALG00000010740,ENSGALG00000008725,ENSGALG00000016477,ENSGALG00000007152,ENSGALG00000012850,ENSGALG00000000604,ENSGALG00000002577,ENSGALG00000034584,ENSGALG00000010926,ENSGALG00000004963,ENSGALG00000008844,…
GO:0019732	antifungal humoral response	biological_process	0.038525	1	2	2604	2	14870	ENSGALG00000042642,ENSGALG00000006453
GO:0030219	megakaryocyte differentiation	biological_process	0.038557	1	9	2604	28	14870	ENSGALG00000000769,ENSGALG00000005909,ENSGALG00000008302,ENSGALG00000033993,ENSGALG00000014012,ENSGALG00000041626,ENSGALG00000023296,ENSGALG00000032029,ENSGALG00000008206
GO:0046940	nucleoside monophosphate phosphorylation	biological_process	0.038564	1	5	2604	11	14870	ENSGALG00000011035,ENSGALG00000006305,ENSGALG00000011093,ENSGALG00000020534,ENSGALG00000003597
GO:0060397	JAK-STAT cascade involved in growth hormone signaling pathway	biological_process	0.03865	1	2	2604	2	14870	ENSGALG00000003267,ENSGALG00000003282
GO:0031769	glucagon receptor binding	molecular_function	0.038684	1	2	2604	2	14870	ENSGALG00000011104,ENSGALG00000042837
GO:0005092	GDP-dissociation inhibitor activity	molecular_function	0.038688	1	5	2604	11	14870	ENSGALG00000049395,ENSGALG00000011738,ENSGALG00000008443,ENSGALG00000003113,ENSGALG00000037603
GO:0035821	modification of morphology or physiology of other organism	biological_process	0.03873	1	16	2604	59	14870	ENSGALG00000006453,ENSGALG00000024272,ENSGALG00000005725,ENSGALG00000041226,ENSGALG00000003383,ENSGALG00000037784,ENSGALG00000006201,ENSGALG00000000189,ENSGALG00000031960,ENSGALG00000004496,ENSGALG00000006211,ENSGALG00000022815,ENSGALG00000008108,ENSGALG00000051135,ENSGALG00000042055,ENSGALG00000035487
GO:0032055	negative regulation of translation in response to stress	biological_process	0.03882	1	2	2604	2	14870	ENSGALG00000009565,ENSGALG00000037603
GO:0051725	protein de-ADP-ribosylation	biological_process	0.038846	1	2	2604	2	14870	ENSGALG00000003228,ENSGALG00000015473
GO:0031247	actin rod assembly	biological_process	0.038927	1	2	2604	2	14870	ENSGALG00000023131,ENSGALG00000033789
GO:0032463	negative regulation of protein homooligomerization	biological_process	0.038937	1	3	2604	5	14870	ENSGALG00000003855,ENSGALG00000015004,ENSGALG00000002836
GO:0035995	detection of muscle stretch	biological_process	0.038951	1	2	2604	2	14870	ENSGALG00000004044,ENSGALG00000008351
GO:1990565	HSP90-CDC37 chaperone complex	cellular_component	0.039013	1	2	2604	2	14870	ENSGALG00000048930,ENSGALG00000010175
GO:0051365	cellular response to potassium ion starvation	biological_process	0.039015	1	2	2604	2	14870	ENSGALG00000007636,ENSGALG00000028871
GO:0061402	positive regulation of transcription from RNA polymerase II promoter in response to acidic pH	biological_process	0.039015	1	2	2604	2	14870	ENSGALG00000007636,ENSGALG00000028871
GO:0090197	positive regulation of chemokine secretion	biological_process	0.039017	1	3	2604	5	14870	ENSGALG00000005391,ENSGALG00000005725,ENSGALG00000001565
GO:2000112	regulation of cellular macromolecule biosynthetic process	biological_process	0.039049	1	426	2604	2297	14870	ENSGALG00000002499,ENSGALG00000043433,ENSGALG00000005285,ENSGALG00000026159,ENSGALG00000006412,ENSGALG00000053285,ENSGALG00000042077,ENSGALG00000000616,ENSGALG00000010301,ENSGALG00000000843,ENSGALG00000012628,ENSGALG00000038219,ENSGALG00000042838,ENSGALG00000010232,ENSGALG00000005441,ENSGALG00000000284,ENSGALG00000014834,ENSGALG00000029980,ENSGALG00000003860,ENSGALG00000041285,ENSGALG00000041641,…
GO:0017081	chloride channel regulator activity	molecular_function	0.039068	1	4	2604	9	14870	ENSGALG00000007650,ENSGALG00000001238,ENSGALG00000032986,ENSGALG00000041722
GO:2000374	regulation of oxygen metabolic process	biological_process	0.039101	1	2	2604	2	14870	ENSGALG00000047148,ENSGALG00000004190
GO:0001607	neuromedin U receptor activity	molecular_function	0.039146	1	2	2604	2	14870	ENSGALG00000004101,ENSGALG00000007714
GO:0042924	neuromedin U binding	molecular_function	0.039146	1	2	2604	2	14870	ENSGALG00000004101,ENSGALG00000007714
GO:0050220	prostaglandin-E synthase activity	molecular_function	0.039156	1	2	2604	2	14870	ENSGALG00000033760,ENSGALG00000036837
GO:0000910	cytokinesis	biological_process	0.039183	1	26	2604	109	14870	ENSGALG00000043092,ENSGALG00000043573,ENSGALG00000031648,ENSGALG00000042051,ENSGALG00000011476,ENSGALG00000054336,ENSGALG00000023703,ENSGALG00000006776,ENSGALG00000011913,ENSGALG00000008584,ENSGALG00000051645,ENSGALG00000005374,ENSGALG00000003657,ENSGALG00000008633,ENSGALG00000001569,ENSGALG00000023131,ENSGALG00000006211,ENSGALG00000007675,ENSGALG00000001688,ENSGALG00000010129,ENSGALG00000005258,…
GO:0032542	sulfiredoxin activity	molecular_function	0.039223	1	2	2604	2	14870	ENSGALG00000037603,ENSGALG00000054306
GO:1990415	Pex17p-Pex14p docking complex	cellular_component	0.039233	1	2	2604	2	14870	ENSGALG00000002151,ENSGALG00000007832
GO:1990429	peroxisomal importomer complex	cellular_component	0.039233	1	2	2604	2	14870	ENSGALG00000002151,ENSGALG00000007832
GO:0015065	uridine nucleotide receptor activity	molecular_function	0.039252	1	2	2604	2	14870	ENSGALG00000017327,ENSGALG00000004346
GO:0045030	UTP-activated nucleotide receptor activity	molecular_function	0.039252	1	2	2604	2	14870	ENSGALG00000004346,ENSGALG00000017327
GO:0071553	G-protein coupled pyrimidinergic nucleotide receptor activity	molecular_function	0.039252	1	2	2604	2	14870	ENSGALG00000017327,ENSGALG00000004346
GO:0031501	mannosyltransferase complex	cellular_component	0.039253	1	2	2604	2	14870	ENSGALG00000005066,ENSGALG00000039883
GO:0044205	'de novo' UMP biosynthetic process	biological_process	0.039256	1	2	2604	2	14870	ENSGALG00000000802,ENSGALG00000011770
GO:0045188	regulation of circadian sleep/wake cycle, non-REM sleep	biological_process	0.039257	1	2	2604	2	14870	ENSGALG00000008411,ENSGALG00000000442
GO:0070093	negative regulation of glucagon secretion	biological_process	0.039257	1	2	2604	2	14870	ENSGALG00000037148,ENSGALG00000007152
GO:2000854	positive regulation of corticosterone secretion	biological_process	0.039257	1	2	2604	2	14870	ENSGALG00000037148,ENSGALG00000008411
GO:0060582	cell fate determination involved in pattern specification	biological_process	0.039257	1	2	2604	2	14870	ENSGALG00000043460,ENSGALG00000036869
GO:0002275	myeloid cell activation involved in immune response	biological_process	0.039354	1	10	2604	33	14870	ENSGALG00000037522,ENSGALG00000005688,ENSGALG00000007476,ENSGALG00000002234,ENSGALG00000032199,ENSGALG00000000907,ENSGALG00000007511,ENSGALG00000046212,ENSGALG00000010820,ENSGALG00000020316
GO:0032433	filopodium tip	cellular_component	0.039356	1	4	2604	9	14870	ENSGALG00000042308,ENSGALG00000006609,ENSGALG00000008302,ENSGALG00000006149
GO:0034645	cellular macromolecule biosynthetic process	biological_process	0.039376	1	556	2604	3005	14870	ENSGALG00000052515,ENSGALG00000011184,ENSGALG00000003965,ENSGALG00000000632,ENSGALG00000006453,ENSGALG00000026303,ENSGALG00000010677,ENSGALG00000043460,ENSGALG00000030607,ENSGALG00000040270,ENSGALG00000009565,ENSGALG00000026153,ENSGALG00000012178,ENSGALG00000002908,ENSGALG00000029599,ENSGALG00000042422,ENSGALG00000034975,ENSGALG00000039322,ENSGALG00000003855,ENSGALG00000000793,ENSGALG00000016624,…
GO:1901681	sulfur compound binding	molecular_function	0.039573	1	28	2604	120	14870	ENSGALG00000010926,ENSGALG00000037939,ENSGALG00000036787,ENSGALG00000007508,ENSGALG00000003924,ENSGALG00000010053,ENSGALG00000026214,ENSGALG00000006453,ENSGALG00000021848,ENSGALG00000010949,ENSGALG00000037784,ENSGALG00000012620,ENSGALG00000014155,ENSGALG00000015770,ENSGALG00000046708,ENSGALG00000025945,ENSGALG00000003281,ENSGALG00000034756,ENSGALG00000031255,ENSGALG00000030030,ENSGALG00000000949,…
GO:0006351	transcription, DNA-templated	biological_process	0.039813	1	394	2604	2116	14870	ENSGALG00000037778,ENSGALG00000040529,ENSGALG00000042051,ENSGALG00000042976,ENSGALG00000016058,ENSGALG00000009547,ENSGALG00000030907,ENSGALG00000006806,ENSGALG00000042241,ENSGALG00000001021,ENSGALG00000032329,ENSGALG00000015770,ENSGALG00000004640,ENSGALG00000001633,ENSGALG00000000747,ENSGALG00000041433,ENSGALG00000011976,ENSGALG00000008059,ENSGALG00000043727,ENSGALG00000009875,ENSGALG00000004542,…
GO:0004112	cyclic-nucleotide phosphodiesterase activity	molecular_function	0.039828	1	8	2604	27	14870	ENSGALG00000025735,ENSGALG00000050456,ENSGALG00000004237,ENSGALG00000039022,ENSGALG00000037029,ENSGALG00000014727,ENSGALG00000033062,ENSGALG00000003457
GO:0030578	PML body organization	biological_process	0.039915	1	3	2604	5	14870	ENSGALG00000001143,ENSGALG00000045534,ENSGALG00000012628
GO:0042733	embryonic digit morphogenesis	biological_process	0.040095	1	14	2604	50	14870	ENSGALG00000031343,ENSGALG00000008452,ENSGALG00000030979,ENSGALG00000051135,ENSGALG00000036043,ENSGALG00000040021,ENSGALG00000004236,ENSGALG00000032181,ENSGALG00000032039,ENSGALG00000030379,ENSGALG00000002375,ENSGALG00000030607,ENSGALG00000008866,ENSGALG00000011347
GO:0007411	axon guidance	biological_process	0.04031	1	34	2604	163	14870	ENSGALG00000005725,ENSGALG00000001079,ENSGALG00000012216,ENSGALG00000005409,ENSGALG00000042308,ENSGALG00000009129,ENSGALG00000005134,ENSGALG00000003203,ENSGALG00000032098,ENSGALG00000015770,ENSGALG00000042241,ENSGALG00000040971,ENSGALG00000036539,ENSGALG00000001328,ENSGALG00000004741,ENSGALG00000005441,ENSGALG00000036101,ENSGALG00000031776,ENSGALG00000001412,ENSGALG00000003424,ENSGALG00000006563,…
GO:0044724	single-organism carbohydrate catabolic process	biological_process	0.040474	1	20	2604	76	14870	ENSGALG00000025907,ENSGALG00000002377,ENSGALG00000006543,ENSGALG00000001117,ENSGALG00000034960,ENSGALG00000031408,ENSGALG00000004047,ENSGALG00000008508,ENSGALG00000034855,ENSGALG00000033993,ENSGALG00000003267,ENSGALG00000014528,ENSGALG00000001992,ENSGALG00000001245,ENSGALG00000015378,ENSGALG00000001615,ENSGALG00000028960,ENSGALG00000030303,ENSGALG00000013828,ENSGALG00000015770
GO:0034405	response to fluid shear stress	biological_process	0.040549	1	6	2604	16	14870	ENSGALG00000023689,ENSGALG00000002634,ENSGALG00000009240,ENSGALG00000003855,ENSGALG00000003901,ENSGALG00000050508
GO:0060192	negative regulation of lipase activity	biological_process	0.040594	1	4	2604	8	14870	ENSGALG00000015148,ENSGALG00000012934,ENSGALG00000000619,ENSGALG00000042744
GO:0035787	cell migration involved in kidney development	biological_process	0.040606	1	3	2604	5	14870	ENSGALG00000012178,ENSGALG00000003642,ENSGALG00000005554
GO:0050699	WW domain binding	molecular_function	0.040774	1	5	2604	12	14870	ENSGALG00000011908,ENSGALG00000003217,ENSGALG00000043744,ENSGALG00000007324,ENSGALG00000053575
GO:0010033	response to organic substance	biological_process	0.040874	1	307	2604	1637	14870	ENSGALG00000003118,ENSGALG00000033090,ENSGALG00000003254,ENSGALG00000040971,ENSGALG00000001773,ENSGALG00000008302,ENSGALG00000006612,ENSGALG00000038599,ENSGALG00000001955,ENSGALG00000033941,ENSGALG00000015895,ENSGALG00000042469,ENSGALG00000013356,ENSGALG00000030353,ENSGALG00000002375,ENSGALG00000037935,ENSGALG00000039146,ENSGALG00000042837,ENSGALG00000001258,ENSGALG00000037904,ENSGALG00000037494,…
GO:1900222	negative regulation of beta-amyloid clearance	biological_process	0.041103	1	3	2604	5	14870	ENSGALG00000009365,ENSGALG00000032029,ENSGALG00000001021
GO:0051716	cellular response to stimulus	biological_process	0.041129	1	816	2604	4549	14870	ENSGALG00000000209,ENSGALG00000032098,ENSGALG00000030931,ENSGALG00000041962,ENSGALG00000010160,ENSGALG00000026687,ENSGALG00000015546,ENSGALG00000043545,ENSGALG00000004215,ENSGALG00000044327,ENSGALG00000039652,ENSGALG00000031997,ENSGALG00000001727,ENSGALG00000032181,ENSGALG00000006519,ENSGALG00000011738,ENSGALG00000051135,ENSGALG00000017493,ENSGALG00000015687,ENSGALG00000027506,ENSGALG00000036234,…
GO:0000302	response to reactive oxygen species	biological_process	0.041421	1	25	2604	103	14870	ENSGALG00000037593,ENSGALG00000028037,ENSGALG00000028996,ENSGALG00000039099,ENSGALG00000039409,ENSGALG00000015937,ENSGALG00000000122,ENSGALG00000037603,ENSGALG00000033811,ENSGALG00000000607,ENSGALG00000025822,ENSGALG00000016994,ENSGALG00000012885,ENSGALG00000045846,ENSGALG00000003855,ENSGALG00000005648,ENSGALG00000006992,ENSGALG00000050508,ENSGALG00000017316,ENSGALG00000009240,ENSGALG00000011332,…
GO:1902533	positive regulation of intracellular signal transduction	biological_process	0.041436	1	114	2604	572	14870	ENSGALG00000006707,ENSGALG00000030907,ENSGALG00000026663,ENSGALG00000024466,ENSGALG00000035946,ENSGALG00000015770,ENSGALG00000003642,ENSGALG00000030407,ENSGALG00000004263,ENSGALG00000027232,ENSGALG00000005725,ENSGALG00000008080,ENSGALG00000037939,ENSGALG00000039775,ENSGALG00000004066,ENSGALG00000021656,ENSGALG00000005802,ENSGALG00000045642,ENSGALG00000001486,ENSGALG00000002634,ENSGALG00000001412,…
GO:0016301	kinase activity	molecular_function	0.041647	1	128	2604	674	14870	ENSGALG00000012055,ENSGALG00000003855,ENSGALG00000015004,ENSGALG00000007305,ENSGALG00000006950,ENSGALG00000006305,ENSGALG00000009796,ENSGALG00000003499,ENSGALG00000036837,ENSGALG00000007507,ENSGALG00000029599,ENSGALG00000031642,ENSGALG00000037301,ENSGALG00000011116,ENSGALG00000000525,ENSGALG00000003078,ENSGALG00000039322,ENSGALG00000007370,ENSGALG00000033510,ENSGALG00000011457,ENSGALG00000027630,…
GO:0030154	cell differentiation	biological_process	0.041675	1	420	2604	2322	14870	ENSGALG00000009256,ENSGALG00000039322,ENSGALG00000042422,ENSGALG00000034975,ENSGALG00000007666,ENSGALG00000005849,ENSGALG00000031642,ENSGALG00000029599,ENSGALG00000010175,ENSGALG00000047060,ENSGALG00000004237,ENSGALG00000001654,ENSGALG00000039682,ENSGALG00000006751,ENSGALG00000044218,ENSGALG00000016624,ENSGALG00000011646,ENSGALG00000001171,ENSGALG00000011902,ENSGALG00000008073,ENSGALG00000007476,…
GO:0034976	response to endoplasmic reticulum stress	biological_process	0.041865	1	38	2604	165	14870	ENSGALG00000041962,ENSGALG00000005205,ENSGALG00000041432,ENSGALG00000004165,ENSGALG00000001220,ENSGALG00000001848,ENSGALG00000005391,ENSGALG00000036452,ENSGALG00000004657,ENSGALG00000037375,ENSGALG00000008320,ENSGALG00000004646,ENSGALG00000051135,ENSGALG00000012885,ENSGALG00000027506,ENSGALG00000012404,ENSGALG00000009565,ENSGALG00000002523,ENSGALG00000031518,ENSGALG00000016880,ENSGALG00000006211,…
GO:0004017	adenylate kinase activity	molecular_function	0.042028	1	4	2604	8	14870	ENSGALG00000011035,ENSGALG00000011093,ENSGALG00000020534,ENSGALG00000003597
GO:0090091	positive regulation of extracellular matrix disassembly	biological_process	0.042052	1	3	2604	5	14870	ENSGALG00000039322,ENSGALG00000021442,ENSGALG00000011645
GO:0061458	reproductive system development	biological_process	0.042285	1	45	2604	209	14870	ENSGALG00000050508,ENSGALG00000036043,ENSGALG00000038948,ENSGALG00000012885,ENSGALG00000051135,ENSGALG00000016318,ENSGALG00000006211,ENSGALG00000000545,ENSGALG00000007324,ENSGALG00000010160,ENSGALG00000033404,ENSGALG00000033090,ENSGALG00000002187,ENSGALG00000001021,ENSGALG00000034003,ENSGALG00000003642,ENSGALG00000014638,ENSGALG00000005409,ENSGALG00000032687,ENSGALG00000002375,ENSGALG00000037939,…
GO:0044819	mitotic G1/S transition checkpoint	biological_process	0.042314	1	5	2604	12	14870	ENSGALG00000036234,ENSGALG00000011297,ENSGALG00000036497,ENSGALG00000010129,ENSGALG00000042469
GO:0034481	chondroitin sulfotransferase activity	molecular_function	0.042569	1	3	2604	5	14870	ENSGALG00000024056,ENSGALG00000030607,ENSGALG00000029632
GO:0009299	mRNA transcription	biological_process	0.042701	1	6	2604	15	14870	ENSGALG00000011718,ENSGALG00000032029,ENSGALG00000032994,ENSGALG00000035530,ENSGALG00000003267,ENSGALG00000027188
GO:0018027	peptidyl-lysine dimethylation	biological_process	0.042729	1	4	2604	9	14870	ENSGALG00000014638,ENSGALG00000034013,ENSGALG00000033678,ENSGALG00000042051
GO:0043005	neuron projection	cellular_component	0.042731	1	114	2604	607	14870	ENSGALG00000040784,ENSGALG00000000400,ENSGALG00000037241,ENSGALG00000005293,ENSGALG00000014268,ENSGALG00000015770,ENSGALG00000017217,ENSGALG00000000209,ENSGALG00000034955,ENSGALG00000007707,ENSGALG00000005622,ENSGALG00000033885,ENSGALG00000004066,ENSGALG00000026431,ENSGALG00000005412,ENSGALG00000033405,ENSGALG00000004657,ENSGALG00000000674,ENSGALG00000001311,ENSGALG00000006008,ENSGALG00000037556,…
GO:0048729	tissue morphogenesis	biological_process	0.042807	1	88	2604	446	14870	ENSGALG00000033090,ENSGALG00000033404,ENSGALG00000004165,ENSGALG00000011238,ENSGALG00000007324,ENSGALG00000001331,ENSGALG00000001079,ENSGALG00000008275,ENSGALG00000002375,ENSGALG00000005409,ENSGALG00000042308,ENSGALG00000040016,ENSGALG00000015166,ENSGALG00000032039,ENSGALG00000037935,ENSGALG00000034986,ENSGALG00000000164,ENSGALG00000041900,ENSGALG00000035419,ENSGALG00000036101,ENSGALG00000050508,…
GO:0046470	phosphatidylcholine metabolic process	biological_process	0.04309	1	8	2604	24	14870	ENSGALG00000047963,ENSGALG00000000142,ENSGALG00000012769,ENSGALG00000037050,ENSGALG00000016318,ENSGALG00000003518,ENSGALG00000007474,ENSGALG00000039408
GO:0042765	GPI-anchor transamidase complex	cellular_component	0.043176	1	3	2604	5	14870	ENSGALG00000003909,ENSGALG00000003665,ENSGALG00000054307
GO:1904026	regulation of collagen fibril organization	biological_process	0.043233	1	3	2604	5	14870	ENSGALG00000016997,ENSGALG00000046896,ENSGALG00000011970
GO:0030111	regulation of Wnt signaling pathway	biological_process	0.043656	1	45	2604	216	14870	ENSGALG00000001028,ENSGALG00000005569,ENSGALG00000031960,ENSGALG00000031440,ENSGALG00000042422,ENSGALG00000009559,ENSGALG00000031642,ENSGALG00000043035,ENSGALG00000008609,ENSGALG00000030115,ENSGALG00000003712,ENSGALG00000007330,ENSGALG00000006968,ENSGALG00000030812,ENSGALG00000007650,ENSGALG00000032994,ENSGALG00000003855,ENSGALG00000030030,ENSGALG00000014365,ENSGALG00000004640,ENSGALG00000030979,…
GO:0032156	septin cytoskeleton	cellular_component	0.043763	1	5	2604	13	14870	ENSGALG00000011476,ENSGALG00000035185,ENSGALG00000008633,ENSGALG00000001688,ENSGALG00000011913
GO:0070403	NAD+ binding	molecular_function	0.043787	1	5	2604	12	14870	ENSGALG00000001245,ENSGALG00000012692,ENSGALG00000033365,ENSGALG00000032496,ENSGALG00000007286
GO:0009132	nucleoside diphosphate metabolic process	biological_process	0.043844	1	20	2604	76	14870	ENSGALG00000003267,ENSGALG00000027635,ENSGALG00000015230,ENSGALG00000011035,ENSGALG00000014528,ENSGALG00000001992,ENSGALG00000001245,ENSGALG00000015770,ENSGALG00000002377,ENSGALG00000025907,ENSGALG00000003597,ENSGALG00000006543,ENSGALG00000001117,ENSGALG00000007305,ENSGALG00000034960,ENSGALG00000006305,ENSGALG00000011093,ENSGALG00000005336,ENSGALG00000033993,ENSGALG00000034855
GO:0044249	cellular biosynthetic process	biological_process	0.04392	1	671	2604	3648	14870	ENSGALG00000048409,ENSGALG00000010768,ENSGALG00000004531,ENSGALG00000039710,ENSGALG00000002415,ENSGALG00000017350,ENSGALG00000034960,ENSGALG00000012915,ENSGALG00000039474,ENSGALG00000008930,ENSGALG00000023294,ENSGALG00000033170,ENSGALG00000039163,ENSGALG00000031960,ENSGALG00000016665,ENSGALG00000005872,ENSGALG00000010926,ENSGALG00000007512,ENSGALG00000033993,ENSGALG00000027144,ENSGALG00000003424,…
GO:0044309	neuron spine	cellular_component	0.043923	1	15	2604	61	14870	ENSGALG00000004657,ENSGALG00000027330,ENSGALG00000003113,ENSGALG00000040741,ENSGALG00000008864,ENSGALG00000026431,ENSGALG00000000740,ENSGALG00000026055,ENSGALG00000029652,ENSGALG00000005622,ENSGALG00000015770,ENSGALG00000008281,ENSGALG00000004852,ENSGALG00000001311,ENSGALG00000035580
GO:0012501	programmed cell death	biological_process	0.044047	1	187	2604	965	14870	ENSGALG00000051135,ENSGALG00000012885,ENSGALG00000005802,ENSGALG00000005688,ENSGALG00000037136,ENSGALG00000039228,ENSGALG00000002523,ENSGALG00000006211,ENSGALG00000026865,ENSGALG00000045534,ENSGALG00000007492,ENSGALG00000039982,ENSGALG00000014819,ENSGALG00000036293,ENSGALG00000036497,ENSGALG00000006805,ENSGALG00000028998,ENSGALG00000036950,ENSGALG00000030931,ENSGALG00000006613,ENSGALG00000000209,…
GO:0048519	negative regulation of biological process	biological_process	0.044081	1	555	2604	3069	14870	ENSGALG00000040006,ENSGALG00000002523,ENSGALG00000007492,ENSGALG00000026983,ENSGALG00000002634,ENSGALG00000045602,ENSGALG00000031593,ENSGALG00000005631,ENSGALG00000028721,ENSGALG00000005622,ENSGALG00000006965,ENSGALG00000003304,ENSGALG00000023142,ENSGALG00000004263,ENSGALG00000000740,ENSGALG00000027786,ENSGALG00000011970,ENSGALG00000030396,ENSGALG00000042055,ENSGALG00000014329,ENSGALG00000026838,…
GO:0010470	regulation of gastrulation	biological_process	0.044195	1	8	2604	25	14870	ENSGALG00000005409,ENSGALG00000011645,ENSGALG00000004285,ENSGALG00000000122,ENSGALG00000037784,ENSGALG00000032994,ENSGALG00000043433,ENSGALG00000005554
GO:0016857	racemase and epimerase activity, acting on carbohydrates and derivatives	molecular_function	0.044348	1	4	2604	8	14870	ENSGALG00000051397,ENSGALG00000013828,ENSGALG00000004047,ENSGALG00000015331
GO:0043534	blood vessel endothelial cell migration	biological_process	0.044596	1	19	2604	77	14870	ENSGALG00000039710,ENSGALG00000005909,ENSGALG00000035487,ENSGALG00000050508,ENSGALG00000012178,ENSGALG00000032029,ENSGALG00000015148,ENSGALG00000041285,ENSGALG00000047963,ENSGALG00000008302,ENSGALG00000011855,ENSGALG00000001143,ENSGALG00000040755,ENSGALG00000003901,ENSGALG00000014899,ENSGALG00000043092,ENSGALG00000043036,ENSGALG00000000525,ENSGALG00000002375
GO:0008046	axon guidance receptor activity	molecular_function	0.044644	1	3	2604	6	14870	ENSGALG00000004741,ENSGALG00000006609,ENSGALG00000008537
GO:0017166	vinculin binding	molecular_function	0.044781	1	4	2604	10	14870	ENSGALG00000008043,ENSGALG00000037784,ENSGALG00000002548,ENSGALG00000007247
GO:0034248	regulation of cellular amide metabolic process	biological_process	0.045335	1	48	2604	220	14870	ENSGALG00000008132,ENSGALG00000011184,ENSGALG00000031940,ENSGALG00000037593,ENSGALG00000015770,ENSGALG00000010360,ENSGALG00000000209,ENSGALG00000029343,ENSGALG00000000122,ENSGALG00000001174,ENSGALG00000041362,ENSGALG00000048830,ENSGALG00000041036,ENSGALG00000003259,ENSGALG00000033993,ENSGALG00000037904,ENSGALG00000039228,ENSGALG00000009565,ENSGALG00000003071,ENSGALG00000041124,ENSGALG00000025899,…
GO:0043116	negative regulation of vascular permeability	biological_process	0.045387	1	3	2604	6	14870	ENSGALG00000024449,ENSGALG00000008663,ENSGALG00000036101
GO:1901576	organic substance biosynthetic process	biological_process	0.045469	1	683	2604	3718	14870	ENSGALG00000003909,ENSGALG00000026809,ENSGALG00000026590,ENSGALG00000006755,ENSGALG00000008349,ENSGALG00000030118,ENSGALG00000037593,ENSGALG00000000972,ENSGALG00000001314,ENSGALG00000041687,ENSGALG00000012216,ENSGALG00000035981,ENSGALG00000029586,ENSGALG00000036730,ENSGALG00000015166,ENSGALG00000001583,ENSGALG00000003663,ENSGALG00000009993,ENSGALG00000012769,ENSGALG00000026298,ENSGALG00000003424,…
GO:0050432	catecholamine secretion	biological_process	0.04558	1	9	2604	28	14870	ENSGALG00000026033,ENSGALG00000037593,ENSGALG00000000442,ENSGALG00000037148,ENSGALG00000047963,ENSGALG00000015382,ENSGALG00000038241,ENSGALG00000002046,ENSGALG00000010820
GO:0097193	intrinsic apoptotic signaling pathway	biological_process	0.045596	1	40	2604	175	14870	ENSGALG00000037593,ENSGALG00000001220,ENSGALG00000006707,ENSGALG00000007324,ENSGALG00000030931,ENSGALG00000006969,ENSGALG00000028998,ENSGALG00000001366,ENSGALG00000000122,ENSGALG00000042469,ENSGALG00000013356,ENSGALG00000005391,ENSGALG00000003045,ENSGALG00000042077,ENSGALG00000008084,ENSGALG00000012404,ENSGALG00000051135,ENSGALG00000012885,ENSGALG00000006992,ENSGALG00000045534,ENSGALG00000031518,…
GO:0030991	intraciliary transport particle A	cellular_component	0.045706	1	3	2604	6	14870	ENSGALG00000008452,ENSGALG00000016477,ENSGALG00000020415
GO:0032587	ruffle membrane	cellular_component	0.045725	1	11	2604	39	14870	ENSGALG00000003855,ENSGALG00000030836,ENSGALG00000037540,ENSGALG00000031511,ENSGALG00000005622,ENSGALG00000023131,ENSGALG00000023703,ENSGALG00000007305,ENSGALG00000003693,ENSGALG00000002802,ENSGALG00000032199
GO:1903708	positive regulation of hemopoiesis	biological_process	0.045754	1	25	2604	104	14870	ENSGALG00000039228,ENSGALG00000039682,ENSGALG00000011718,ENSGALG00000016997,ENSGALG00000025876,ENSGALG00000015148,ENSGALG00000016022,ENSGALG00000001486,ENSGALG00000028466,ENSGALG00000005909,ENSGALG00000008206,ENSGALG00000023296,ENSGALG00000008355,ENSGALG00000037935,ENSGALG00000033520,ENSGALG00000003267,ENSGALG00000011347,ENSGALG00000033854,ENSGALG00000039865,ENSGALG00000001143,ENSGALG00000028037,…
GO:0010750	positive regulation of nitric oxide mediated signal transduction	biological_process	0.045815	1	2	2604	3	14870	ENSGALG00000035946,ENSGALG00000017173
GO:0090559	regulation of membrane permeability	biological_process	0.045853	1	8	2604	24	14870	ENSGALG00000051135,ENSGALG00000012885,ENSGALG00000034855,ENSGALG00000002497,ENSGALG00000006211,ENSGALG00000008675,ENSGALG00000042761,ENSGALG00000031511
GO:0045652	regulation of megakaryocyte differentiation	biological_process	0.045865	1	5	2604	12	14870	ENSGALG00000005909,ENSGALG00000000769,ENSGALG00000008206,ENSGALG00000008302,ENSGALG00000033993
GO:0017157	regulation of exocytosis	biological_process	0.045892	1	29	2604	129	14870	ENSGALG00000003932,ENSGALG00000003174,ENSGALG00000002234,ENSGALG00000037697,ENSGALG00000012865,ENSGALG00000041722,ENSGALG00000012879,ENSGALG00000011645,ENSGALG00000007511,ENSGALG00000002046,ENSGALG00000023703,ENSGALG00000032199,ENSGALG00000051621,ENSGALG00000002375,ENSGALG00000026033,ENSGALG00000007476,ENSGALG00000003774,ENSGALG00000026446,ENSGALG00000016535,ENSGALG00000007794,ENSGALG00000035185,…
GO:0045654	positive regulation of megakaryocyte differentiation	biological_process	0.045961	1	3	2604	5	14870	ENSGALG00000000769,ENSGALG00000005909,ENSGALG00000008206
GO:0051641	cellular localization	biological_process	0.046087	1	378	2604	2065	14870	ENSGALG00000031216,ENSGALG00000046787,ENSGALG00000002497,ENSGALG00000016605,ENSGALG00000033993,ENSGALG00000004431,ENSGALG00000009300,ENSGALG00000008725,ENSGALG00000008320,ENSGALG00000016477,ENSGALG00000007152,ENSGALG00000000122,ENSGALG00000002394,ENSGALG00000008487,ENSGALG00000041722,ENSGALG00000002046,ENSGALG00000008713,ENSGALG00000033811,ENSGALG00000037593,ENSGALG00000011238,ENSGALG00000011220,…
GO:0001666	response to hypoxia	biological_process	0.046178	1	28	2604	119	14870	ENSGALG00000014365,ENSGALG00000010129,ENSGALG00000010013,ENSGALG00000032029,ENSGALG00000009240,ENSGALG00000039228,ENSGALG00000004531,ENSGALG00000041533,ENSGALG00000012885,ENSGALG00000022557,ENSGALG00000033789,ENSGALG00000002375,ENSGALG00000030775,ENSGALG00000002452,ENSGALG00000035768,ENSGALG00000008663,ENSGALG00000011035,ENSGALG00000040492,ENSGALG00000012541,ENSGALG00000006824,ENSGALG00000000853,…
GO:0022037	metencephalon development	biological_process	0.046277	1	17	2604	66	14870	ENSGALG00000005409,ENSGALG00000042422,ENSGALG00000029652,ENSGALG00000026431,ENSGALG00000003369,ENSGALG00000014155,ENSGALG00000032415,ENSGALG00000032610,ENSGALG00000042241,ENSGALG00000047963,ENSGALG00000037082,ENSGALG00000007370,ENSGALG00000031615,ENSGALG00000003424,ENSGALG00000028302,ENSGALG00000027144,ENSGALG00000012885
GO:0001701	in utero embryonic development	biological_process	0.046334	1	13	2604	49	14870	ENSGALG00000014365,ENSGALG00000032687,ENSGALG00000033034,ENSGALG00000048565,ENSGALG00000042051,ENSGALG00000000943,ENSGALG00000050870,ENSGALG00000016316,ENSGALG00000031960,ENSGALG00000050508,ENSGALG00000008018,ENSGALG00000052842,ENSGALG00000051135
GO:0051056	regulation of small GTPase mediated signal transduction	biological_process	0.046455	1	41	2604	202	14870	ENSGALG00000026452,ENSGALG00000000977,ENSGALG00000039163,ENSGALG00000001157,ENSGALG00000027476,ENSGALG00000004127,ENSGALG00000029652,ENSGALG00000008150,ENSGALG00000002922,ENSGALG00000003712,ENSGALG00000005637,ENSGALG00000002699,ENSGALG00000019019,ENSGALG00000003855,ENSGALG00000030836,ENSGALG00000008437,ENSGALG00000016687,ENSGALG00000037223,ENSGALG00000023379,ENSGALG00000004273,ENSGALG00000001420,…
GO:0006979	response to oxidative stress	biological_process	0.046483	1	50	2604	228	14870	ENSGALG00000000977,ENSGALG00000039099,ENSGALG00000028996,ENSGALG00000028037,ENSGALG00000025822,ENSGALG00000000607,ENSGALG00000054306,ENSGALG00000028032,ENSGALG00000037603,ENSGALG00000002921,ENSGALG00000048409,ENSGALG00000045846,ENSGALG00000003774,ENSGALG00000005554,ENSGALG00000006968,ENSGALG00000005648,ENSGALG00000003855,ENSGALG00000001586,ENSGALG00000011332,ENSGALG00000017316,ENSGALG00000013098,…
GO:0030540	female genitalia development	biological_process	0.046533	1	5	2604	13	14870	ENSGALG00000005409,ENSGALG00000007324,ENSGALG00000008631,ENSGALG00000001449,ENSGALG00000036043
GO:0005667	transcription factor complex	cellular_component	0.046613	1	58	2604	276	14870	ENSGALG00000003369,ENSGALG00000037935,ENSGALG00000005409,ENSGALG00000053285,ENSGALG00000003045,ENSGALG00000039865,ENSGALG00000042469,ENSGALG00000030353,ENSGALG00000043433,ENSGALG00000026276,ENSGALG00000033090,ENSGALG00000033404,ENSGALG00000039409,ENSGALG00000015184,ENSGALG00000041626,ENSGALG00000040006,ENSGALG00000031518,ENSGALG00000038915,ENSGALG00000037082,ENSGALG00000006252,ENSGALG00000006688,…
GO:0031594	neuromuscular junction	cellular_component	0.04665	1	13	2604	51	14870	ENSGALG00000030672,ENSGALG00000004237,ENSGALG00000027665,ENSGALG00000043092,ENSGALG00000035378,ENSGALG00000000400,ENSGALG00000015770,ENSGALG00000011306,ENSGALG00000001046,ENSGALG00000032181,ENSGALG00000027902,ENSGALG00000005589,ENSGALG00000041900
GO:0070301	cellular response to hydrogen peroxide	biological_process	0.046706	1	12	2604	42	14870	ENSGALG00000028996,ENSGALG00000037593,ENSGALG00000015937,ENSGALG00000003855,ENSGALG00000039409,ENSGALG00000008437,ENSGALG00000000122,ENSGALG00000011332,ENSGALG00000009240,ENSGALG00000025822,ENSGALG00000000607,ENSGALG00000015148
GO:0048384	retinoic acid receptor signaling pathway	biological_process	0.046764	1	7	2604	21	14870	ENSGALG00000033404,ENSGALG00000042055,ENSGALG00000033365,ENSGALG00000010963,ENSGALG00000037935,ENSGALG00000006612,ENSGALG00000027144
GO:0071468	cellular response to acidic pH	biological_process	0.04679	1	4	2604	8	14870	ENSGALG00000006707,ENSGALG00000007636,ENSGALG00000034251,ENSGALG00000028871
GO:0021554	optic nerve development	biological_process	0.04682	1	4	2604	9	14870	ENSGALG00000004741,ENSGALG00000000442,ENSGALG00000006609,ENSGALG00000003999
GO:0048666	neuron development	biological_process	0.046948	1	127	2604	686	14870	ENSGALG00000007101,ENSGALG00000002734,ENSGALG00000029652,ENSGALG00000014155,ENSGALG00000008602,ENSGALG00000008411,ENSGALG00000037784,ENSGALG00000011300,ENSGALG00000023626,ENSGALG00000012865,ENSGALG00000006655,ENSGALG00000032610,ENSGALG00000003932,ENSGALG00000006609,ENSGALG00000016997,ENSGALG00000007531,ENSGALG00000003693,ENSGALG00000039170,ENSGALG00000032029,ENSGALG00000026055,ENSGALG00000031018,…
GO:0009743	response to carbohydrate	biological_process	0.047008	1	20	2604	81	14870	ENSGALG00000000122,ENSGALG00000037603,ENSGALG00000008713,ENSGALG00000002466,ENSGALG00000011104,ENSGALG00000033811,ENSGALG00000004285,ENSGALG00000027188,ENSGALG00000007636,ENSGALG00000039228,ENSGALG00000034960,ENSGALG00000032986,ENSGALG00000001857,ENSGALG00000034014,ENSGALG00000006543,ENSGALG00000036497,ENSGALG00000043754,ENSGALG00000005554,ENSGALG00000006968,ENSGALG00000042837
GO:0048278	vesicle docking	biological_process	0.047095	1	11	2604	41	14870	ENSGALG00000032986,ENSGALG00000039168,ENSGALG00000041722,ENSGALG00000040003,ENSGALG00000012105,ENSGALG00000006763,ENSGALG00000015413,ENSGALG00000003880,ENSGALG00000013462,ENSGALG00000016535,ENSGALG00000035153
GO:0005113	patched binding	molecular_function	0.047301	1	3	2604	5	14870	ENSGALG00000012620,ENSGALG00000011347,ENSGALG00000031707
GO:0033085	negative regulation of T cell differentiation in thymus	biological_process	0.047494	1	3	2604	5	14870	ENSGALG00000031529,ENSGALG00000041025,ENSGALG00000011347
GO:2000399	negative regulation of thymocyte aggregation	biological_process	0.047494	1	3	2604	5	14870	ENSGALG00000041025,ENSGALG00000031529,ENSGALG00000011347
GO:0035587	purinergic receptor signaling pathway	biological_process	0.047612	1	9	2604	27	14870	ENSGALG00000017327,ENSGALG00000003323,ENSGALG00000003901,ENSGALG00000040561,ENSGALG00000001573,ENSGALG00000010357,ENSGALG00000016687,ENSGALG00000004346,ENSGALG00000039432
GO:0034599	cellular response to oxidative stress	biological_process	0.047886	1	34	2604	150	14870	ENSGALG00000025822,ENSGALG00000000607,ENSGALG00000037603,ENSGALG00000028032,ENSGALG00000000977,ENSGALG00000039099,ENSGALG00000028996,ENSGALG00000028037,ENSGALG00000015148,ENSGALG00000009240,ENSGALG00000011332,ENSGALG00000013098,ENSGALG00000008437,ENSGALG00000003855,ENSGALG00000002921,ENSGALG00000045846,ENSGALG00000003774,ENSGALG00000043545,ENSGALG00000000122,ENSGALG00000006707,ENSGALG00000030931,…
GO:1901700	response to oxygen-containing compound	biological_process	0.048002	1	139	2604	718	14870	ENSGALG00000006565,ENSGALG00000032986,ENSGALG00000010129,ENSGALG00000045846,ENSGALG00000002321,ENSGALG00000016535,ENSGALG00000038902,ENSGALG00000000608,ENSGALG00000008609,ENSGALG00000011104,ENSGALG00000003217,ENSGALG00000005757,ENSGALG00000012342,ENSGALG00000004346,ENSGALG00000026098,ENSGALG00000028037,ENSGALG00000039099,ENSGALG00000000055,ENSGALG00000012620,ENSGALG00000015791,ENSGALG00000037522,…
GO:0000904	cell morphogenesis involved in differentiation	biological_process	0.048224	1	108	2604	577	14870	ENSGALG00000011242,ENSGALG00000031255,ENSGALG00000008866,ENSGALG00000001608,ENSGALG00000003578,ENSGALG00000040606,ENSGALG00000012374,ENSGALG00000001654,ENSGALG00000007650,ENSGALG00000020726,ENSGALG00000008537,ENSGALG00000003855,ENSGALG00000043088,ENSGALG00000001171,ENSGALG00000005553,ENSGALG00000007476,ENSGALG00000029788,ENSGALG00000010583,ENSGALG00000048035,ENSGALG00000002314,ENSGALG00000037301,…
GO:0005623	cell	cellular_component	0.048316	1	1901	2604	10760	14870	ENSGALG00000015770,ENSGALG00000027611,ENSGALG00000041433,ENSGALG00000011976,ENSGALG00000003642,ENSGALG00000035946,ENSGALG00000007707,ENSGALG00000006806,ENSGALG00000003942,ENSGALG00000019042,ENSGALG00000002285,ENSGALG00000003540,ENSGALG00000015937,ENSGALG00000052672,ENSGALG00000009971,ENSGALG00000039897,ENSGALG00000007191,ENSGALG00000012655,ENSGALG00000010500,ENSGALG00000000129,ENSGALG00000002010,…
0005365,ENSGALG00000008132,ENSGALG00000006714,ENSGALG00000010949,ENSGALG00000007596,ENSGALG00000007027,ENSGALG00000026945,ENSGALG00000042469,ENSGALG00000008703,ENSGALG00000002013,ENSGALG00000004325,ENSGALG00000002831,ENSGALG00000007645,ENSGALG00000034029,ENSGALG00000026033,ENSGALG00000007395,ENSGALG00000037510,ENSGALG00000003429,ENSGALG00000004200,ENSGALG00000000988,ENSGALG00000008675,ENSGALG0000…
GO:0005680	anaphase-promoting complex	cellular_component	0.048496	1	7	2604	19	14870	ENSGALG00000053517,ENSGALG00000008625,ENSGALG00000049911,ENSGALG00000004640,ENSGALG00000032499,ENSGALG00000009971,ENSGALG00000008254
GO:0007420	brain development	biological_process	0.048708	1	79	2604	403	14870	ENSGALG00000042308,ENSGALG00000037935,ENSGALG00000033279,ENSGALG00000042469,ENSGALG00000030353,ENSGALG00000002375,ENSGALG00000005409,ENSGALG00000003045,ENSGALG00000047963,ENSGALG00000006456,ENSGALG00000040971,ENSGALG00000011238,ENSGALG00000037082,ENSGALG00000011880,ENSGALG00000004741,ENSGALG00000040017,ENSGALG00000039108,ENSGALG00000009300,ENSGALG00000027144,ENSGALG00000003424,ENSGALG00000043460,…
GO:0072674	multinuclear osteoclast differentiation	biological_process	0.048857	1	3	2604	6	14870	ENSGALG00000033520,ENSGALG00000045642,ENSGALG00000037522
GO:0035934	corticosterone secretion	biological_process	0.049028	1	3	2604	5	14870	ENSGALG00000037148,ENSGALG00000016600,ENSGALG00000008411
GO:0035088	establishment or maintenance of apical/basal cell polarity	biological_process	0.049231	1	10	2604	36	14870	ENSGALG00000010939,ENSGALG00000041900,ENSGALG00000007650,ENSGALG00000013579,ENSGALG00000026276,ENSGALG00000041025,ENSGALG00000008609,ENSGALG00000031642,ENSGALG00000029652,ENSGALG00000005622
GO:0061245	establishment or maintenance of bipolar cell polarity	biological_process	0.049231	1	10	2604	36	14870	ENSGALG00000029652,ENSGALG00000005622,ENSGALG00000008609,ENSGALG00000031642,ENSGALG00000026276,ENSGALG00000041025,ENSGALG00000007650,ENSGALG00000010939,ENSGALG00000041900,ENSGALG00000013579
GO:0016242	negative regulation of macroautophagy	biological_process	0.049303	1	7	2604	20	14870	ENSGALG00000024082,ENSGALG00000037593,ENSGALG00000042214,ENSGALG00000001727,ENSGALG00000038885,ENSGALG00000003933,ENSGALG00000029760
GO:0045746	negative regulation of Notch signaling pathway	biological_process	0.049409	1	8	2604	24	14870	ENSGALG00000016283,ENSGALG00000024083,ENSGALG00000025907,ENSGALG00000008438,ENSGALG00000008281,ENSGALG00000034967,ENSGALG00000005909,ENSGALG00000008475
GO:0004653	polypeptide N-acetylgalactosaminyltransferase activity	molecular_function	0.049655	1	4	2604	11	14870	ENSGALG00000041101,ENSGALG00000006233,ENSGALG00000010744,ENSGALG00000030588
GO:0046975	histone methyltransferase activity (H3-K36 specific)	molecular_function	0.049677	1	3	2604	6	14870	ENSGALG00000042051,ENSGALG00000014638,ENSGALG00000003299
GO:0036293	response to decreased oxygen levels	biological_process	0.049781	1	28	2604	120	14870	ENSGALG00000035768,ENSGALG00000002452,ENSGALG00000030775,ENSGALG00000002375,ENSGALG00000011035,ENSGALG00000008663,ENSGALG00000015937,ENSGALG00000040755,ENSGALG00000006824,ENSGALG00000000853,ENSGALG00000012541,ENSGALG00000040492,ENSGALG00000001021,ENSGALG00000031332,ENSGALG00000047963,ENSGALG00000005365,ENSGALG00000037593,ENSGALG00000010013,ENSGALG00000010129,ENSGALG00000014365,ENSGALG00000039228,…
GO:0060079	excitatory postsynaptic potential	biological_process	0.04985	1	15	2604	59	14870	ENSGALG00000005553,ENSGALG00000047963,ENSGALG00000014268,ENSGALG00000015770,ENSGALG00000035580,ENSGALG00000003901,ENSGALG00000008411,ENSGALG00000015382,ENSGALG00000041722,ENSGALG00000001573,ENSGALG00000026431,ENSGALG00000002707,ENSGALG00000022702,ENSGALG00000007906,ENSGALG00000051055
GO:0007595	lactation	biological_process	0.049946	1	3	2604	5	14870	ENSGALG00000033090,ENSGALG00000007305,ENSGALG00000003518
GO:0019213	deacetylase activity	molecular_function	0.050072	1	10	2604	33	14870	ENSGALG00000007286,ENSGALG00000002634,ENSGALG00000001728,ENSGALG00000039710,ENSGALG00000032496,ENSGALG00000009234,ENSGALG00000001245,ENSGALG00000010364,ENSGALG00000003228,ENSGALG00000012692
GO:0009749	response to glucose	biological_process	0.050143	1	18	2604	72	14870	ENSGALG00000042837,ENSGALG00000043754,ENSGALG00000006968,ENSGALG00000005554,ENSGALG00000036497,ENSGALG00000006543,ENSGALG00000034960,ENSGALG00000034014,ENSGALG00000001857,ENSGALG00000032986,ENSGALG00000027188,ENSGALG00000007636,ENSGALG00000033811,ENSGALG00000004285,ENSGALG00000011104,ENSGALG00000037603,ENSGALG00000008713,ENSGALG00000000122
GO:0070886	positive regulation of calcineurin-NFAT signaling cascade	biological_process	0.050202	1	4	2604	9	14870	ENSGALG00000033510,ENSGALG00000008349,ENSGALG00000034251,ENSGALG00000008302
GO:0048840	otolith development	biological_process	0.050281	1	3	2604	6	14870	ENSGALG00000007483,ENSGALG00000030128,ENSGALG00000009755
GO:0031570	DNA integrity checkpoint	biological_process	0.050284	1	21	2604	83	14870	ENSGALG00000015571,ENSGALG00000036497,ENSGALG00000036642,ENSGALG00000034688,ENSGALG00000000843,ENSGALG00000036234,ENSGALG00000006110,ENSGALG00000047781,ENSGALG00000011297,ENSGALG00000002276,ENSGALG00000006632,ENSGALG00000042469,ENSGALG00000003045,ENSGALG00000045705,ENSGALG00000036452,ENSGALG00000004670,ENSGALG00000004037,ENSGALG00000006806,ENSGALG00000011300,ENSGALG00000051412,ENSGALG00000006969
GO:0060158	phospholipase C-activating dopamine receptor signaling pathway	biological_process	0.050311	1	3	2604	5	14870	ENSGALG00000003238,ENSGALG00000007794,ENSGALG00000007650
GO:0001767	establishment of lymphocyte polarity	biological_process	0.050403	1	3	2604	6	14870	ENSGALG00000001446,ENSGALG00000031216,ENSGALG00000043092
GO:0001768	establishment of T cell polarity	biological_process	0.050403	1	3	2604	6	14870	ENSGALG00000001446,ENSGALG00000031216,ENSGALG00000043092
GO:0070534	protein K63-linked ubiquitination	biological_process	0.05056	1	8	2604	26	14870	ENSGALG00000020793,ENSGALG00000042838,ENSGALG00000012342,ENSGALG00000000699,ENSGALG00000021656,ENSGALG00000041432,ENSGALG00000042948,ENSGALG00000028822
GO:0030220	platelet formation	biological_process	0.050618	1	5	2604	13	14870	ENSGALG00000032029,ENSGALG00000043092,ENSGALG00000008302,ENSGALG00000023296,ENSGALG00000039120
GO:0050901	leukocyte tethering or rolling	biological_process	0.050646	1	4	2604	9	14870	ENSGALG00000015166,ENSGALG00000006009,ENSGALG00000028341,ENSGALG00000038000
GO:0009912	auditory receptor cell fate commitment	biological_process	0.050809	1	2	2604	3	14870	ENSGALG00000014365,ENSGALG00000002375
GO:0060120	inner ear receptor cell fate commitment	biological_process	0.050809	1	2	2604	3	14870	ENSGALG00000014365,ENSGALG00000002375
GO:0019853	L-ascorbic acid biosynthetic process	biological_process	0.051083	1	3	2604	5	14870	ENSGALG00000016722,ENSGALG00000016570,ENSGALG00000005398
GO:0005086	ARF guanyl-nucleotide exchange factor activity	molecular_function	0.051134	1	5	2604	14	14870	ENSGALG00000030836,ENSGALG00000007093,ENSGALG00000005637,ENSGALG00000012454,ENSGALG00000013569
GO:0005783	endoplasmic reticulum	cellular_component	0.051174	1	174	2604	887	14870	ENSGALG00000000142,ENSGALG00000041432,ENSGALG00000005205,ENSGALG00000000189,ENSGALG00000003909,ENSGALG00000001848,ENSGALG00000001220,ENSGALG00000033520,ENSGALG00000015415,ENSGALG00000041687,ENSGALG00000023517,ENSGALG00000008487,ENSGALG00000037852,ENSGALG00000009291,ENSGALG00000012769,ENSGALG00000008320,ENSGALG00000004431,ENSGALG00000003589,ENSGALG00000007183,ENSGALG00000007404,ENSGALG00000002053,…
GO:0051937	catecholamine transport	biological_process	0.051426	1	11	2604	38	14870	ENSGALG00000010820,ENSGALG00000002046,ENSGALG00000038241,ENSGALG00000015382,ENSGALG00000007794,ENSGALG00000004165,ENSGALG00000026033,ENSGALG00000037148,ENSGALG00000047963,ENSGALG00000000442,ENSGALG00000037593
GO:0001042	RNA polymerase I core binding	molecular_function	0.051519	1	3	2604	5	14870	ENSGALG00000005535,ENSGALG00000031529,ENSGALG00000041124
GO:0006307	DNA dealkylation involved in DNA repair	biological_process	0.051634	1	3	2604	6	14870	ENSGALG00000035152,ENSGALG00000041036,ENSGALG00000015465
GO:0001055	RNA polymerase II activity	molecular_function	0.051779	1	4	2604	8	14870	ENSGALG00000002591,ENSGALG00000036019,ENSGALG00000030808,ENSGALG00000001168
GO:0030334	regulation of cell migration	biological_process	0.05188	1	97	2604	506	14870	ENSGALG00000010949,ENSGALG00000013615,ENSGALG00000003203,ENSGALG00000003118,ENSGALG00000003901,ENSGALG00000040755,ENSGALG00000006456,ENSGALG00000008302,ENSGALG00000047963,ENSGALG00000005696,ENSGALG00000003254,ENSGALG00000002375,ENSGALG00000015415,ENSGALG00000028341,ENSGALG00000000122,ENSGALG00000050508,ENSGALG00000007794,ENSGALG00000027777,ENSGALG00000013624,ENSGALG00000009300,ENSGALG00000003589,…
GO:0048856	anatomical structure development	biological_process	0.051988	1	590	2604	3321	14870	ENSGALG00000030672,ENSGALG00000000545,ENSGALG00000000949,ENSGALG00000037494,ENSGALG00000038948,ENSGALG00000027777,ENSGALG00000004224,ENSGALG00000001258,ENSGALG00000016283,ENSGALG00000005134,ENSGALG00000000164,ENSGALG00000007373,ENSGALG00000033854,ENSGALG00000048565,ENSGALG00000001331,ENSGALG00000001079,ENSGALG00000030353,ENSGALG00000001773,ENSGALG00000006612,ENSGALG00000008302,ENSGALG00000014012,…
GO:0060589	nucleoside-triphosphatase regulator activity	molecular_function	0.052045	1	45	2604	221	14870	ENSGALG00000002395,ENSGALG00000051144,ENSGALG00000039307,ENSGALG00000012222,ENSGALG00000011738,ENSGALG00000027506,ENSGALG00000002564,ENSGALG00000001311,ENSGALG00000042744,ENSGALG00000036101,ENSGALG00000001225,ENSGALG00000043576,ENSGALG00000002562,ENSGALG00000008247,ENSGALG00000014701,ENSGALG00000004323,ENSGALG00000005646,ENSGALG00000033885,ENSGALG00000032469,ENSGALG00000003113,ENSGALG00000000311,…
GO:0007622	rhythmic behavior	biological_process	0.052214	1	7	2604	21	14870	ENSGALG00000000442,ENSGALG00000009619,ENSGALG00000040971,ENSGALG00000032610,ENSGALG00000006755,ENSGALG00000008411,ENSGALG00000002473
GO:0006271	DNA strand elongation involved in DNA replication	biological_process	0.052266	1	5	2604	12	14870	ENSGALG00000012915,ENSGALG00000008538,ENSGALG00000007665,ENSGALG00000002288,ENSGALG00000004037
GO:0003281	ventricular septum development	biological_process	0.052275	1	13	2604	49	14870	ENSGALG00000039452,ENSGALG00000050508,ENSGALG00000036043,ENSGALG00000014365,ENSGALG00000002375,ENSGALG00000036497,ENSGALG00000008609,ENSGALG00000037301,ENSGALG00000040741,ENSGALG00000006252,ENSGALG00000034986,ENSGALG00000042125,ENSGALG00000001449
GO:0070528	protein kinase C signaling	biological_process	0.052338	1	6	2604	16	14870	ENSGALG00000005802,ENSGALG00000004044,ENSGALG00000032415,ENSGALG00000037939,ENSGALG00000026431,ENSGALG00000012178
GO:0045197	establishment or maintenance of epithelial cell apical/basal polarity	biological_process	0.052404	1	9	2604	32	14870	ENSGALG00000031642,ENSGALG00000008609,ENSGALG00000005622,ENSGALG00000029652,ENSGALG00000013579,ENSGALG00000007650,ENSGALG00000010939,ENSGALG00000041900,ENSGALG00000026276
GO:0006222	UMP biosynthetic process	biological_process	0.05241	1	4	2604	8	14870	ENSGALG00000000802,ENSGALG00000011770,ENSGALG00000003510,ENSGALG00000003732
GO:0009173	pyrimidine ribonucleoside monophosphate metabolic process	biological_process	0.05241	1	4	2604	8	14870	ENSGALG00000011770,ENSGALG00000000802,ENSGALG00000003732,ENSGALG00000003510
GO:0009174	pyrimidine ribonucleoside monophosphate biosynthetic process	biological_process	0.05241	1	4	2604	8	14870	ENSGALG00000000802,ENSGALG00000011770,ENSGALG00000003510,ENSGALG00000003732
GO:0046049	UMP metabolic process	biological_process	0.05241	1	4	2604	8	14870	ENSGALG00000003732,ENSGALG00000003510,ENSGALG00000011770,ENSGALG00000000802
GO:0097642	calcitonin family receptor activity	molecular_function	0.052674	1	3	2604	6	14870	ENSGALG00000002587,ENSGALG00000003821,ENSGALG00000024449
GO:0044346	fibroblast apoptotic process	biological_process	0.052786	1	5	2604	13	14870	ENSGALG00000007324,ENSGALG00000008081,ENSGALG00000026865,ENSGALG00000051135,ENSGALG00000002853
GO:0051654	establishment of mitochondrion localization	biological_process	0.053232	1	3	2604	6	14870	ENSGALG00000005374,ENSGALG00000002497,ENSGALG00000002726
GO:0009982	pseudouridine synthase activity	molecular_function	0.053277	1	5	2604	12	14870	ENSGALG00000001714,ENSGALG00000004920,ENSGALG00000005054,ENSGALG00000008132,ENSGALG00000002354
GO:0007030	Golgi organization	biological_process	0.053293	1	21	2604	88	14870	ENSGALG00000038325,ENSGALG00000041814,ENSGALG00000003439,ENSGALG00000011116,ENSGALG00000015415,ENSGALG00000011645,ENSGALG00000034501,ENSGALG00000005160,ENSGALG00000016980,ENSGALG00000013462,ENSGALG00000010318,ENSGALG00000006201,ENSGALG00000033232,ENSGALG00000010129,ENSGALG00000011242,ENSGALG00000002603,ENSGALG00000005637,ENSGALG00000037426,ENSGALG00000030585,ENSGALG00000003880,ENSGALG00000011651
GO:0019230	proprioception	biological_process	0.053322	1	3	2604	5	14870	ENSGALG00000011175,ENSGALG00000047963,ENSGALG00000042241
GO:0016324	apical plasma membrane	cellular_component	0.053414	1	30	2604	135	14870	ENSGALG00000002466,ENSGALG00000002375,ENSGALG00000030407,ENSGALG00000042308,ENSGALG00000013579,ENSGALG00000009306,ENSGALG00000032598,ENSGALG00000034251,ENSGALG00000015148,ENSGALG00000039170,ENSGALG00000006751,ENSGALG00000032986,ENSGALG00000033663,ENSGALG00000031529,ENSGALG00000023379,ENSGALG00000016920,ENSGALG00000003578,ENSGALG00000039538,ENSGALG00000001214,ENSGALG00000034014,ENSGALG00000031511,…
GO:0051443	positive regulation of ubiquitin-protein transferase activity	biological_process	0.053452	1	7	2604	20	14870	ENSGALG00000009971,ENSGALG00000008807,ENSGALG00000007507,ENSGALG00000006110,ENSGALG00000029402,ENSGALG00000017181,ENSGALG00000041432
GO:0050765	negative regulation of phagocytosis	biological_process	0.053719	1	4	2604	9	14870	ENSGALG00000000122,ENSGALG00000005554,ENSGALG00000027777,ENSGALG00000015204
GO:1904292	regulation of ERAD pathway	biological_process	0.053847	1	7	2604	20	14870	ENSGALG00000002029,ENSGALG00000005205,ENSGALG00000008320,ENSGALG00000006824,ENSGALG00000016880,ENSGALG00000006960,ENSGALG00000001220
GO:1902806	regulation of cell cycle G1/S phase transition	biological_process	0.054181	1	18	2604	73	14870	ENSGALG00000010949,ENSGALG00000002127,ENSGALG00000003045,ENSGALG00000042469,ENSGALG00000011297,ENSGALG00000042422,ENSGALG00000024083,ENSGALG00000003663,ENSGALG00000001728,ENSGALG00000036234,ENSGALG00000012885,ENSGALG00000016997,ENSGALG00000003786,ENSGALG00000003485,ENSGALG00000010129,ENSGALG00000015148,ENSGALG00000036497,ENSGALG00000008520
GO:0060831	smoothened signaling pathway involved in dorsal/ventral neural tube patterning	biological_process	0.054254	1	4	2604	10	14870	ENSGALG00000030979,ENSGALG00000008452,ENSGALG00000004236,ENSGALG00000012620
GO:0045121	membrane raft	cellular_component	0.054366	1	30	2604	138	14870	ENSGALG00000027305,ENSGALG00000006751,ENSGALG00000042838,ENSGALG00000044889,ENSGALG00000026231,ENSGALG00000031216,ENSGALG00000004237,ENSGALG00000003855,ENSGALG00000001486,ENSGALG00000050508,ENSGALG00000008351,ENSGALG00000031615,ENSGALG00000007511,ENSGALG00000000608,ENSGALG00000037784,ENSGALG00000000209,ENSGALG00000012620,ENSGALG00000053058,ENSGALG00000032598,ENSGALG00000006609,ENSGALG00000000466,…
GO:0060996	dendritic spine development	biological_process	0.054531	1	12	2604	48	14870	ENSGALG00000006426,ENSGALG00000006609,ENSGALG00000008281,ENSGALG00000005553,ENSGALG00000042199,ENSGALG00000001311,ENSGALG00000008537,ENSGALG00000026055,ENSGALG00000005622,ENSGALG00000004741,ENSGALG00000026153,ENSGALG00000033405
GO:0001890	placenta development	biological_process	0.05465	1	7	2604	22	14870	ENSGALG00000033090,ENSGALG00000008018,ENSGALG00000032687,ENSGALG00000014365,ENSGALG00000031960,ENSGALG00000016316,ENSGALG00000042051
GO:0009612	response to mechanical stimulus	biological_process	0.054667	1	19	2604	80	14870	ENSGALG00000039170,ENSGALG00000011175,ENSGALG00000007247,ENSGALG00000004044,ENSGALG00000008351,ENSGALG00000013624,ENSGALG00000009929,ENSGALG00000011297,ENSGALG00000001449,ENSGALG00000000685,ENSGALG00000008355,ENSGALG00000001900,ENSGALG00000039409,ENSGALG00000034251,ENSGALG00000039099,ENSGALG00000043433,ENSGALG00000019987,ENSGALG00000028037,ENSGALG00000014268
GO:0006909	phagocytosis	biological_process	0.054747	1	25	2604	108	14870	ENSGALG00000032199,ENSGALG00000005757,ENSGALG00000030305,ENSGALG00000043092,ENSGALG00000037935,ENSGALG00000037929,ENSGALG00000001802,ENSGALG00000000122,ENSGALG00000029367,ENSGALG00000000769,ENSGALG00000015204,ENSGALG00000030904,ENSGALG00000002234,ENSGALG00000034020,ENSGALG00000006702,ENSGALG00000033232,ENSGALG00000015148,ENSGALG00000011646,ENSGALG00000040159,ENSGALG00000008631,ENSGALG00000001446,…
GO:0007154	cell communication	biological_process	0.054927	1	709	2604	3982	14870	ENSGALG00000042767,ENSGALG00000045534,ENSGALG00000039982,ENSGALG00000043085,ENSGALG00000036497,ENSGALG00000012885,ENSGALG00000014647,ENSGALG00000001486,ENSGALG00000016779,ENSGALG00000037136,ENSGALG00000011297,ENSGALG00000005790,ENSGALG00000021656,ENSGALG00000016222,ENSGALG00000011347,ENSGALG00000032469,ENSGALG00000005725,ENSGALG00000040784,ENSGALG00000036539,ENSGALG00000007608,ENSGALG00000032419,…
GO:0021513	spinal cord dorsal/ventral patterning	biological_process	0.054995	1	7	2604	20	14870	ENSGALG00000003965,ENSGALG00000008452,ENSGALG00000037082,ENSGALG00000026983,ENSGALG00000010500,ENSGALG00000030353,ENSGALG00000036869
GO:0045666	positive regulation of neuron differentiation	biological_process	0.055207	1	39	2604	189	14870	ENSGALG00000004943,ENSGALG00000026153,ENSGALG00000005713,ENSGALG00000003977,ENSGALG00000002802,ENSGALG00000036869,ENSGALG00000012885,ENSGALG00000001412,ENSGALG00000026033,ENSGALG00000036101,ENSGALG00000035419,ENSGALG00000027838,ENSGALG00000034986,ENSGALG00000016283,ENSGALG00000001079,ENSGALG00000033405,ENSGALG00000026055,ENSGALG00000008520,ENSGALG00000003578,ENSGALG00000042761,ENSGALG00000032029,…
GO:0003348	cardiac endothelial cell differentiation	biological_process	0.055211	1	3	2604	6	14870	ENSGALG00000032994,ENSGALG00000002375,ENSGALG00000037301
GO:0060956	endocardial cell differentiation	biological_process	0.055211	1	3	2604	6	14870	ENSGALG00000037301,ENSGALG00000032994,ENSGALG00000002375
GO:0051090	regulation of sequence-specific DNA binding transcription factor activity	biological_process	0.055242	1	46	2604	213	14870	ENSGALG00000045642,ENSGALG00000001583,ENSGALG00000041025,ENSGALG00000042838,ENSGALG00000026293,ENSGALG00000014819,ENSGALG00000036869,ENSGALG00000025907,ENSGALG00000031216,ENSGALG00000040224,ENSGALG00000039409,ENSGALG00000000209,ENSGALG00000030907,ENSGALG00000004640,ENSGALG00000037593,ENSGALG00000026159,ENSGALG00000015770,ENSGALG00000008302,ENSGALG00000054117,ENSGALG00000001021,ENSGALG00000003304,…
GO:0001503	ossification	biological_process	0.055342	1	49	2604	234	14870	ENSGALG00000039474,ENSGALG00000052629,ENSGALG00000030030,ENSGALG00000014365,ENSGALG00000011957,ENSGALG00000005842,ENSGALG00000030115,ENSGALG00000039710,ENSGALG00000008018,ENSGALG00000009559,ENSGALG00000042422,ENSGALG00000039322,ENSGALG00000031642,ENSGALG00000032199,ENSGALG00000010926,ENSGALG00000037301,ENSGALG00000031707,ENSGALG00000037787,ENSGALG00000037522,ENSGALG00000031960,ENSGALG00000011740,…
GO:0008589	regulation of smoothened signaling pathway	biological_process	0.055355	1	14	2604	56	14870	ENSGALG00000007111,ENSGALG00000030979,ENSGALG00000026983,ENSGALG00000008452,ENSGALG00000037492,ENSGALG00000012620,ENSGALG00000004236,ENSGALG00000041814,ENSGALG00000042422,ENSGALG00000005401,ENSGALG00000000607,ENSGALG00000016997,ENSGALG00000006087,ENSGALG00000011347
GO:0004536	deoxyribonuclease activity	molecular_function	0.055818	1	13	2604	44	14870	ENSGALG00000008938,ENSGALG00000004037,ENSGALG00000030396,ENSGALG00000001586,ENSGALG00000007665,ENSGALG00000005688,ENSGALG00000041066,ENSGALG00000006963,ENSGALG00000028790,ENSGALG00000009875,ENSGALG00000002276,ENSGALG00000007305,ENSGALG00000016664
GO:0051336	regulation of hydrolase activity	biological_process	0.055876	1	136	2604	719	14870	ENSGALG00000008355,ENSGALG00000005401,ENSGALG00000023703,ENSGALG00000000466,ENSGALG00000003819,ENSGALG00000001157,ENSGALG00000042357,ENSGALG00000006201,ENSGALG00000000551,ENSGALG00000003712,ENSGALG00000033789,ENSGALG00000019019,ENSGALG00000008247,ENSGALG00000011297,ENSGALG00000005622,ENSGALG00000032469,ENSGALG00000000311,ENSGALG00000011347,ENSGALG00000044851,ENSGALG00000015546,ENSGALG00000030303,…
GO:0050769	positive regulation of neurogenesis	biological_process	0.055946	1	50	2604	249	14870	ENSGALG00000003078,ENSGALG00000038000,ENSGALG00000008609,ENSGALG00000006655,ENSGALG00000012865,ENSGALG00000023626,ENSGALG00000001093,ENSGALG00000047060,ENSGALG00000008473,ENSGALG00000008520,ENSGALG00000003578,ENSGALG00000026055,ENSGALG00000032029,ENSGALG00000042761,ENSGALG00000040087,ENSGALG00000011242,ENSGALG00000003693,ENSGALG00000007531,ENSGALG00000034967,ENSGALG00000008281,ENSGALG00000007476,…
GO:0046165	alcohol biosynthetic process	biological_process	0.055996	1	26	2604	111	14870	ENSGALG00000013804,ENSGALG00000012769,ENSGALG00000008603,ENSGALG00000008018,ENSGALG00000029909,ENSGALG00000017327,ENSGALG00000031255,ENSGALG00000003518,ENSGALG00000016318,ENSGALG00000032986,ENSGALG00000031408,ENSGALG00000003345,ENSGALG00000008385,ENSGALG00000027188,ENSGALG00000009365,ENSGALG00000016665,ENSGALG00000000142,ENSGALG00000033090,ENSGALG00000007636,ENSGALG00000037065,ENSGALG00000035768,…
GO:0071763	nuclear membrane organization	biological_process	0.056072	1	3	2604	5	14870	ENSGALG00000004165,ENSGALG00000006345,ENSGALG00000023709
GO:0008094	DNA-dependent ATPase activity	molecular_function	0.056225	1	17	2604	68	14870	ENSGALG00000015465,ENSGALG00000004328,ENSGALG00000010164,ENSGALG00000012546,ENSGALG00000008368,ENSGALG00000012915,ENSGALG00000039830,ENSGALG00000015571,ENSGALG00000026865,ENSGALG00000011300,ENSGALG00000004037,ENSGALG00000011492,ENSGALG00000017064,ENSGALG00000040157,ENSGALG00000008703,ENSGALG00000014298,ENSGALG00000000632
GO:0010770	positive regulation of cell morphogenesis involved in differentiation	biological_process	0.056271	1	27	2604	123	14870	ENSGALG00000001079,ENSGALG00000037301,ENSGALG00000000311,ENSGALG00000002375,ENSGALG00000011347,ENSGALG00000033405,ENSGALG00000023626,ENSGALG00000012865,ENSGALG00000012799,ENSGALG00000006655,ENSGALG00000031960,ENSGALG00000008473,ENSGALG00000008302,ENSGALG00000002234,ENSGALG00000011242,ENSGALG00000003693,ENSGALG00000003977,ENSGALG00000007531,ENSGALG00000004943,ENSGALG00000040606,ENSGALG00000003578,…
GO:0016757	transferase activity, transferring glycosyl groups	molecular_function	0.05633	1	50	2604	233	14870	ENSGALG00000006233,ENSGALG00000010744,ENSGALG00000002651,ENSGALG00000016803,ENSGALG00000002022,ENSGALG00000050532,ENSGALG00000008508,ENSGALG00000000225,ENSGALG00000011518,ENSGALG00000001642,ENSGALG00000006443,ENSGALG00000039883,ENSGALG00000037485,ENSGALG00000010083,ENSGALG00000026229,ENSGALG00000003757,ENSGALG00000015166,ENSGALG00000010351,ENSGALG00000001245,ENSGALG00000041962,ENSGALG00000019042,…
GO:0045657	positive regulation of monocyte differentiation	biological_process	0.05636	1	3	2604	5	14870	ENSGALG00000028466,ENSGALG00000033520,ENSGALG00000039228
GO:0072321	chaperone-mediated protein transport	biological_process	0.056486	1	3	2604	5	14870	ENSGALG00000023709,ENSGALG00000004963,ENSGALG00000004165
GO:0030522	intracellular receptor signaling pathway	biological_process	0.056607	1	32	2604	142	14870	ENSGALG00000034986,ENSGALG00000037935,ENSGALG00000021656,ENSGALG00000033941,ENSGALG00000006612,ENSGALG00000039409,ENSGALG00000033404,ENSGALG00000033090,ENSGALG00000007324,ENSGALG00000010963,ENSGALG00000004190,ENSGALG00000030672,ENSGALG00000040017,ENSGALG00000043085,ENSGALG00000043727,ENSGALG00000006808,ENSGALG00000025907,ENSGALG00000027144,ENSGALG00000003120,ENSGALG00000004999,ENSGALG00000009052,…
GO:0044323	retinoic acid-responsive element binding	molecular_function	0.056611	1	2	2604	3	14870	ENSGALG00000037935,ENSGALG00000042055
GO:0098793	presynapse	cellular_component	0.056734	1	37	2604	181	14870	ENSGALG00000005412,ENSGALG00000042308,ENSGALG00000041722,ENSGALG00000007707,ENSGALG00000004165,ENSGALG00000008633,ENSGALG00000027902,ENSGALG00000035153,ENSGALG00000015770,ENSGALG00000037697,ENSGALG00000048467,ENSGALG00000039307,ENSGALG00000001688,ENSGALG00000040741,ENSGALG00000040003,ENSGALG00000032958,ENSGALG00000006211,ENSGALG00000005589,ENSGALG00000003880,ENSGALG00000001311,ENSGALG00000026033,…
GO:0031588	AMP-activated protein kinase complex	cellular_component	0.056773	1	4	2604	9	14870	ENSGALG00000007373,ENSGALG00000004237,ENSGALG00000037603,ENSGALG00000014861
GO:0035721	intraciliary retrograde transport	biological_process	0.056916	1	4	2604	10	14870	ENSGALG00000008452,ENSGALG00000041814,ENSGALG00000020415,ENSGALG00000016477
GO:0071498	cellular response to fluid shear stress	biological_process	0.056983	1	4	2604	9	14870	ENSGALG00000023689,ENSGALG00000002634,ENSGALG00000009240,ENSGALG00000003855
GO:0007031	peroxisome organization	biological_process	0.056988	1	9	2604	30	14870	ENSGALG00000007832,ENSGALG00000002836,ENSGALG00000043756,ENSGALG00000002151,ENSGALG00000045514,ENSGALG00000004424,ENSGALG00000006842,ENSGALG00000005647,ENSGALG00000003942
GO:0061024	membrane organization	biological_process	0.056997	1	125	2604	654	14870	ENSGALG00000001107,ENSGALG00000000209,ENSGALG00000013462,ENSGALG00000006707,ENSGALG00000008452,ENSGALG00000006805,ENSGALG00000048011,ENSGALG00000030305,ENSGALG00000005412,ENSGALG00000006345,ENSGALG00000014083,ENSGALG00000008247,ENSGALG00000003439,ENSGALG00000033110,ENSGALG00000030585,ENSGALG00000003880,ENSGALG00000002414,ENSGALG00000032181,ENSGALG00000051135,ENSGALG00000034855,ENSGALG00000012885,…
GO:0043302	positive regulation of leukocyte degranulation	biological_process	0.057038	1	4	2604	9	14870	ENSGALG00000037697,ENSGALG00000007476,ENSGALG00000032199,ENSGALG00000007511
GO:0031667	response to nutrient levels	biological_process	0.057077	1	61	2604	295	14870	ENSGALG00000002452,ENSGALG00000041226,ENSGALG00000003933,ENSGALG00000030775,ENSGALG00000011104,ENSGALG00000010926,ENSGALG00000037603,ENSGALG00000024082,ENSGALG00000038902,ENSGALG00000039315,ENSGALG00000015204,ENSGALG00000008411,ENSGALG00000027188,ENSGALG00000007636,ENSGALG00000014861,ENSGALG00000028871,ENSGALG00000004101,ENSGALG00000002798,ENSGALG00000003208,ENSGALG00000016296,ENSGALG00000034328,…
GO:0016854	racemase and epimerase activity	molecular_function	0.0571	1	5	2604	12	14870	ENSGALG00000046023,ENSGALG00000015331,ENSGALG00000004047,ENSGALG00000013828,ENSGALG00000051397
GO:0009226	nucleotide-sugar biosynthetic process	biological_process	0.057113	1	5	2604	12	14870	ENSGALG00000002500,ENSGALG00000040594,ENSGALG00000041993,ENSGALG00000033170,ENSGALG00000038599
GO:0006869	lipid transport	biological_process	0.057176	1	47	2604	219	14870	ENSGALG00000032986,ENSGALG00000003242,ENSGALG00000015148,ENSGALG00000050921,ENSGALG00000034772,ENSGALG00000037148,ENSGALG00000003879,ENSGALG00000006968,ENSGALG00000005554,ENSGALG00000006471,ENSGALG00000007650,ENSGALG00000002321,ENSGALG00000014899,ENSGALG00000030548,ENSGALG00000002577,ENSGALG00000037050,ENSGALG00000001449,ENSGALG00000053511,ENSGALG00000010926,ENSGALG00000000498,ENSGALG00000018977,…
GO:0071375	cellular response to peptide hormone stimulus	biological_process	0.05718	1	33	2604	148	14870	ENSGALG00000042469,ENSGALG00000039775,ENSGALG00000005646,ENSGALG00000000943,ENSGALG00000037935,ENSGALG00000039409,ENSGALG00000043727,ENSGALG00000003485,ENSGALG00000039228,ENSGALG00000026153,ENSGALG00000001857,ENSGALG00000037904,ENSGALG00000003409,ENSGALG00000003267,ENSGALG00000039315,ENSGALG00000042642,ENSGALG00000001992,ENSGALG00000027188,ENSGALG00000008411,ENSGALG00000000853,ENSGALG00000009598,…
GO:0006473	protein acetylation	biological_process	0.057217	1	31	2604	137	14870	ENSGALG00000006688,ENSGALG00000038219,ENSGALG00000036497,ENSGALG00000016624,ENSGALG00000003786,ENSGALG00000009352,ENSGALG00000002222,ENSGALG00000006968,ENSGALG00000005909,ENSGALG00000000603,ENSGALG00000006571,ENSGALG00000004999,ENSGALG00000002336,ENSGALG00000003369,ENSGALG00000033529,ENSGALG00000030739,ENSGALG00000007723,ENSGALG00000004745,ENSGALG00000014457,ENSGALG00000000776,ENSGALG00000002013,…
GO:0044707	single-multicellular organism process	biological_process	0.057277	1	681	2604	3837	14870	ENSGALG00000032098,ENSGALG00000000209,ENSGALG00000010160,ENSGALG00000030931,ENSGALG00000034003,ENSGALG00000032687,ENSGALG00000003369,ENSGALG00000044327,ENSGALG00000031997,ENSGALG00000006519,ENSGALG00000032181,ENSGALG00000011738,ENSGALG00000051135,ENSGALG00000000195,ENSGALG00000010459,ENSGALG00000004943,ENSGALG00000039228,ENSGALG00000037784,ENSGALG00000006201,ENSGALG00000009485,ENSGALG00000032199,…
GO:0001772	immunological synapse	cellular_component	0.057356	1	7	2604	22	14870	ENSGALG00000043092,ENSGALG00000000466,ENSGALG00000004237,ENSGALG00000027305,ENSGALG00000044889,ENSGALG00000001486,ENSGALG00000008443
GO:1903214	regulation of protein targeting to mitochondrion	biological_process	0.057513	1	4	2604	9	14870	ENSGALG00000026849,ENSGALG00000027188,ENSGALG00000037593,ENSGALG00000003254
GO:0051057	positive regulation of small GTPase mediated signal transduction	biological_process	0.057934	1	12	2604	44	14870	ENSGALG00000002922,ENSGALG00000019019,ENSGALG00000004127,ENSGALG00000035419,ENSGALG00000003855,ENSGALG00000016687,ENSGALG00000023379,ENSGALG00000037223,ENSGALG00000004111,ENSGALG00000002375,ENSGALG00000002570,ENSGALG00000037939
GO:0010876	lipid localization	biological_process	0.057967	1	51	2604	240	14870	ENSGALG00000050921,ENSGALG00000015148,ENSGALG00000003242,ENSGALG00000032986,ENSGALG00000002321,ENSGALG00000007650,ENSGALG00000006471,ENSGALG00000037148,ENSGALG00000003879,ENSGALG00000034772,ENSGALG00000006968,ENSGALG00000005554,ENSGALG00000000498,ENSGALG00000053511,ENSGALG00000010926,ENSGALG00000037050,ENSGALG00000001449,ENSGALG00000014899,ENSGALG00000030548,ENSGALG00000002577,ENSGALG00000008411,…
GO:0042608	T cell receptor binding	molecular_function	0.057972	1	2	2604	3	14870	ENSGALG00000000466,ENSGALG00000015441
GO:0001708	cell fate specification	biological_process	0.058002	1	17	2604	64	14870	ENSGALG00000029393,ENSGALG00000012620,ENSGALG00000031707,ENSGALG00000040021,ENSGALG00000003965,ENSGALG00000011347,ENSGALG00000002375,ENSGALG00000030353,ENSGALG00000032994,ENSGALG00000035419,ENSGALG00000043460,ENSGALG00000010500,ENSGALG00000036869,ENSGALG00000004582,ENSGALG00000014365,ENSGALG00000037082,ENSGALG00000006252
GO:0015844	monoamine transport	biological_process	0.058083	1	14	2604	52	14870	ENSGALG00000010820,ENSGALG00000015895,ENSGALG00000002046,ENSGALG00000038241,ENSGALG00000001573,ENSGALG00000015382,ENSGALG00000004165,ENSGALG00000007794,ENSGALG00000047963,ENSGALG00000037148,ENSGALG00000010497,ENSGALG00000037593,ENSGALG00000000442,ENSGALG00000026033
GO:0009225	nucleotide-sugar metabolic process	biological_process	0.058249	1	8	2604	25	14870	ENSGALG00000041993,ENSGALG00000040594,ENSGALG00000002500,ENSGALG00000016898,ENSGALG00000015331,ENSGALG00000038599,ENSGALG00000033170,ENSGALG00000010125
GO:0048754	branching morphogenesis of an epithelial tube	biological_process	0.058313	1	25	2604	108	14870	ENSGALG00000037301,ENSGALG00000002375,ENSGALG00000031642,ENSGALG00000011347,ENSGALG00000005409,ENSGALG00000053640,ENSGALG00000040016,ENSGALG00000012620,ENSGALG00000037784,ENSGALG00000033090,ENSGALG00000031960,ENSGALG00000008473,ENSGALG00000030979,ENSGALG00000040021,ENSGALG00000005936,ENSGALG00000010013,ENSGALG00000030030,ENSGALG00000006087,ENSGALG00000034688,ENSGALG00000031255,ENSGALG00000029024,…
GO:0016558	protein import into peroxisome matrix	biological_process	0.058395	1	5	2604	13	14870	ENSGALG00000045514,ENSGALG00000002151,ENSGALG00000002836,ENSGALG00000007832,ENSGALG00000003942
GO:0016829	lyase activity	molecular_function	0.058406	1	33	2604	145	14870	ENSGALG00000017173,ENSGALG00000027822,ENSGALG00000001586,ENSGALG00000012011,ENSGALG00000030396,ENSGALG00000016898,ENSGALG00000011770,ENSGALG00000004604,ENSGALG00000004614,ENSGALG00000033170,ENSGALG00000007636,ENSGALG00000013094,ENSGALG00000014528,ENSGALG00000006134,ENSGALG00000007753,ENSGALG00000011450,ENSGALG00000016196,ENSGALG00000015256,ENSGALG00000008121,ENSGALG00000010219,ENSGALG00000009875,…
GO:0043470	regulation of carbohydrate catabolic process	biological_process	0.058431	1	8	2604	26	14870	ENSGALG00000034960,ENSGALG00000011499,ENSGALG00000003267,ENSGALG00000025907,ENSGALG00000030303,ENSGALG00000033993,ENSGALG00000015770,ENSGALG00000001245
GO:0043471	regulation of cellular carbohydrate catabolic process	biological_process	0.058431	1	8	2604	26	14870	ENSGALG00000015770,ENSGALG00000033993,ENSGALG00000030303,ENSGALG00000001245,ENSGALG00000011499,ENSGALG00000034960,ENSGALG00000003267,ENSGALG00000025907
GO:0022406	membrane docking	biological_process	0.058634	1	13	2604	52	14870	ENSGALG00000040003,ENSGALG00000012105,ENSGALG00000006763,ENSGALG00000041722,ENSGALG00000007832,ENSGALG00000039168,ENSGALG00000032986,ENSGALG00000002836,ENSGALG00000035153,ENSGALG00000016535,ENSGALG00000013462,ENSGALG00000003880,ENSGALG00000015413
GO:0043022	ribosome binding	molecular_function	0.058643	1	12	2604	43	14870	ENSGALG00000010401,ENSGALG00000004328,ENSGALG00000033993,ENSGALG00000006225,ENSGALG00000002062,ENSGALG00000005745,ENSGALG00000029343,ENSGALG00000005966,ENSGALG00000009565,ENSGALG00000000122,ENSGALG00000001654,ENSGALG00000002150
GO:0035588	G-protein coupled purinergic receptor signaling pathway	biological_process	0.058781	1	7	2604	20	14870	ENSGALG00000016687,ENSGALG00000010357,ENSGALG00000017327,ENSGALG00000039432,ENSGALG00000004346,ENSGALG00000040561,ENSGALG00000003323
GO:0006935	chemotaxis	biological_process	0.058784	1	72	2604	362	14870	ENSGALG00000013624,ENSGALG00000003424,ENSGALG00000036101,ENSGALG00000039146,ENSGALG00000031776,ENSGALG00000012178,ENSGALG00000000949,ENSGALG00000004741,ENSGALG00000040971,ENSGALG00000003203,ENSGALG00000013615,ENSGALG00000049551,ENSGALG00000003901,ENSGALG00000003118,ENSGALG00000042308,ENSGALG00000010490,ENSGALG00000005134,ENSGALG00000001079,ENSGALG00000002375,ENSGALG00000010820,ENSGALG00000005409,…
GO:0030054	cell junction	cellular_component	0.058809	1	94	2604	502	14870	ENSGALG00000006025,ENSGALG00000001214,ENSGALG00000006211,ENSGALG00000000318,ENSGALG00000023131,ENSGALG00000021443,ENSGALG00000038971,ENSGALG00000002553,ENSGALG00000014873,ENSGALG00000046995,ENSGALG00000040891,ENSGALG00000001486,ENSGALG00000020745,ENSGALG00000033405,ENSGALG00000005331,ENSGALG00000015770,ENSGALG00000009306,ENSGALG00000014268,ENSGALG00000026159,ENSGALG00000002277,ENSGALG00000005678,…
GO:2000010	positive regulation of protein localization to cell surface	biological_process	0.058836	1	4	2604	10	14870	ENSGALG00000012974,ENSGALG00000010175,ENSGALG00000033110,ENSGALG00000015441
GO:0070633	transepithelial transport	biological_process	0.059044	1	4	2604	9	14870	ENSGALG00000032986,ENSGALG00000017327,ENSGALG00000000195,ENSGALG00000004346
GO:0030879	mammary gland development	biological_process	0.059106	1	9	2604	30	14870	ENSGALG00000031960,ENSGALG00000009052,ENSGALG00000033090,ENSGALG00000012799,ENSGALG00000008351,ENSGALG00000051135,ENSGALG00000038948,ENSGALG00000007305,ENSGALG00000003518
GO:0002026	regulation of the force of heart contraction	biological_process	0.059154	1	6	2604	17	14870	ENSGALG00000042741,ENSGALG00000034251,ENSGALG00000000585,ENSGALG00000004582,ENSGALG00000004044,ENSGALG00000050508
GO:0044260	cellular macromolecule metabolic process	biological_process	0.059229	1	1054	2604	5851	14870	ENSGALG00000040249,ENSGALG00000025876,ENSGALG00000002486,ENSGALG00000043744,ENSGALG00000002222,ENSGALG00000030095,ENSGALG00000019019,ENSGALG00000015465,ENSGALG00000008355,ENSGALG00000024047,ENSGALG00000004285,ENSGALG00000005401,ENSGALG00000037603,ENSGALG00000032199,ENSGALG00000009485,ENSGALG00000035378,ENSGALG00000001214,ENSGALG00000039228,ENSGALG00000035576,ENSGALG00000010459,ENSGALG00000010744,…
GO:0045723	positive regulation of fatty acid biosynthetic process	biological_process	0.05929	1	4	2604	9	14870	ENSGALG00000041078,ENSGALG00000015148,ENSGALG00000000703,ENSGALG00000034960
GO:0005773	vacuole	cellular_component	0.059311	1	62	2604	291	14870	ENSGALG00000006613,ENSGALG00000055010,ENSGALG00000013462,ENSGALG00000037697,ENSGALG00000002234,ENSGALG00000015546,ENSGALG00000005696,ENSGALG00000038636,ENSGALG00000004215,ENSGALG00000046212,ENSGALG00000010820,ENSGALG00000005631,ENSGALG00000007027,ENSGALG00000013878,ENSGALG00000011436,ENSGALG00000001604,ENSGALG00000005646,ENSGALG00000043828,ENSGALG00000012974,ENSGALG00000015916,ENSGALG00000013872,…
GO:0008152	metabolic process	biological_process	0.059389	1	1454	2604	8117	14870	ENSGALG00000040249,ENSGALG00000043744,ENSGALG00000002486,ENSGALG00000025876,ENSGALG00000002222,ENSGALG00000005648,ENSGALG00000015465,ENSGALG00000019019,ENSGALG00000030095,ENSGALG00000021539,ENSGALG00000024047,ENSGALG00000008355,ENSGALG00000000498,ENSGALG00000035378,ENSGALG00000009485,ENSGALG00000037603,ENSGALG00000032199,ENSGALG00000004285,ENSGALG00000005401,ENSGALG00000006201,ENSGALG00000039228,…
GO:1903795	regulation of inorganic anion transmembrane transport	biological_process	0.059458	1	2	2604	3	14870	ENSGALG00000000209,ENSGALG00000032986
GO:0000981	RNA polymerase II transcription factor activity, sequence-specific DNA binding	molecular_function	0.059514	1	102	2604	507	14870	ENSGALG00000041025,ENSGALG00000010500,ENSGALG00000000616,ENSGALG00000039982,ENSGALG00000036497,ENSGALG00000043727,ENSGALG00000000284,ENSGALG00000010232,ENSGALG00000005441,ENSGALG00000002523,ENSGALG00000022622,ENSGALG00000041626,ENSGALG00000002499,ENSGALG00000010160,ENSGALG00000006806,ENSGALG00000043433,ENSGALG00000042241,ENSGALG00000006805,ENSGALG00000001021,ENSGALG00000026276,ENSGALG00000042077,…
GO:0006888	ER to Golgi vesicle-mediated transport	biological_process	0.059524	1	23	2604	95	14870	ENSGALG00000033232,ENSGALG00000007404,ENSGALG00000029760,ENSGALG00000006250,ENSGALG00000000518,ENSGALG00000007183,ENSGALG00000007476,ENSGALG00000004431,ENSGALG00000003594,ENSGALG00000002284,ENSGALG00000040519,ENSGALG00000016512,ENSGALG00000012850,ENSGALG00000008247,ENSGALG00000013462,ENSGALG00000010318,ENSGALG00000006201,ENSGALG00000001107,ENSGALG00000016980,ENSGALG00000030269,ENSGALG00000007707,…
GO:0003707	steroid hormone receptor activity	molecular_function	0.059615	1	13	2604	51	14870	ENSGALG00000005708,ENSGALG00000043727,ENSGALG00000040017,ENSGALG00000004285,ENSGALG00000033941,ENSGALG00000016675,ENSGALG00000037935,ENSGALG00000000887,ENSGALG00000033404,ENSGALG00000033090,ENSGALG00000042055,ENSGALG00000031960,ENSGALG00000001080
GO:0008757	S-adenosylmethionine-dependent methyltransferase activity	molecular_function	0.059624	1	27	2604	113	14870	ENSGALG00000037510,ENSGALG00000011904,ENSGALG00000016024,ENSGALG00000007967,ENSGALG00000003299,ENSGALG00000006571,ENSGALG00000003233,ENSGALG00000014060,ENSGALG00000004324,ENSGALG00000024053,ENSGALG00000000843,ENSGALG00000015486,ENSGALG00000003068,ENSGALG00000042073,ENSGALG00000034013,ENSGALG00000008133,ENSGALG00000033678,ENSGALG00000047535,ENSGALG00000050548,ENSGALG00000021364,ENSGALG00000014638,…
GO:0050803	regulation of synapse structure or activity	biological_process	0.059639	1	39	2604	189	14870	ENSGALG00000027330,ENSGALG00000032029,ENSGALG00000015967,ENSGALG00000027665,ENSGALG00000019019,ENSGALG00000008537,ENSGALG00000008603,ENSGALG00000005553,ENSGALG00000008281,ENSGALG00000004852,ENSGALG00000008625,ENSGALG00000026214,ENSGALG00000008411,ENSGALG00000023626,ENSGALG00000037784,ENSGALG00000012865,ENSGALG00000003174,ENSGALG00000039196,ENSGALG00000035580,ENSGALG00000013598,ENSGALG00000006609,…
GO:0001228	transcriptional activator activity, RNA polymerase II transcription regulatory region sequence-specific binding	molecular_function	0.05996	1	60	2604	287	14870	ENSGALG00000003429,ENSGALG00000027144,ENSGALG00000000616,ENSGALG00000041025,ENSGALG00000003424,ENSGALG00000043727,ENSGALG00000036497,ENSGALG00000004249,ENSGALG00000026231,ENSGALG00000022622,ENSGALG00000041626,ENSGALG00000043701,ENSGALG00000005441,ENSGALG00000000284,ENSGALG00000002523,ENSGALG00000039409,ENSGALG00000026590,ENSGALG00000007324,ENSGALG00000010160,ENSGALG00000026258,ENSGALG00000026276,…
GO:0071417	cellular response to organonitrogen compound	biological_process	0.060187	1	59	2604	290	14870	ENSGALG00000001992,ENSGALG00000027188,ENSGALG00000008411,ENSGALG00000000853,ENSGALG00000009598,ENSGALG00000007636,ENSGALG00000000055,ENSGALG00000034562,ENSGALG00000034251,ENSGALG00000003267,ENSGALG00000037603,ENSGALG00000041226,ENSGALG00000000608,ENSGALG00000025788,ENSGALG00000039315,ENSGALG00000042642,ENSGALG00000005648,ENSGALG00000016535,ENSGALG00000004044,ENSGALG00000003855,ENSGALG00000033789,…
GO:0021522	spinal cord motor neuron differentiation	biological_process	0.060315	1	9	2604	29	14870	ENSGALG00000012620,ENSGALG00000029393,ENSGALG00000034967,ENSGALG00000042241,ENSGALG00000010500,ENSGALG00000036497,ENSGALG00000036869,ENSGALG00000006252,ENSGALG00000041814
GO:0042130	negative regulation of T cell proliferation	biological_process	0.060315	1	10	2604	35	14870	ENSGALG00000011347,ENSGALG00000052629,ENSGALG00000031529,ENSGALG00000004237,ENSGALG00000010949,ENSGALG00000012584,ENSGALG00000004224,ENSGALG00000000209,ENSGALG00000041025,ENSGALG00000003932
GO:0001725	stress fiber	cellular_component	0.06032	1	12	2604	47	14870	ENSGALG00000007247,ENSGALG00000003636,ENSGALG00000026159,ENSGALG00000003103,ENSGALG00000005285,ENSGALG00000027330,ENSGALG00000028567,ENSGALG00000043092,ENSGALG00000012017,ENSGALG00000000318,ENSGALG00000005678,ENSGALG00000011476
GO:0004550	nucleoside diphosphate kinase activity	molecular_function	0.060326	1	6	2604	16	14870	ENSGALG00000007305,ENSGALG00000027635,ENSGALG00000015230,ENSGALG00000011093,ENSGALG00000006305,ENSGALG00000011035
GO:0061097	regulation of protein tyrosine kinase activity	biological_process	0.0606	1	15	2604	59	14870	ENSGALG00000006061,ENSGALG00000003657,ENSGALG00000000209,ENSGALG00000008411,ENSGALG00000015770,ENSGALG00000006426,ENSGALG00000015687,ENSGALG00000008281,ENSGALG00000033510,ENSGALG00000003932,ENSGALG00000005725,ENSGALG00000012178,ENSGALG00000023296,ENSGALG00000000122,ENSGALG00000026428
GO:1901213	regulation of transcription from RNA polymerase II promoter involved in heart development	biological_process	0.060626	1	5	2604	13	14870	ENSGALG00000032029,ENSGALG00000001021,ENSGALG00000014365,ENSGALG00000002375,ENSGALG00000037301
GO:0051234	establishment of localization	biological_process	0.060991	1	552	2604	3055	14870	ENSGALG00000010497,ENSGALG00000002151,ENSGALG00000016600,ENSGALG00000007052,ENSGALG00000032336,ENSGALG00000012974,ENSGALG00000006008,ENSGALG00000006211,ENSGALG00000046843,ENSGALG00000006221,ENSGALG00000001239,ENSGALG00000011855,ENSGALG00000032875,ENSGALG00000030269,ENSGALG00000001245,ENSGALG00000020754,ENSGALG00000008247,ENSGALG00000001317,ENSGALG00000008080,ENSGALG00000033789,ENSGALG00000015491,…
GO:0018022	peptidyl-lysine methylation	biological_process	0.061005	1	19	2604	79	14870	ENSGALG00000003068,ENSGALG00000034693,ENSGALG00000000843,ENSGALG00000004324,ENSGALG00000014060,ENSGALG00000006571,ENSGALG00000003233,ENSGALG00000003299,ENSGALG00000016024,ENSGALG00000002247,ENSGALG00000042051,ENSGALG00000011104,ENSGALG00000014638,ENSGALG00000000747,ENSGALG00000047963,ENSGALG00000021364,ENSGALG00000034003,ENSGALG00000033678,ENSGALG00000034013
GO:0002009	morphogenesis of an epithelium	biological_process	0.061061	1	64	2604	322	14870	ENSGALG00000012885,ENSGALG00000000284,ENSGALG00000006252,ENSGALG00000036497,ENSGALG00000005285,ENSGALG00000026276,ENSGALG00000008452,ENSGALG00000030979,ENSGALG00000042051,ENSGALG00000003369,ENSGALG00000011347,ENSGALG00000005612,ENSGALG00000008351,ENSGALG00000042055,ENSGALG00000029024,ENSGALG00000032029,ENSGALG00000030030,ENSGALG00000010013,ENSGALG00000012105,ENSGALG00000021442,ENSGALG00000014365,…
GO:0002093	auditory receptor cell morphogenesis	biological_process	0.06107	1	5	2604	14	14870	ENSGALG00000039170,ENSGALG00000007650,ENSGALG00000020726,ENSGALG00000008866,ENSGALG00000013624
GO:0051865	protein autoubiquitination	biological_process	0.061325	1	13	2604	50	14870	ENSGALG00000008218,ENSGALG00000006960,ENSGALG00000012584,ENSGALG00000002277,ENSGALG00000041432,ENSGALG00000005205,ENSGALG00000029586,ENSGALG00000036417,ENSGALG00000000699,ENSGALG00000042838,ENSGALG00000043904,ENSGALG00000008368,ENSGALG00000012342
GO:0030029	actin filament-based process	biological_process	0.061326	1	98	2604	519	14870	ENSGALG00000005414,ENSGALG00000008411,ENSGALG00000012865,ENSGALG00000034562,ENSGALG00000000977,ENSGALG00000011645,ENSGALG00000009158,ENSGALG00000029652,ENSGALG00000012017,ENSGALG00000043092,ENSGALG00000008043,ENSGALG00000002922,ENSGALG00000008351,ENSGALG00000033789,ENSGALG00000021442,ENSGALG00000004740,ENSGALG00000015148,ENSGALG00000005678,ENSGALG00000032029,ENSGALG00000028749,ENSGALG00000002412,…
GO:0003198	epithelial to mesenchymal transition involved in endocardial cushion formation	biological_process	0.061345	1	4	2604	9	14870	ENSGALG00000034986,ENSGALG00000008018,ENSGALG00000002375,ENSGALG00000014365
GO:1901135	carbohydrate derivative metabolic process	biological_process	0.061347	1	149	2604	757	14870	ENSGALG00000000802,ENSGALG00000015252,ENSGALG00000017380,ENSGALG00000026055,ENSGALG00000029768,ENSGALG00000015378,ENSGALG00000002023,ENSGALG00000030086,ENSGALG00000034473,ENSGALG00000042730,ENSGALG00000000629,ENSGALG00000003267,ENSGALG00000008438,ENSGALG00000006141,ENSGALG00000014899,ENSGALG00000000225,ENSGALG00000006443,ENSGALG00000014727,ENSGALG00000050948,ENSGALG00000034855,ENSGALG00000041700,…
GO:0046976	histone methyltransferase activity (H3-K27 specific)	molecular_function	0.061602	1	2	2604	3	14870	ENSGALG00000014060,ENSGALG00000033678
GO:0072109	glomerular mesangium development	biological_process	0.061694	1	3	2604	6	14870	ENSGALG00000012178,ENSGALG00000030407,ENSGALG00000002375
GO:2000045	regulation of G1/S transition of mitotic cell cycle	biological_process	0.06176	1	16	2604	65	14870	ENSGALG00000010129,ENSGALG00000015148,ENSGALG00000003485,ENSGALG00000036497,ENSGALG00000016997,ENSGALG00000003786,ENSGALG00000008520,ENSGALG00000001728,ENSGALG00000003663,ENSGALG00000012885,ENSGALG00000036234,ENSGALG00000042469,ENSGALG00000003045,ENSGALG00000011297,ENSGALG00000010949,ENSGALG00000002127
GO:1901653	cellular response to peptide	biological_process	0.061766	1	37	2604	171	14870	ENSGALG00000015770,ENSGALG00000039409,ENSGALG00000000209,ENSGALG00000039775,ENSGALG00000005646,ENSGALG00000037935,ENSGALG00000000943,ENSGALG00000021656,ENSGALG00000042469,ENSGALG00000003409,ENSGALG00000037904,ENSGALG00000039228,ENSGALG00000026153,ENSGALG00000001857,ENSGALG00000043727,ENSGALG00000003485,ENSGALG00000034562,ENSGALG00000027188,ENSGALG00000008411,ENSGALG00000001992,ENSGALG00000000853,…
GO:0071921	cohesin localization to chromatin	biological_process	0.061846	1	2	2604	3	14870	ENSGALG00000002969,ENSGALG00000016997
GO:0070742	C2H2 zinc finger domain binding	molecular_function	0.06187	1	3	2604	6	14870	ENSGALG00000031960,ENSGALG00000005909,ENSGALG00000033678
GO:0009957	epidermal cell fate specification	biological_process	0.061882	1	2	2604	3	14870	ENSGALG00000014365,ENSGALG00000012620
GO:0051049	regulation of transport	biological_process	0.061993	1	188	2604	1008	14870	ENSGALG00000030115,ENSGALG00000026446,ENSGALG00000005258,ENSGALG00000003774,ENSGALG00000007476,ENSGALG00000005553,ENSGALG00000039452,ENSGALG00000003855,ENSGALG00000015967,ENSGALG00000042761,ENSGALG00000039682,ENSGALG00000007409,ENSGALG00000031754,ENSGALG00000034747,ENSGALG00000000441,ENSGALG00000020316,ENSGALG00000015382,ENSGALG00000027483,ENSGALG00000047060,ENSGALG00000029367,ENSGALG00000007666,…
GO:0048839	inner ear development	biological_process	0.062184	1	31	2604	142	14870	ENSGALG00000020726,ENSGALG00000007650,ENSGALG00000033365,ENSGALG00000005909,ENSGALG00000040272,ENSGALG00000010997,ENSGALG00000013624,ENSGALG00000023195,ENSGALG00000043460,ENSGALG00000014365,ENSGALG00000004249,ENSGALG00000039170,ENSGALG00000008866,ENSGALG00000030128,ENSGALG00000004741,ENSGALG00000009755,ENSGALG00000032610,ENSGALG00000023626,ENSGALG00000010939,ENSGALG00000026258,ENSGALG00000030979,…
GO:0007049	cell cycle	biological_process	0.062185	1	194	2604	1012	14870	ENSGALG00000008444,ENSGALG00000043573,ENSGALG00000047781,ENSGALG00000043092,ENSGALG00000000606,ENSGALG00000003503,ENSGALG00000001513,ENSGALG00000003267,ENSGALG00000011645,ENSGALG00000032590,ENSGALG00000014457,ENSGALG00000054336,ENSGALG00000013602,ENSGALG00000027046,ENSGALG00000004670,ENSGALG00000011300,ENSGALG00000003657,ENSGALG00000028664,ENSGALG00000015148,ENSGALG00000003072,ENSGALG00000002922,…
GO:0033036	macromolecule localization	biological_process	0.062323	1	324	2604	1767	14870	ENSGALG00000005966,ENSGALG00000026055,ENSGALG00000031529,ENSGALG00000010607,ENSGALG00000036218,ENSGALG00000003072,ENSGALG00000002689,ENSGALG00000009592,ENSGALG00000011651,ENSGALG00000047017,ENSGALG00000014899,ENSGALG00000030548,ENSGALG00000043092,ENSGALG00000040882,ENSGALG00000002426,ENSGALG00000041226,ENSGALG00000037839,ENSGALG00000051621,ENSGALG00000032418,ENSGALG00000003383,ENSGALG00000003932,…
GO:1903506	regulation of nucleic acid-templated transcription	biological_process	0.062484	1	380	2604	2061	14870	ENSGALG00000003478,ENSGALG00000041924,ENSGALG00000036043,ENSGALG00000034737,ENSGALG00000011133,ENSGALG00000015497,ENSGALG00000020359,ENSGALG00000006087,ENSGALG00000025907,ENSGALG00000011718,ENSGALG00000038915,ENSGALG00000011880,ENSGALG00000047359,ENSGALG00000033404,ENSGALG00000039409,ENSGALG00000000678,ENSGALG00000002886,ENSGALG00000007324,ENSGALG00000027591,ENSGALG00000002484,ENSGALG00000003113,…
GO:0097190	apoptotic signaling pathway	biological_process	0.062597	1	73	2604	352	14870	ENSGALG00000042077,ENSGALG00000051055,ENSGALG00000005391,ENSGALG00000011297,ENSGALG00000030931,ENSGALG00000028998,ENSGALG00000006707,ENSGALG00000044383,ENSGALG00000014819,ENSGALG00000042838,ENSGALG00000002523,ENSGALG00000031511,ENSGALG00000006211,ENSGALG00000004190,ENSGALG00000045534,ENSGALG00000006992,ENSGALG00000051135,ENSGALG00000012885,ENSGALG00000025822,ENSGALG00000000452,ENSGALG00000030775,…
GO:0071453	cellular response to oxygen levels	biological_process	0.062826	1	18	2604	71	14870	ENSGALG00000023757,ENSGALG00000014365,ENSGALG00000010129,ENSGALG00000009240,ENSGALG00000039228,ENSGALG00000012885,ENSGALG00000002452,ENSGALG00000002375,ENSGALG00000030775,ENSGALG00000011035,ENSGALG00000002237,ENSGALG00000008663,ENSGALG00000006824,ENSGALG00000006707,ENSGALG00000015937,ENSGALG00000040755,ENSGALG00000031332,ENSGALG00000037593
GO:0098590	plasma membrane region	cellular_component	0.062903	1	91	2604	488	14870	ENSGALG00000002452,ENSGALG00000002473,ENSGALG00000007511,ENSGALG00000032199,ENSGALG00000023703,ENSGALG00000015128,ENSGALG00000029862,ENSGALG00000029378,ENSGALG00000035580,ENSGALG00000015413,ENSGALG00000003174,ENSGALG00000034251,ENSGALG00000008160,ENSGALG00000002707,ENSGALG00000007906,ENSGALG00000039170,ENSGALG00000003693,ENSGALG00000015148,ENSGALG00000031529,ENSGALG00000033663,ENSGALG00000023379,…
GO:0030073	insulin secretion	biological_process	0.063009	1	24	2604	104	14870	ENSGALG00000027188,ENSGALG00000008411,ENSGALG00000034562,ENSGALG00000008713,ENSGALG00000004285,ENSGALG00000033811,ENSGALG00000011104,ENSGALG00000037480,ENSGALG00000010820,ENSGALG00000041722,ENSGALG00000007152,ENSGALG00000042837,ENSGALG00000026446,ENSGALG00000005258,ENSGALG00000006968,ENSGALG00000010179,ENSGALG00000006543,ENSGALG00000036497,ENSGALG00000015148,ENSGALG00000032986,ENSGALG00000034014,…
GO:0048489	synaptic vesicle transport	biological_process	0.06306	1	26	2604	120	14870	ENSGALG00000034747,ENSGALG00000015382,ENSGALG00000028749,ENSGALG00000015332,ENSGALG00000002802,ENSGALG00000040741,ENSGALG00000040003,ENSGALG00000023709,ENSGALG00000026446,ENSGALG00000004852,ENSGALG00000005553,ENSGALG00000026033,ENSGALG00000036876,ENSGALG00000007794,ENSGALG00000041722,ENSGALG00000029652,ENSGALG00000023703,ENSGALG00000005412,ENSGALG00000001121,ENSGALG00000015413,ENSGALG00000003174,…
GO:0097480	establishment of synaptic vesicle localization	biological_process	0.06306	1	26	2604	120	14870	ENSGALG00000001121,ENSGALG00000005412,ENSGALG00000023703,ENSGALG00000029652,ENSGALG00000041722,ENSGALG00000035153,ENSGALG00000001157,ENSGALG00000010939,ENSGALG00000012865,ENSGALG00000004165,ENSGALG00000003174,ENSGALG00000015413,ENSGALG00000040003,ENSGALG00000040741,ENSGALG00000002802,ENSGALG00000015332,ENSGALG00000028749,ENSGALG00000015382,ENSGALG00000034747,ENSGALG00000007794,ENSGALG00000036876,…
GO:0022612	gland morphogenesis	biological_process	0.063104	1	17	2604	71	14870	ENSGALG00000042055,ENSGALG00000007650,ENSGALG00000008351,ENSGALG00000030932,ENSGALG00000012885,ENSGALG00000006775,ENSGALG00000052629,ENSGALG00000039474,ENSGALG00000005441,ENSGALG00000008473,ENSGALG00000007324,ENSGALG00000037784,ENSGALG00000033090,ENSGALG00000033404,ENSGALG00000002375,ENSGALG00000042422,ENSGALG00000032039
GO:0035774	positive regulation of insulin secretion involved in cellular response to glucose stimulus	biological_process	0.063285	1	5	2604	14	14870	ENSGALG00000032986,ENSGALG00000001857,ENSGALG00000034014,ENSGALG00000011104,ENSGALG00000042837
GO:0021859	pyramidal neuron differentiation	biological_process	0.063594	1	3	2604	7	14870	ENSGALG00000028302,ENSGALG00000001608,ENSGALG00000014155
GO:0016853	isomerase activity	molecular_function	0.063938	1	28	2604	115	14870	ENSGALG00000040594,ENSGALG00000004920,ENSGALG00000048205,ENSGALG00000004047,ENSGALG00000042148,ENSGALG00000015331,ENSGALG00000005028,ENSGALG00000008838,ENSGALG00000003357,ENSGALG00000028600,ENSGALG00000005054,ENSGALG00000040247,ENSGALG00000012404,ENSGALG00000003933,ENSGALG00000033760,ENSGALG00000002354,ENSGALG00000025764,ENSGALG00000034630,ENSGALG00000001714,ENSGALG00000046023,ENSGALG00000016697,…
GO:0051295	establishment of meiotic spindle localization	biological_process	0.06395	1	2	2604	3	14870	ENSGALG00000043092,ENSGALG00000013817
GO:1903672	positive regulation of sprouting angiogenesis	biological_process	0.064056	1	8	2604	27	14870	ENSGALG00000031255,ENSGALG00000015148,ENSGALG00000000525,ENSGALG00000001992,ENSGALG00000039710,ENSGALG00000005909,ENSGALG00000011855,ENSGALG00000008302
GO:0001558	regulation of cell growth	biological_process	0.064136	1	45	2604	214	14870	ENSGALG00000026298,ENSGALG00000006519,ENSGALG00000008084,ENSGALG00000001412,ENSGALG00000027506,ENSGALG00000027068,ENSGALG00000012885,ENSGALG00000003424,ENSGALG00000026033,ENSGALG00000003977,ENSGALG00000037332,ENSGALG00000003323,ENSGALG00000003203,ENSGALG00000004640,ENSGALG00000008302,ENSGALG00000001021,ENSGALG00000001079,ENSGALG00000033520,ENSGALG00000011347,ENSGALG00000000122,ENSGALG00000032994,…
GO:0003160	endocardium morphogenesis	biological_process	0.064283	1	3	2604	6	14870	ENSGALG00000032994,ENSGALG00000002375,ENSGALG00000014365
GO:0009100	glycoprotein metabolic process	biological_process	0.064353	1	59	2604	289	14870	ENSGALG00000010125,ENSGALG00000005066,ENSGALG00000038599,ENSGALG00000041962,ENSGALG00000019042,ENSGALG00000006842,ENSGALG00000001245,ENSGALG00000003323,ENSGALG00000003757,ENSGALG00000033790,ENSGALG00000005622,ENSGALG00000015166,ENSGALG00000010351,ENSGALG00000007027,ENSGALG00000010083,ENSGALG00000011347,ENSGALG00000012216,ENSGALG00000048565,ENSGALG00000037375,ENSGALG00000004657,ENSGALG00000041993,…
GO:0031109	microtubule polymerization or depolymerization	biological_process	0.064389	1	17	2604	70	14870	ENSGALG00000041078,ENSGALG00000011645,ENSGALG00000033203,ENSGALG00000032590,ENSGALG00000008602,ENSGALG00000012821,ENSGALG00000047963,ENSGALG00000008302,ENSGALG00000034373,ENSGALG00000031553,ENSGALG00000006456,ENSGALG00000039108,ENSGALG00000030003,ENSGALG00000003526,ENSGALG00000042784,ENSGALG00000002412,ENSGALG00000001258
GO:0010976	positive regulation of neuron projection development	biological_process	0.064398	1	28	2604	135	14870	ENSGALG00000012865,ENSGALG00000023626,ENSGALG00000006655,ENSGALG00000008473,ENSGALG00000047060,ENSGALG00000008609,ENSGALG00000001079,ENSGALG00000033405,ENSGALG00000036101,ENSGALG00000019019,ENSGALG00000007476,ENSGALG00000008281,ENSGALG00000001412,ENSGALG00000003712,ENSGALG00000026033,ENSGALG00000008150,ENSGALG00000003693,ENSGALG00000011242,ENSGALG00000003977,ENSGALG00000002802,ENSGALG00000007531,…
GO:0060033	anatomical structure regression	biological_process	0.06449	1	3	2604	6	14870	ENSGALG00000036346,ENSGALG00000031960,ENSGALG00000042422
GO:0001654	eye development	biological_process	0.064507	1	53	2604	262	14870	ENSGALG00000030353,ENSGALG00000005782,ENSGALG00000012216,ENSGALG00000011347,ENSGALG00000005409,ENSGALG00000001366,ENSGALG00000037935,ENSGALG00000001802,ENSGALG00000033279,ENSGALG00000005630,ENSGALG00000012543,ENSGALG00000033404,ENSGALG00000005095,ENSGALG00000013579,ENSGALG00000011855,ENSGALG00000026258,ENSGALG00000008452,ENSGALG00000004249,ENSGALG00000020359,ENSGALG00000041626,ENSGALG00000005515,…
GO:0016560	protein import into peroxisome matrix, docking	biological_process	0.064532	1	2	2604	3	14870	ENSGALG00000007832,ENSGALG00000002836
GO:0007009	plasma membrane organization	biological_process	0.064543	1	50	2604	247	14870	ENSGALG00000040741,ENSGALG00000044889,ENSGALG00000016605,ENSGALG00000040003,ENSGALG00000002802,ENSGALG00000003821,ENSGALG00000031216,ENSGALG00000032702,ENSGALG00000006211,ENSGALG00000002414,ENSGALG00000033110,ENSGALG00000009300,ENSGALG00000030305,ENSGALG00000000122,ENSGALG00000011436,ENSGALG00000003439,ENSGALG00000006707,ENSGALG00000030904,ENSGALG00000000209,ENSGALG00000006805,ENSGALG00000003254,…
GO:0002326	B cell lineage commitment	biological_process	0.064555	1	2	2604	3	14870	ENSGALG00000012885,ENSGALG00000042469
GO:1900221	regulation of beta-amyloid clearance	biological_process	0.064597	1	3	2604	6	14870	ENSGALG00000009365,ENSGALG00000032029,ENSGALG00000001021
GO:0035116	embryonic hindlimb morphogenesis	biological_process	0.064723	1	9	2604	31	14870	ENSGALG00000002375,ENSGALG00000001079,ENSGALG00000006087,ENSGALG00000030030,ENSGALG00000033404,ENSGALG00000007324,ENSGALG00000036043,ENSGALG00000005285,ENSGALG00000037494
GO:0072431	signal transduction involved in mitotic G1 DNA damage checkpoint	biological_process	0.064782	1	3	2604	6	14870	ENSGALG00000011297,ENSGALG00000042469,ENSGALG00000036497
GO:1902400	intracellular signal transduction involved in G1 DNA damage checkpoint	biological_process	0.064782	1	3	2604	6	14870	ENSGALG00000011297,ENSGALG00000036497,ENSGALG00000042469
GO:0042975	peroxisome proliferator activated receptor binding	molecular_function	0.064788	1	3	2604	6	14870	ENSGALG00000042739,ENSGALG00000006612,ENSGALG00000030396
GO:0034451	centriolar satellite	cellular_component	0.064815	1	7	2604	22	14870	ENSGALG00000006110,ENSGALG00000044814,ENSGALG00000052975,ENSGALG00000035883,ENSGALG00000013602,ENSGALG00000001214,ENSGALG00000006011
GO:0042330	taxis	biological_process	0.064849	1	72	2604	364	14870	ENSGALG00000001654,ENSGALG00000007675,ENSGALG00000042193,ENSGALG00000001608,ENSGALG00000031255,ENSGALG00000022815,ENSGALG00000001171,ENSGALG00000005637,ENSGALG00000043088,ENSGALG00000008537,ENSGALG00000040297,ENSGALG00000026214,ENSGALG00000028519,ENSGALG00000006563,ENSGALG00000026098,ENSGALG00000008930,ENSGALG00000008473,ENSGALG00000031960,ENSGALG00000027476,ENSGALG00000047060,ENSGALG00000012178,…
GO:0021548	pons development	biological_process	0.064879	1	3	2604	6	14870	ENSGALG00000037082,ENSGALG00000028302,ENSGALG00000012885
GO:0009110	vitamin biosynthetic process	biological_process	0.064967	1	6	2604	16	14870	ENSGALG00000005398,ENSGALG00000036683,ENSGALG00000016570,ENSGALG00000016722,ENSGALG00000033090,ENSGALG00000008018
GO:0098772	molecular function regulator	molecular_function	0.06518	1	163	2604	875	14870	ENSGALG00000000336,ENSGALG00000001565,ENSGALG00000045602,ENSGALG00000012885,ENSGALG00000027506,ENSGALG00000011738,ENSGALG00000023812,ENSGALG00000043576,ENSGALG00000037136,ENSGALG00000053343,ENSGALG00000008247,ENSGALG00000039652,ENSGALG00000048930,ENSGALG00000032469,ENSGALG00000000311,ENSGALG00000007608,ENSGALG00000044851,ENSGALG00000030303,ENSGALG00000015546,ENSGALG00000009699,ENSGALG00000022696,…
GO:0097198	histone H3-K36 trimethylation	biological_process	0.065326	1	2	2604	3	14870	ENSGALG00000042051,ENSGALG00000003299
GO:0046323	glucose import	biological_process	0.065487	1	11	2604	41	14870	ENSGALG00000005554,ENSGALG00000006968,ENSGALG00000034855,ENSGALG00000034562,ENSGALG00000037556,ENSGALG00000001245,ENSGALG00000001857,ENSGALG00000009240,ENSGALG00000037603,ENSGALG00000027232,ENSGALG00000006087
GO:0044877	macromolecular complex binding	molecular_function	0.065685	1	207	2604	1120	14870	ENSGALG00000042838,ENSGALG00000003526,ENSGALG00000034756,ENSGALG00000016664,ENSGALG00000041700,ENSGALG00000043448,ENSGALG00000031511,ENSGALG00000003120,ENSGALG00000001412,ENSGALG00000032658,ENSGALG00000037939,ENSGALG00000036787,ENSGALG00000002942,ENSGALG00000010226,ENSGALG00000016058,ENSGALG00000042976,ENSGALG00000009971,ENSGALG00000006806,ENSGALG00000020927,ENSGALG00000015937,ENSGALG00000003642,…
GO:1901699	cellular response to nitrogen compound	biological_process	0.065758	1	68	2604	341	14870	ENSGALG00000037904,ENSGALG00000026153,ENSGALG00000001857,ENSGALG00000003485,ENSGALG00000001955,ENSGALG00000003901,ENSGALG00000039409,ENSGALG00000053058,ENSGALG00000008081,ENSGALG00000037935,ENSGALG00000000943,ENSGALG00000015895,ENSGALG00000042469,ENSGALG00000045846,ENSGALG00000005258,ENSGALG00000016535,ENSGALG00000004044,ENSGALG00000003855,ENSGALG00000037941,ENSGALG00000042761,ENSGALG00000032986,…
GO:0030859	polarized epithelial cell differentiation	biological_process	0.065939	1	5	2604	14	14870	ENSGALG00000007324,ENSGALG00000007650,ENSGALG00000008609,ENSGALG00000026276,ENSGALG00000029652
GO:0048207	vesicle targeting, rough ER to cis-Golgi	biological_process	0.066082	1	4	2604	9	14870	ENSGALG00000004424,ENSGALG00000004431,ENSGALG00000040519,ENSGALG00000000518
GO:0048208	COPII vesicle coating	biological_process	0.066082	1	4	2604	9	14870	ENSGALG00000000518,ENSGALG00000040519,ENSGALG00000004424,ENSGALG00000004431
GO:0009218	pyrimidine ribonucleotide metabolic process	biological_process	0.066108	1	7	2604	20	14870	ENSGALG00000011770,ENSGALG00000027635,ENSGALG00000015230,ENSGALG00000000802,ENSGALG00000007305,ENSGALG00000003732,ENSGALG00000003510
GO:0010565	regulation of cellular ketone metabolic process	biological_process	0.066151	1	22	2604	92	14870	ENSGALG00000001812,ENSGALG00000003120,ENSGALG00000005554,ENSGALG00000033993,ENSGALG00000045846,ENSGALG00000015148,ENSGALG00000003242,ENSGALG00000001857,ENSGALG00000034960,ENSGALG00000027188,ENSGALG00000003942,ENSGALG00000037603,ENSGALG00000000703,ENSGALG00000011104,ENSGALG00000012692,ENSGALG00000035768,ENSGALG00000033807,ENSGALG00000041078,ENSGALG00000027232,ENSGALG00000003369,ENSGALG00000000943,…
GO:0019900	kinase binding	molecular_function	0.066187	1	89	2604	456	14870	ENSGALG00000027305,ENSGALG00000039682,ENSGALG00000010026,ENSGALG00000016296,ENSGALG00000004237,ENSGALG00000001289,ENSGALG00000039710,ENSGALG00000003855,ENSGALG00000006110,ENSGALG00000004852,ENSGALG00000006426,ENSGALG00000011116,ENSGALG00000012342,ENSGALG00000012150,ENSGALG00000031642,ENSGALG00000002028,ENSGALG00000001118,ENSGALG00000024082,ENSGALG00000001569,ENSGALG00000010175,ENSGALG00000051645,…
GO:1903307	positive regulation of regulated secretory pathway	biological_process	0.066227	1	5	2604	13	14870	ENSGALG00000007476,ENSGALG00000037697,ENSGALG00000002234,ENSGALG00000007511,ENSGALG00000032199
GO:0000083	regulation of transcription involved in G1/S transition of mitotic cell cycle	biological_process	0.066271	1	4	2604	9	14870	ENSGALG00000006806,ENSGALG00000016997,ENSGALG00000007101,ENSGALG00000003045
GO:0048070	regulation of developmental pigmentation	biological_process	0.066318	1	4	2604	10	14870	ENSGALG00000051135,ENSGALG00000012885,ENSGALG00000003238,ENSGALG00000011347
GO:0000295	adenine nucleotide transmembrane transporter activity	molecular_function	0.066349	1	4	2604	9	14870	ENSGALG00000010174,ENSGALG00000005095,ENSGALG00000008675,ENSGALG00000002621
GO:0005346	purine ribonucleotide transmembrane transporter activity	molecular_function	0.066349	1	4	2604	9	14870	ENSGALG00000010174,ENSGALG00000005095,ENSGALG00000008675,ENSGALG00000002621
GO:0015216	purine nucleotide transmembrane transporter activity	molecular_function	0.066349	1	4	2604	9	14870	ENSGALG00000008675,ENSGALG00000002621,ENSGALG00000010174,ENSGALG00000005095
GO:0001848	complement binding	molecular_function	0.066366	1	4	2604	9	14870	ENSGALG00000003016,ENSGALG00000008359,ENSGALG00000030007,ENSGALG00000001654
GO:0002020	protease binding	molecular_function	0.066387	1	16	2604	65	14870	ENSGALG00000004591,ENSGALG00000012885,ENSGALG00000015004,ENSGALG00000017627,ENSGALG00000003578,ENSGALG00000032702,ENSGALG00000030672,ENSGALG00000000209,ENSGALG00000003942,ENSGALG00000037593,ENSGALG00000033532,ENSGALG00000015611,ENSGALG00000027070,ENSGALG00000008341,ENSGALG00000033807,ENSGALG00000011297
GO:0048534	hematopoietic or lymphoid organ development	biological_process	0.066391	1	104	2604	530	14870	ENSGALG00000000251,ENSGALG00000000498,ENSGALG00000003267,ENSGALG00000038559,ENSGALG00000039022,ENSGALG00000008206,ENSGALG00000008355,ENSGALG00000043092,ENSGALG00000012865,ENSGALG00000004759,ENSGALG00000045876,ENSGALG00000022733,ENSGALG00000000466,ENSGALG00000016997,ENSGALG00000014365,ENSGALG00000011957,ENSGALG00000025876,ENSGALG00000015148,ENSGALG00000032029,ENSGALG00000009240,ENSGALG00000029024,…
GO:0060837	blood vessel endothelial cell differentiation	biological_process	0.066503	1	3	2604	6	14870	ENSGALG00000014365,ENSGALG00000002375,ENSGALG00000005612
GO:0048200	Golgi transport vesicle coating	biological_process	0.066749	1	2	2604	3	14870	ENSGALG00000008247,ENSGALG00000005637
GO:0048205	COPI coating of Golgi vesicle	biological_process	0.066749	1	2	2604	3	14870	ENSGALG00000005637,ENSGALG00000008247
GO:2000543	positive regulation of gastrulation	biological_process	0.066837	1	3	2604	6	14870	ENSGALG00000043433,ENSGALG00000000122,ENSGALG00000005409
GO:0033181	plasma membrane proton-transporting V-type ATPase complex	cellular_component	0.067099	1	2	2604	3	14870	ENSGALG00000008836,ENSGALG00000002237
GO:0001635	calcitonin gene-related peptide receptor activity	molecular_function	0.067197	1	2	2604	3	14870	ENSGALG00000003821,ENSGALG00000002587
GO:0042169	SH2 domain binding	molecular_function	0.067247	1	8	2604	28	14870	ENSGALG00000000122,ENSGALG00000027305,ENSGALG00000000466,ENSGALG00000002831,ENSGALG00000043302,ENSGALG00000037784,ENSGALG00000003855,ENSGALG00000005589
GO:0060379	cardiac muscle cell myoblast differentiation	biological_process	0.067396	1	4	2604	10	14870	ENSGALG00000001021,ENSGALG00000032029,ENSGALG00000014365,ENSGALG00000002375
GO:0004427	inorganic diphosphatase activity	molecular_function	0.067427	1	2	2604	3	14870	ENSGALG00000004442,ENSGALG00000030925
GO:1903215	negative regulation of protein targeting to mitochondrion	biological_process	0.067484	1	2	2604	3	14870	ENSGALG00000026849,ENSGALG00000003254
GO:0002066	columnar/cuboidal epithelial cell development	biological_process	0.06816	1	12	2604	46	14870	ENSGALG00000037935,ENSGALG00000003518,ENSGALG00000039170,ENSGALG00000004285,ENSGALG00000008866,ENSGALG00000036869,ENSGALG00000013624,ENSGALG00000010179,ENSGALG00000020726,ENSGALG00000033404,ENSGALG00000007650,ENSGALG00000040272
GO:1901701	cellular response to oxygen-containing compound	biological_process	0.068247	1	103	2604	532	14870	ENSGALG00000032986,ENSGALG00000008437,ENSGALG00000034960,ENSGALG00000004044,ENSGALG00000003855,ENSGALG00000016535,ENSGALG00000005258,ENSGALG00000045846,ENSGALG00000010926,ENSGALG00000012342,ENSGALG00000002466,ENSGALG00000005757,ENSGALG00000003217,ENSGALG00000011104,ENSGALG00000008609,ENSGALG00000026098,ENSGALG00000004346,ENSGALG00000038902,ENSGALG00000000608,ENSGALG00000012620,ENSGALG00000037522,…
GO:0006767	water-soluble vitamin metabolic process	biological_process	0.068297	1	7	2604	21	14870	ENSGALG00000036683,ENSGALG00000005398,ENSGALG00000016570,ENSGALG00000000195,ENSGALG00000016722,ENSGALG00000008409,ENSGALG00000011216
GO:0031988	membrane-bounded vesicle	cellular_component	0.068381	1	105	2604	541	14870	ENSGALG00000011499,ENSGALG00000031216,ENSGALG00000032958,ENSGALG00000031408,ENSGALG00000002802,ENSGALG00000007404,ENSGALG00000001688,ENSGALG00000007183,ENSGALG00000026033,ENSGALG00000004431,ENSGALG00000003359,ENSGALG00000009300,ENSGALG00000007645,ENSGALG00000010740,ENSGALG00000005589,ENSGALG00000003757,ENSGALG00000041722,ENSGALG00000006453,ENSGALG00000002046,ENSGALG00000010820,ENSGALG00000033811,…
GO:1903903	regulation of establishment of T cell polarity	biological_process	0.068447	1	2	2604	3	14870	ENSGALG00000031216,ENSGALG00000001446
GO:0031902	late endosome membrane	cellular_component	0.068536	1	12	2604	43	14870	ENSGALG00000000606,ENSGALG00000004357,ENSGALG00000026428,ENSGALG00000003217,ENSGALG00000007476,ENSGALG00000005696,ENSGALG00000033054,ENSGALG00000000055,ENSGALG00000001107,ENSGALG00000053058,ENSGALG00000014607,ENSGALG00000041533
GO:0060525	prostate glandular acinus development	biological_process	0.068673	1	4	2604	10	14870	ENSGALG00000032039,ENSGALG00000002375,ENSGALG00000042055,ENSGALG00000007324
GO:2001141	regulation of RNA biosynthetic process	biological_process	0.068833	1	380	2604	2065	14870	ENSGALG00000039865,ENSGALG00000014638,ENSGALG00000006453,ENSGALG00000002247,ENSGALG00000033696,ENSGALG00000003965,ENSGALG00000026258,ENSGALG00000036869,ENSGALG00000026231,ENSGALG00000028236,ENSGALG00000004249,ENSGALG00000040270,ENSGALG00000026153,ENSGALG00000012178,ENSGALG00000043701,ENSGALG00000006688,ENSGALG00000005679,ENSGALG00000004999,ENSGALG00000036101,ENSGALG00000010677,ENSGALG00000043460,…
GO:1902110	positive regulation of mitochondrial membrane permeability involved in apoptotic process	biological_process	0.068886	1	5	2604	13	14870	ENSGALG00000002497,ENSGALG00000051135,ENSGALG00000008675,ENSGALG00000031511,ENSGALG00000042761
GO:0001976	neurological system process involved in regulation of systemic arterial blood pressure	biological_process	0.068898	1	4	2604	10	14870	ENSGALG00000007794,ENSGALG00000003999,ENSGALG00000005936,ENSGALG00000047963
GO:0016281	eukaryotic translation initiation factor 4F complex	cellular_component	0.069231	1	3	2604	6	14870	ENSGALG00000007919,ENSGALG00000007780,ENSGALG00000008520
GO:0045859	regulation of protein kinase activity	biological_process	0.069356	1	94	2604	478	14870	ENSGALG00000003113,ENSGALG00000036452,ENSGALG00000006453,ENSGALG00000011207,ENSGALG00000024083,ENSGALG00000000685,ENSGALG00000008081,ENSGALG00000000122,ENSGALG00000026428,ENSGALG00000040755,ENSGALG00000008302,ENSGALG00000011492,ENSGALG00000003485,ENSGALG00000029402,ENSGALG00000012178,ENSGALG00000004741,ENSGALG00000028318,ENSGALG00000004999,ENSGALG00000011457,ENSGALG00000011343,ENSGALG00000042744,…
GO:0006887	exocytosis	biological_process	0.069615	1	46	2604	225	14870	ENSGALG00000003932,ENSGALG00000015413,ENSGALG00000003174,ENSGALG00000012865,ENSGALG00000045478,ENSGALG00000010318,ENSGALG00000035853,ENSGALG00000043092,ENSGALG00000023703,ENSGALG00000032199,ENSGALG00000051621,ENSGALG00000032418,ENSGALG00000011645,ENSGALG00000007511,ENSGALG00000007476,ENSGALG00000003774,ENSGALG00000026446,ENSGALG00000035185,ENSGALG00000016535,ENSGALG00000015382,ENSGALG00000039168,…
GO:0090129	positive regulation of synapse maturation	biological_process	0.069653	1	3	2604	7	14870	ENSGALG00000009971,ENSGALG00000008625,ENSGALG00000008281
GO:0005769	early endosome	cellular_component	0.069691	1	36	2604	171	14870	ENSGALG00000037492,ENSGALG00000011238,ENSGALG00000030904,ENSGALG00000006707,ENSGALG00000014012,ENSGALG00000015770,ENSGALG00000005659,ENSGALG00000001521,ENSGALG00000008725,ENSGALG00000003880,ENSGALG00000012974,ENSGALG00000009300,ENSGALG00000015687,ENSGALG00000000835,ENSGALG00000003359,ENSGALG00000043734,ENSGALG00000006836,ENSGALG00000039587,ENSGALG00000010459,ENSGALG00000009796,ENSGALG00000006161,…
GO:0009064	glutamine family amino acid metabolic process	biological_process	0.06985	1	13	2604	48	14870	ENSGALG00000047963,ENSGALG00000011421,ENSGALG00000009655,ENSGALG00000043754,ENSGALG00000001812,ENSGALG00000002321,ENSGALG00000050508,ENSGALG00000016254,ENSGALG00000023689,ENSGALG00000008663,ENSGALG00000042184,ENSGALG00000000893,ENSGALG00000007300
GO:0022617	extracellular matrix disassembly	biological_process	0.070064	1	5	2604	14	14870	ENSGALG00000039322,ENSGALG00000002831,ENSGALG00000011645,ENSGALG00000021442,ENSGALG00000012974
GO:0016248	channel inhibitor activity	molecular_function	0.070101	1	7	2604	23	14870	ENSGALG00000000122,ENSGALG00000012885,ENSGALG00000041722,ENSGALG00000032986,ENSGALG00000001238,ENSGALG00000047060,ENSGALG00000037480
GO:0006491	N-glycan processing	biological_process	0.070701	1	4	2604	11	14870	ENSGALG00000048565,ENSGALG00000041564,ENSGALG00000037375,ENSGALG00000033790
GO:0042327	positive regulation of phosphorylation	biological_process	0.070733	1	119	2604	621	14870	ENSGALG00000012178,ENSGALG00000000949,ENSGALG00000003485,ENSGALG00000043904,ENSGALG00000029402,ENSGALG00000001946,ENSGALG00000012124,ENSGALG00000003589,ENSGALG00000033510,ENSGALG00000043460,ENSGALG00000035419,ENSGALG00000028967,ENSGALG00000006453,ENSGALG00000024083,ENSGALG00000008081,ENSGALG00000000685,ENSGALG00000000122,ENSGALG00000005782,ENSGALG00000002375,ENSGALG00000026638,ENSGALG00000039865,…
GO:0001726	ruffle	cellular_component	0.07093	1	19	2604	84	14870	ENSGALG00000002548,ENSGALG00000023703,ENSGALG00000032199,ENSGALG00000043092,ENSGALG00000005622,ENSGALG00000026159,ENSGALG00000014012,ENSGALG00000027305,ENSGALG00000003693,ENSGALG00000007305,ENSGALG00000002802,ENSGALG00000021442,ENSGALG00000023131,ENSGALG00000033663,ENSGALG00000037540,ENSGALG00000031511,ENSGALG00000003855,ENSGALG00000030836,ENSGALG00000008073
GO:0042641	actomyosin	cellular_component	0.071339	1	13	2604	54	14870	ENSGALG00000043092,ENSGALG00000000318,ENSGALG00000012017,ENSGALG00000009158,ENSGALG00000005678,ENSGALG00000011476,ENSGALG00000027330,ENSGALG00000028567,ENSGALG00000026159,ENSGALG00000003103,ENSGALG00000005285,ENSGALG00000007247,ENSGALG00000003636
GO:0006858	extracellular transport	biological_process	0.071414	1	2	2604	3	14870	ENSGALG00000008475,ENSGALG00000000699
GO:0086012	membrane depolarization during cardiac muscle cell action potential	biological_process	0.071457	1	4	2604	11	14870	ENSGALG00000008351,ENSGALG00000007409,ENSGALG00000047060,ENSGALG00000039452
GO:0048483	autonomic nervous system development	biological_process	0.071502	1	10	2604	36	14870	ENSGALG00000040971,ENSGALG00000019019,ENSGALG00000007324,ENSGALG00000003999,ENSGALG00000042308,ENSGALG00000007466,ENSGALG00000037082,ENSGALG00000003578,ENSGALG00000010013,ENSGALG00000036497
GO:0035515	oxidative RNA demethylase activity	molecular_function	0.071546	1	2	2604	3	14870	ENSGALG00000041036,ENSGALG00000001802
GO:0010519	negative regulation of phospholipase activity	biological_process	0.071718	1	3	2604	6	14870	ENSGALG00000012934,ENSGALG00000015148,ENSGALG00000042744
GO:0036344	platelet morphogenesis	biological_process	0.071793	1	5	2604	14	14870	ENSGALG00000008302,ENSGALG00000023296,ENSGALG00000043092,ENSGALG00000032029,ENSGALG00000039120
GO:1902894	negative regulation of pri-miRNA transcription from RNA polymerase II promoter	biological_process	0.071821	1	4	2604	10	14870	ENSGALG00000012178,ENSGALG00000032029,ENSGALG00000005441,ENSGALG00000039409
GO:0060453	regulation of gastric acid secretion	biological_process	0.07188	1	2	2604	3	14870	ENSGALG00000023142,ENSGALG00000031511
GO:0030198	extracellular matrix organization	biological_process	0.07203	1	41	2604	197	14870	ENSGALG00000029617,ENSGALG00000010175,ENSGALG00000037784,ENSGALG00000010657,ENSGALG00000003933,ENSGALG00000025822,ENSGALG00000011645,ENSGALG00000039322,ENSGALG00000004531,ENSGALG00000010258,ENSGALG00000046896,ENSGALG00000001446,ENSGALG00000024449,ENSGALG00000010583,ENSGALG00000011970,ENSGALG00000021442,ENSGALG00000016997,ENSGALG00000006707,ENSGALG00000034067,ENSGALG00000015770,ENSGALG00000026276,…
GO:0008024	positive transcription elongation factor complex b	cellular_component	0.072057	1	3	2604	6	14870	ENSGALG00000016997,ENSGALG00000047646,ENSGALG00000035576
GO:0035631	CD40 receptor complex	cellular_component	0.072329	1	3	2604	6	14870	ENSGALG00000030931,ENSGALG00000042838,ENSGALG00000009864
GO:0090196	regulation of chemokine secretion	biological_process	0.07242	1	3	2604	6	14870	ENSGALG00000005391,ENSGALG00000001565,ENSGALG00000005725
GO:1900120	regulation of receptor binding	biological_process	0.07243	1	5	2604	14	14870	ENSGALG00000010053,ENSGALG00000031960,ENSGALG00000006992,ENSGALG00000032687,ENSGALG00000005554
GO:0046777	protein autophosphorylation	biological_process	0.072446	1	32	2604	154	14870	ENSGALG00000008631,ENSGALG00000031529,ENSGALG00000006426,ENSGALG00000005554,ENSGALG00000019019,ENSGALG00000003855,ENSGALG00000008537,ENSGALG00000000525,ENSGALG00000001118,ENSGALG00000038902,ENSGALG00000039322,ENSGALG00000002734,ENSGALG00000011116,ENSGALG00000032199,ENSGALG00000006609,ENSGALG00000029599,ENSGALG00000000466,ENSGALG00000006655,ENSGALG00000006061,ENSGALG00000009565,ENSGALG00000012178,…
GO:0047756	chondroitin 4-sulfotransferase activity	molecular_function	0.072481	1	2	2604	3	14870	ENSGALG00000029632,ENSGALG00000030607
GO:0006486	protein glycosylation	biological_process	0.0727	1	42	2604	197	14870	ENSGALG00000011518,ENSGALG00000000225,ENSGALG00000050948,ENSGALG00000006443,ENSGALG00000003821,ENSGALG00000016803,ENSGALG00000038292,ENSGALG00000002651,ENSGALG00000010744,ENSGALG00000006233,ENSGALG00000050532,ENSGALG00000041962,ENSGALG00000019042,ENSGALG00000001245,ENSGALG00000005066,ENSGALG00000038599,ENSGALG00000048565,ENSGALG00000037375,ENSGALG00000010083,ENSGALG00000010351,ENSGALG00000033790,…
GO:0043413	macromolecule glycosylation	biological_process	0.0727	1	42	2604	197	14870	ENSGALG00000050532,ENSGALG00000016803,ENSGALG00000003821,ENSGALG00000002651,ENSGALG00000038292,ENSGALG00000010744,ENSGALG00000006233,ENSGALG00000050948,ENSGALG00000006443,ENSGALG00000011518,ENSGALG00000000225,ENSGALG00000010351,ENSGALG00000033790,ENSGALG00000003757,ENSGALG00000005622,ENSGALG00000048565,ENSGALG00000037375,ENSGALG00000010083,ENSGALG00000005066,ENSGALG00000038599,ENSGALG00000019042,…
GO:0042447	hormone catabolic process	biological_process	0.073315	1	3	2604	6	14870	ENSGALG00000031343,ENSGALG00000010926,ENSGALG00000000498
GO:0043584	nose development	biological_process	0.073422	1	4	2604	10	14870	ENSGALG00000001449,ENSGALG00000009129,ENSGALG00000037082,ENSGALG00000033365
GO:0098902	regulation of membrane depolarization during action potential	biological_process	0.073489	1	2	2604	3	14870	ENSGALG00000008351,ENSGALG00000039452
GO:1901652	response to peptide	biological_process	0.07359	1	44	2604	210	14870	ENSGALG00000003855,ENSGALG00000004044,ENSGALG00000016535,ENSGALG00000005554,ENSGALG00000050797,ENSGALG00000005258,ENSGALG00000045846,ENSGALG00000003282,ENSGALG00000015148,ENSGALG00000027786,ENSGALG00000020923,ENSGALG00000007636,ENSGALG00000009598,ENSGALG00000027188,ENSGALG00000008411,ENSGALG00000001992,ENSGALG00000000853,ENSGALG00000034562,ENSGALG00000037603,ENSGALG00000003267,ENSGALG00000035768,…
GO:0006954	inflammatory response	biological_process	0.073662	1	60	2604	283	14870	ENSGALG00000002247,ENSGALG00000001573,ENSGALG00000016678,ENSGALG00000002375,ENSGALG00000023142,ENSGALG00000014638,ENSGALG00000012216,ENSGALG00000001314,ENSGALG00000002234,ENSGALG00000008267,ENSGALG00000026663,ENSGALG00000024466,ENSGALG00000039409,ENSGALG00000049551,ENSGALG00000001857,ENSGALG00000013872,ENSGALG00000000616,ENSGALG00000001412,ENSGALG00000030007,ENSGALG00000007052,ENSGALG00000045642,…
GO:0031110	regulation of microtubule polymerization or depolymerization	biological_process	0.073716	1	12	2604	47	14870	ENSGALG00000001258,ENSGALG00000008602,ENSGALG00000006456,ENSGALG00000034373,ENSGALG00000047963,ENSGALG00000008302,ENSGALG00000012821,ENSGALG00000039108,ENSGALG00000041078,ENSGALG00000033203,ENSGALG00000011645,ENSGALG00000002412
GO:0016055	Wnt signaling pathway	biological_process	0.073758	1	55	2604	278	14870	ENSGALG00000011238,ENSGALG00000027540,ENSGALG00000003118,ENSGALG00000004640,ENSGALG00000030979,ENSGALG00000002375,ENSGALG00000001079,ENSGALG00000006965,ENSGALG00000009929,ENSGALG00000042077,ENSGALG00000016222,ENSGALG00000042308,ENSGALG00000023640,ENSGALG00000009129,ENSGALG00000005646,ENSGALG00000000122,ENSGALG00000031997,ENSGALG00000013441,ENSGALG00000041924,ENSGALG00000032181,ENSGALG00000001946,…
GO:0045921	positive regulation of exocytosis	biological_process	0.074027	1	12	2604	45	14870	ENSGALG00000003932,ENSGALG00000007476,ENSGALG00000037697,ENSGALG00000002234,ENSGALG00000003774,ENSGALG00000012879,ENSGALG00000032986,ENSGALG00000040003,ENSGALG00000011645,ENSGALG00000007511,ENSGALG00000032199,ENSGALG00000051621
GO:0043734	DNA-N1-methyladenine dioxygenase activity	molecular_function	0.074407	1	2	2604	3	14870	ENSGALG00000041036,ENSGALG00000035152
GO:0050850	positive regulation of calcium-mediated signaling	biological_process	0.074434	1	6	2604	18	14870	ENSGALG00000001486,ENSGALG00000003901,ENSGALG00000033510,ENSGALG00000008349,ENSGALG00000034251,ENSGALG00000008302
GO:2000483	negative regulation of interleukin-8 secretion	biological_process	0.074522	1	2	2604	3	14870	ENSGALG00000021656,ENSGALG00000015148
GO:0003713	transcription coactivator activity	molecular_function	0.07457	1	37	2604	174	14870	ENSGALG00000023872,ENSGALG00000014457,ENSGALG00000003793,ENSGALG00000001093,ENSGALG00000030899,ENSGALG00000006061,ENSGALG00000040453,ENSGALG00000032994,ENSGALG00000030396,ENSGALG00000003299,ENSGALG00000010164,ENSGALG00000011908,ENSGALG00000003369,ENSGALG00000037935,ENSGALG00000001802,ENSGALG00000000678,ENSGALG00000006806,ENSGALG00000002144,ENSGALG00000001021,ENSGALG00000006612,ENSGALG00000003786,…
GO:0045667	regulation of osteoblast differentiation	biological_process	0.074574	1	18	2604	78	14870	ENSGALG00000006453,ENSGALG00000039322,ENSGALG00000042422,ENSGALG00000037301,ENSGALG00000002375,ENSGALG00000031642,ENSGALG00000011347,ENSGALG00000012216,ENSGALG00000009900,ENSGALG00000012620,ENSGALG00000004274,ENSGALG00000007324,ENSGALG00000005842,ENSGALG00000052629,ENSGALG00000002765,ENSGALG00000026983,ENSGALG00000030115,ENSGALG00000039710
GO:0003836	beta-galactoside (CMP) alpha-2,3-sialyltransferase activity	molecular_function	0.07461	1	3	2604	6	14870	ENSGALG00000029747,ENSGALG00000002651,ENSGALG00000010083
GO:0046983	protein dimerization activity	molecular_function	0.074752	1	162	2604	845	14870	ENSGALG00000037485,ENSGALG00000002735,ENSGALG00000040418,ENSGALG00000027838,ENSGALG00000020745,ENSGALG00000032702,ENSGALG00000041124,ENSGALG00000040224,ENSGALG00000031511,ENSGALG00000043727,ENSGALG00000007351,ENSGALG00000044383,ENSGALG00000003642,ENSGALG00000030808,ENSGALG00000043433,ENSGALG00000014607,ENSGALG00000004274,ENSGALG00000005646,ENSGALG00000002689,ENSGALG00000006968,ENSGALG00000005554,…
GO:0021952	central nervous system projection neuron axonogenesis	biological_process	0.074851	1	6	2604	21	14870	ENSGALG00000006609,ENSGALG00000004741,ENSGALG00000005441,ENSGALG00000008537,ENSGALG00000047060,ENSGALG00000014555
GO:0046578	regulation of Ras protein signal transduction	biological_process	0.074996	1	35	2604	174	14870	ENSGALG00000029652,ENSGALG00000001157,ENSGALG00000039163,ENSGALG00000027476,ENSGALG00000004127,ENSGALG00000000977,ENSGALG00000026452,ENSGALG00000004273,ENSGALG00000008437,ENSGALG00000016687,ENSGALG00000037223,ENSGALG00000023379,ENSGALG00000019019,ENSGALG00000002699,ENSGALG00000030836,ENSGALG00000008150,ENSGALG00000003712,ENSGALG00000002922,ENSGALG00000005637,ENSGALG00000002570,ENSGALG00000037939,…
GO:0032226	positive regulation of synaptic transmission, dopaminergic	biological_process	0.075114	1	2	2604	3	14870	ENSGALG00000007794,ENSGALG00000037593
GO:0003157	endocardium development	biological_process	0.075187	1	4	2604	11	14870	ENSGALG00000032994,ENSGALG00000002375,ENSGALG00000014365,ENSGALG00000037301
GO:0009986	cell surface	cellular_component	0.075267	1	90	2604	464	14870	ENSGALG00000001608,ENSGALG00000006751,ENSGALG00000044218,ENSGALG00000007675,ENSGALG00000005848,ENSGALG00000016296,ENSGALG00000001654,ENSGALG00000003578,ENSGALG00000032986,ENSGALG00000027501,ENSGALG00000030800,ENSGALG00000005553,ENSGALG00000007476,ENSGALG00000024449,ENSGALG00000008073,ENSGALG00000028519,ENSGALG00000054272,ENSGALG00000023781,ENSGALG00000054766,ENSGALG00000001569,ENSGALG00000043052,…
GO:0042491	auditory receptor cell differentiation	biological_process	0.075298	1	9	2604	32	14870	ENSGALG00000024047,ENSGALG00000039170,ENSGALG00000014365,ENSGALG00000002375,ENSGALG00000008866,ENSGALG00000013624,ENSGALG00000020726,ENSGALG00000007650,ENSGALG00000040272
GO:0001655	urogenital system development	biological_process	0.075361	1	47	2604	231	14870	ENSGALG00000004236,ENSGALG00000012620,ENSGALG00000036806,ENSGALG00000040021,ENSGALG00000005936,ENSGALG00000053640,ENSGALG00000031642,ENSGALG00000000498,ENSGALG00000036346,ENSGALG00000001449,ENSGALG00000008537,ENSGALG00000032994,ENSGALG00000005909,ENSGALG00000042055,ENSGALG00000005554,ENSGALG00000004747,ENSGALG00000031255,ENSGALG00000008866,ENSGALG00000039474,ENSGALG00000040582,ENSGALG00000015148,…
GO:0050433	regulation of catecholamine secretion	biological_process	0.075368	1	8	2604	26	14870	ENSGALG00000010820,ENSGALG00000002046,ENSGALG00000015382,ENSGALG00000038241,ENSGALG00000026033,ENSGALG00000037148,ENSGALG00000000442,ENSGALG00000037593
GO:1900117	regulation of execution phase of apoptosis	biological_process	0.075574	1	5	2604	14	14870	ENSGALG00000011104,ENSGALG00000042308,ENSGALG00000006211,ENSGALG00000004190,ENSGALG00000006426
GO:0000050	urea cycle	biological_process	0.075674	1	2	2604	3	14870	ENSGALG00000023689,ENSGALG00000016254
GO:0030137	COPI-coated vesicle	cellular_component	0.075866	1	6	2604	17	14870	ENSGALG00000023757,ENSGALG00000010318,ENSGALG00000002802,ENSGALG00000008144,ENSGALG00000043336,ENSGALG00000008247
GO:0035514	DNA demethylase activity	molecular_function	0.075973	1	2	2604	3	14870	ENSGALG00000041036,ENSGALG00000035152
GO:0070300	phosphatidic acid binding	molecular_function	0.076087	1	4	2604	11	14870	ENSGALG00000006494,ENSGALG00000009031,ENSGALG00000000977,ENSGALG00000003774
GO:0031399	regulation of protein modification process	biological_process	0.076364	1	221	2604	1195	14870	ENSGALG00000019019,ENSGALG00000006571,ENSGALG00000035185,ENSGALG00000033789,ENSGALG00000003712,ENSGALG00000002222,ENSGALG00000017327,ENSGALG00000043744,ENSGALG00000016997,ENSGALG00000000907,ENSGALG00000040672,ENSGALG00000025876,ENSGALG00000004496,ENSGALG00000027786,ENSGALG00000000551,ENSGALG00000027188,ENSGALG00000008411,ENSGALG00000006655,ENSGALG00000012865,ENSGALG00000037784,ENSGALG00000018977,…
GO:1901727	positive regulation of histone deacetylase activity	biological_process	0.07647	1	2	2604	3	14870	ENSGALG00000000551,ENSGALG00000037593
GO:0001525	angiogenesis	biological_process	0.076483	1	59	2604	296	14870	ENSGALG00000043092,ENSGALG00000023296,ENSGALG00000014899,ENSGALG00000000525,ENSGALG00000043036,ENSGALG00000012342,ENSGALG00000038000,ENSGALG00000037301,ENSGALG00000026098,ENSGALG00000025822,ENSGALG00000003267,ENSGALG00000006609,ENSGALG00000001143,ENSGALG00000001992,ENSGALG00000031960,ENSGALG00000008473,ENSGALG00000032029,ENSGALG00000029024,ENSGALG00000014365,ENSGALG00000015148,ENSGALG00000006751,…
GO:0070938	contractile ring	cellular_component	0.076516	1	3	2604	7	14870	ENSGALG00000043092,ENSGALG00000023131,ENSGALG00000037784
GO:0035089	establishment of apical/basal cell polarity	biological_process	0.076538	1	5	2604	14	14870	ENSGALG00000007650,ENSGALG00000008609,ENSGALG00000041025,ENSGALG00000026276,ENSGALG00000029652
GO:2000630	positive regulation of miRNA metabolic process	biological_process	0.076666	1	2	2604	3	14870	ENSGALG00000043545,ENSGALG00000039409
GO:0002068	glandular epithelial cell development	biological_process	0.077282	1	6	2604	19	14870	ENSGALG00000037935,ENSGALG00000010179,ENSGALG00000003518,ENSGALG00000004285,ENSGALG00000033404,ENSGALG00000036869
GO:0002682	regulation of immune system process	biological_process	0.07738	1	133	2604	690	14870	ENSGALG00000004496,ENSGALG00000009240,ENSGALG00000000907,ENSGALG00000025876,ENSGALG00000011957,ENSGALG00000016997,ENSGALG00000040561,ENSGALG00000008355,ENSGALG00000042642,ENSGALG00000008206,ENSGALG00000033068,ENSGALG00000032199,ENSGALG00000000251,ENSGALG00000007511,ENSGALG00000000466,ENSGALG00000012865,ENSGALG00000041626,ENSGALG00000039228,ENSGALG00000019322,ENSGALG00000002523,ENSGALG00000001565,…
GO:0019673	GDP-mannose metabolic process	biological_process	0.077396	1	3	2604	6	14870	ENSGALG00000002500,ENSGALG00000038599,ENSGALG00000033170
GO:0006516	glycoprotein catabolic process	biological_process	0.077442	1	5	2604	14	14870	ENSGALG00000007027,ENSGALG00000037375,ENSGALG00000004657,ENSGALG00000004646,ENSGALG00000008320
GO:0001892	embryonic placenta development	biological_process	0.077459	1	6	2604	19	14870	ENSGALG00000031960,ENSGALG00000016316,ENSGALG00000008018,ENSGALG00000014365,ENSGALG00000032687,ENSGALG00000042051
GO:0044062	regulation of excretion	biological_process	0.07765	1	3	2604	6	14870	ENSGALG00000007650,ENSGALG00000007794,ENSGALG00000037148
GO:0032580	Golgi cisterna membrane	cellular_component	0.077718	1	7	2604	23	14870	ENSGALG00000010125,ENSGALG00000034975,ENSGALG00000015491,ENSGALG00000050948,ENSGALG00000015415,ENSGALG00000036477,ENSGALG00000001806
GO:0051879	Hsp90 protein binding	molecular_function	0.077808	1	8	2604	27	14870	ENSGALG00000048930,ENSGALG00000005646,ENSGALG00000029714,ENSGALG00000006824,ENSGALG00000041432,ENSGALG00000004483,ENSGALG00000038129,ENSGALG00000036837
GO:0051051	negative regulation of transport	biological_process	0.077882	1	53	2604	255	14870	ENSGALG00000003254,ENSGALG00000003323,ENSGALG00000001245,ENSGALG00000021656,ENSGALG00000036288,ENSGALG00000012879,ENSGALG00000031997,ENSGALG00000000122,ENSGALG00000002375,ENSGALG00000010820,ENSGALG00000005659,ENSGALG00000015895,ENSGALG00000041687,ENSGALG00000023142,ENSGALG00000012885,ENSGALG00000045602,ENSGALG00000033510,ENSGALG00000007152,ENSGALG00000007052,ENSGALG00000033110,ENSGALG00000027777,…
GO:0061629	RNA polymerase II sequence-specific DNA binding transcription factor binding	molecular_function	0.077905	1	2	2604	3	14870	ENSGALG00000001021,ENSGALG00000032029
GO:0042364	water-soluble vitamin biosynthetic process	biological_process	0.077974	1	4	2604	9	14870	ENSGALG00000016722,ENSGALG00000036683,ENSGALG00000005398,ENSGALG00000016570
GO:0070815	peptidyl-lysine 5-dioxygenase activity	molecular_function	0.077996	1	2	2604	3	14870	ENSGALG00000004531,ENSGALG00000001802
GO:0003159	morphogenesis of an endothelium	biological_process	0.078371	1	5	2604	14	14870	ENSGALG00000031255,ENSGALG00000005612,ENSGALG00000014365,ENSGALG00000032994,ENSGALG00000002375
GO:2000861	regulation of estrogen secretion	biological_process	0.078421	1	2	2604	3	14870	ENSGALG00000038948,ENSGALG00000010926
GO:2000864	regulation of estradiol secretion	biological_process	0.078421	1	2	2604	3	14870	ENSGALG00000010926,ENSGALG00000038948
GO:0009311	oligosaccharide metabolic process	biological_process	0.078474	1	10	2604	35	14870	ENSGALG00000029747,ENSGALG00000001615,ENSGALG00000028960,ENSGALG00000019042,ENSGALG00000033790,ENSGALG00000048565,ENSGALG00000016803,ENSGALG00000041564,ENSGALG00000037375,ENSGALG00000002651
GO:0060117	auditory receptor cell development	biological_process	0.078489	1	6	2604	19	14870	ENSGALG00000008866,ENSGALG00000040272,ENSGALG00000007650,ENSGALG00000020726,ENSGALG00000039170,ENSGALG00000013624
GO:0051259	protein oligomerization	biological_process	0.078834	1	61	2604	299	14870	ENSGALG00000007324,ENSGALG00000017217,ENSGALG00000030931,ENSGALG00000004165,ENSGALG00000040492,ENSGALG00000046023,ENSGALG00000000209,ENSGALG00000015441,ENSGALG00000054117,ENSGALG00000000400,ENSGALG00000017096,ENSGALG00000000442,ENSGALG00000003304,ENSGALG00000033807,ENSGALG00000027232,ENSGALG00000041993,ENSGALG00000013356,ENSGALG00000043545,ENSGALG00000000122,ENSGALG00000011476,ENSGALG00000002836,…
GO:0042974	retinoic acid receptor binding	molecular_function	0.078851	1	5	2604	14	14870	ENSGALG00000033404,ENSGALG00000030396,ENSGALG00000033090,ENSGALG00000042739,ENSGALG00000006612
GO:0045947	negative regulation of translational initiation	biological_process	0.078867	1	4	2604	10	14870	ENSGALG00000002488,ENSGALG00000048830,ENSGALG00000037904,ENSGALG00000009565
GO:0071930	negative regulation of transcription involved in G1/S transition of mitotic cell cycle	biological_process	0.07889	1	2	2604	3	14870	ENSGALG00000016997,ENSGALG00000003045
GO:0044767	single-organism developmental process	biological_process	0.078924	1	628	2604	3561	14870	ENSGALG00000040582,ENSGALG00000030030,ENSGALG00000004740,ENSGALG00000008631,ENSGALG00000030372,ENSGALG00000000518,ENSGALG00000002922,ENSGALG00000032418,ENSGALG00000011645,ENSGALG00000002473,ENSGALG00000001391,ENSGALG00000043092,ENSGALG00000039022,ENSGALG00000011300,ENSGALG00000003657,ENSGALG00000004101,ENSGALG00000034251,ENSGALG00000013602,ENSGALG00000043727,ENSGALG00000032702,ENSGALG00000041124,…
GO:0043401	steroid hormone mediated signaling pathway	biological_process	0.078962	1	12	2604	48	14870	ENSGALG00000033090,ENSGALG00000042055,ENSGALG00000033404,ENSGALG00000001080,ENSGALG00000033941,ENSGALG00000004285,ENSGALG00000043727,ENSGALG00000005708,ENSGALG00000040017,ENSGALG00000000887,ENSGALG00000016675,ENSGALG00000037935
GO:0004114	3',5'-cyclic-nucleotide phosphodiesterase activity	molecular_function	0.079014	1	7	2604	26	14870	ENSGALG00000033062,ENSGALG00000014727,ENSGALG00000037029,ENSGALG00000039022,ENSGALG00000004237,ENSGALG00000050456,ENSGALG00000025735
GO:0036314	response to sterol	biological_process	0.079023	1	5	2604	15	14870	ENSGALG00000012620,ENSGALG00000006494,ENSGALG00000033941,ENSGALG00000046656,ENSGALG00000036894
GO:0043983	histone H4-K12 acetylation	biological_process	0.079048	1	3	2604	6	14870	ENSGALG00000002013,ENSGALG00000014457,ENSGALG00000003369
GO:0045542	positive regulation of cholesterol biosynthetic process	biological_process	0.079063	1	2	2604	3	14870	ENSGALG00000031255,ENSGALG00000027188
GO:0090205	positive regulation of cholesterol metabolic process	biological_process	0.079063	1	2	2604	3	14870	ENSGALG00000031255,ENSGALG00000027188
GO:0030981	cortical microtubule cytoskeleton	cellular_component	0.079128	1	2	2604	3	14870	ENSGALG00000011645,ENSGALG00000001258
GO:0000075	cell cycle checkpoint	biological_process	0.079129	1	29	2604	126	14870	ENSGALG00000051412,ENSGALG00000006969,ENSGALG00000040696,ENSGALG00000006806,ENSGALG00000011300,ENSGALG00000027046,ENSGALG00000004670,ENSGALG00000004037,ENSGALG00000003045,ENSGALG00000036452,ENSGALG00000045705,ENSGALG00000002276,ENSGALG00000042469,ENSGALG00000005401,ENSGALG00000006632,ENSGALG00000032499,ENSGALG00000043573,ENSGALG00000011297,ENSGALG00000047781,ENSGALG00000006110,ENSGALG00000004224,…
GO:0072298	regulation of metanephric glomerulus development	biological_process	0.079404	1	2	2604	3	14870	ENSGALG00000005936,ENSGALG00000005554
GO:0072300	positive regulation of metanephric glomerulus development	biological_process	0.079404	1	2	2604	3	14870	ENSGALG00000005936,ENSGALG00000005554
GO:1900736	regulation of phospholipase C-activating G-protein coupled receptor signaling pathway	biological_process	0.079432	1	2	2604	3	14870	ENSGALG00000012934,ENSGALG00000040959
GO:0071712	ER-associated misfolded protein catabolic process	biological_process	0.079488	1	4	2604	10	14870	ENSGALG00000006960,ENSGALG00000041962,ENSGALG00000004165,ENSGALG00000033705
GO:1900037	regulation of cellular response to hypoxia	biological_process	0.07975	1	3	2604	6	14870	ENSGALG00000006824,ENSGALG00000008663,ENSGALG00000037593
GO:0015093	ferrous iron transmembrane transporter activity	molecular_function	0.079761	1	2	2604	3	14870	ENSGALG00000033989,ENSGALG00000041533
GO:0061141	lung ciliated cell differentiation	biological_process	0.079969	1	2	2604	3	14870	ENSGALG00000005441,ENSGALG00000041025
GO:0032006	regulation of TOR signaling	biological_process	0.08001	1	18	2604	75	14870	ENSGALG00000013872,ENSGALG00000004266,ENSGALG00000006791,ENSGALG00000002131,ENSGALG00000006519,ENSGALG00000005648,ENSGALG00000028822,ENSGALG00000002634,ENSGALG00000041226,ENSGALG00000037603,ENSGALG00000005790,ENSGALG00000004066,ENSGALG00000024082,ENSGALG00000005646,ENSGALG00000014861,ENSGALG00000053058,ENSGALG00000002798,ENSGALG00000000055
GO:0005869	dynactin complex	cellular_component	0.080076	1	3	2604	6	14870	ENSGALG00000035156,ENSGALG00000012041,ENSGALG00000034955
GO:0030307	positive regulation of cell growth	biological_process	0.080322	1	19	2604	83	14870	ENSGALG00000005569,ENSGALG00000031960,ENSGALG00000023626,ENSGALG00000006655,ENSGALG00000008302,ENSGALG00000001079,ENSGALG00000008150,ENSGALG00000026033,ENSGALG00000027068,ENSGALG00000012885,ENSGALG00000001412,ENSGALG00000007531,ENSGALG00000003693,ENSGALG00000003977,ENSGALG00000042761,ENSGALG00000032029,ENSGALG00000008520,ENSGALG00000003578,ENSGALG00000031529
GO:0006891	intra-Golgi vesicle-mediated transport	biological_process	0.080481	1	7	2604	23	14870	ENSGALG00000021636,ENSGALG00000043336,ENSGALG00000008144,ENSGALG00000002284,ENSGALG00000001107,ENSGALG00000016980,ENSGALG00000026278
GO:0033093	Weibel-Palade body	cellular_component	0.080488	1	2	2604	3	14870	ENSGALG00000031343,ENSGALG00000002234
GO:0048408	epidermal growth factor binding	molecular_function	0.080575	1	2	2604	3	14870	ENSGALG00000039775,ENSGALG00000013569
GO:0042304	regulation of fatty acid biosynthetic process	biological_process	0.080664	1	7	2604	22	14870	ENSGALG00000000943,ENSGALG00000033993,ENSGALG00000034960,ENSGALG00000000703,ENSGALG00000015148,ENSGALG00000041078,ENSGALG00000035768
GO:0021955	central nervous system neuron axonogenesis	biological_process	0.080677	1	8	2604	30	14870	ENSGALG00000004741,ENSGALG00000005441,ENSGALG00000047060,ENSGALG00000014555,ENSGALG00000036101,ENSGALG00000010175,ENSGALG00000008537,ENSGALG00000006609
GO:0042575	DNA polymerase complex	cellular_component	0.08087	1	4	2604	10	14870	ENSGALG00000007665,ENSGALG00000002587,ENSGALG00000004037,ENSGALG00000004640
GO:0031391	Elg1 RFC-like complex	cellular_component	0.080876	1	2	2604	3	14870	ENSGALG00000008703,ENSGALG00000014298
GO:0008038	neuron recognition	biological_process	0.080905	1	7	2604	25	14870	ENSGALG00000008537,ENSGALG00000043088,ENSGALG00000036101,ENSGALG00000031776,ENSGALG00000015770,ENSGALG00000001328,ENSGALG00000004741
GO:0033572	transferrin transport	biological_process	0.080968	1	2	2604	3	14870	ENSGALG00000042357,ENSGALG00000040741
GO:2000325	regulation of ligand-dependent nuclear receptor transcription coactivator activity	biological_process	0.081191	1	2	2604	3	14870	ENSGALG00000042739,ENSGALG00000011402
GO:2000327	positive regulation of ligand-dependent nuclear receptor transcription coactivator activity	biological_process	0.081191	1	2	2604	3	14870	ENSGALG00000042739,ENSGALG00000011402
GO:0045923	positive regulation of fatty acid metabolic process	biological_process	0.081193	1	6	2604	18	14870	ENSGALG00000034960,ENSGALG00000005554,ENSGALG00000041078,ENSGALG00000027232,ENSGALG00000000703,ENSGALG00000015148
GO:0015749	monosaccharide transport	biological_process	0.08137	1	16	2604	67	14870	ENSGALG00000006968,ENSGALG00000034855,ENSGALG00000005554,ENSGALG00000000195,ENSGALG00000037556,ENSGALG00000001857,ENSGALG00000009240,ENSGALG00000010013,ENSGALG00000006087,ENSGALG00000009306,ENSGALG00000034562,ENSGALG00000001245,ENSGALG00000000853,ENSGALG00000002466,ENSGALG00000037603,ENSGALG00000027232
GO:0000149	SNARE binding	molecular_function	0.081403	1	18	2604	78	14870	ENSGALG00000036527,ENSGALG00000001107,ENSGALG00000045478,ENSGALG00000010318,ENSGALG00000013462,ENSGALG00000001238,ENSGALG00000035153,ENSGALG00000015413,ENSGALG00000002046,ENSGALG00000005412,ENSGALG00000041722,ENSGALG00000003880,ENSGALG00000026446,ENSGALG00000007476,ENSGALG00000026033,ENSGALG00000040003,ENSGALG00000034747,ENSGALG00000015332
GO:0005384	manganese ion transmembrane transporter activity	molecular_function	0.081596	1	2	2604	3	14870	ENSGALG00000005631,ENSGALG00000041533
GO:0042748	circadian sleep/wake cycle, non-REM sleep	biological_process	0.081714	1	2	2604	3	14870	ENSGALG00000000442,ENSGALG00000008411
GO:0032436	positive regulation of proteasomal ubiquitin-dependent protein catabolic process	biological_process	0.081821	1	14	2604	57	14870	ENSGALG00000043904,ENSGALG00000039897,ENSGALG00000043085,ENSGALG00000010129,ENSGALG00000016997,ENSGALG00000000122,ENSGALG00000011880,ENSGALG00000016514,ENSGALG00000006110,ENSGALG00000041432,ENSGALG00000033532,ENSGALG00000027506,ENSGALG00000001220,ENSGALG00000039099
GO:0003183	mitral valve morphogenesis	biological_process	0.08189	1	3	2604	7	14870	ENSGALG00000037301,ENSGALG00000036497,ENSGALG00000002375
GO:0044238	primary metabolic process	biological_process	0.081917	1	1293	2604	7216	14870	ENSGALG00000037904,ENSGALG00000004224,ENSGALG00000009288,ENSGALG00000005535,ENSGALG00000000949,ENSGALG00000000545,ENSGALG00000053383,ENSGALG00000004568,ENSGALG00000054339,ENSGALG00000015599,ENSGALG00000015118,ENSGALG00000016254,ENSGALG00000038599,ENSGALG00000008302,ENSGALG00000006612,ENSGALG00000001773,ENSGALG00000009900,ENSGALG00000001615,ENSGALG00000048830,ENSGALG00000048565,ENSGALG00000001331,…
GO:0016328	lateral plasma membrane	cellular_component	0.081933	1	7	2604	25	14870	ENSGALG00000000608,ENSGALG00000033510,ENSGALG00000022557,ENSGALG00000032598,ENSGALG00000042308,ENSGALG00000029402,ENSGALG00000015148
GO:0009148	pyrimidine nucleoside triphosphate biosynthetic process	biological_process	0.08211	1	6	2604	17	14870	ENSGALG00000027635,ENSGALG00000007305,ENSGALG00000015230,ENSGALG00000003732,ENSGALG00000003510,ENSGALG00000006305
GO:1903706	regulation of hemopoiesis	biological_process	0.082159	1	44	2604	208	14870	ENSGALG00000026590,ENSGALG00000033404,ENSGALG00000030907,ENSGALG00000008302,ENSGALG00000008132,ENSGALG00000002375,ENSGALG00000011347,ENSGALG00000033520,ENSGALG00000039865,ENSGALG00000033854,ENSGALG00000037935,ENSGALG00000003369,ENSGALG00000024083,ENSGALG00000001486,ENSGALG00000028466,ENSGALG00000033993,ENSGALG00000041025,ENSGALG00000041626,ENSGALG00000011718,ENSGALG00000039228,ENSGALG00000000769,…
GO:0003279	cardiac septum development	biological_process	0.082233	1	18	2604	79	14870	ENSGALG00000037935,ENSGALG00000034986,ENSGALG00000001449,ENSGALG00000042125,ENSGALG00000037301,ENSGALG00000008609,ENSGALG00000002375,ENSGALG00000012150,ENSGALG00000030979,ENSGALG00000008473,ENSGALG00000006252,ENSGALG00000014365,ENSGALG00000036497,ENSGALG00000040741,ENSGALG00000002922,ENSGALG00000036043,ENSGALG00000050508,ENSGALG00000039452
GO:0090611	ubiquitin-independent protein catabolic process via the multivesicular body sorting pathway	biological_process	0.082294	1	2	2604	3	14870	ENSGALG00000012879,ENSGALG00000043573
GO:0051345	positive regulation of hydrolase activity	biological_process	0.082564	1	82	2604	429	14870	ENSGALG00000008150,ENSGALG00000003319,ENSGALG00000029244,ENSGALG00000001446,ENSGALG00000002131,ENSGALG00000008437,ENSGALG00000042761,ENSGALG00000003578,ENSGALG00000005936,ENSGALG00000015611,ENSGALG00000036566,ENSGALG00000016697,ENSGALG00000010175,ENSGALG00000016419,ENSGALG00000046248,ENSGALG00000007714,ENSGALG00000037301,ENSGALG00000042744,ENSGALG00000002562,ENSGALG00000036101,ENSGALG00000001225,…
GO:0060284	regulation of cell development	biological_process	0.082643	1	114	2604	618	14870	ENSGALG00000037082,ENSGALG00000026153,ENSGALG00000004741,ENSGALG00000002802,ENSGALG00000027630,ENSGALG00000036869,ENSGALG00000009300,ENSGALG00000026033,ENSGALG00000003424,ENSGALG00000043460,ENSGALG00000036101,ENSGALG00000035419,ENSGALG00000007794,ENSGALG00000009052,ENSGALG00000003429,ENSGALG00000042308,ENSGALG00000034986,ENSGALG00000016283,ENSGALG00000005134,ENSGALG00000001079,ENSGALG00000048565,…
GO:0019216	regulation of lipid metabolic process	biological_process	0.082808	1	41	2604	194	14870	ENSGALG00000012178,ENSGALG00000040017,ENSGALG00000033993,ENSGALG00000012974,ENSGALG00000003663,ENSGALG00000000943,ENSGALG00000033807,ENSGALG00000027232,ENSGALG00000010364,ENSGALG00000029793,ENSGALG00000005696,ENSGALG00000031940,ENSGALG00000003642,ENSGALG00000003942,ENSGALG00000041432,ENSGALG00000008051,ENSGALG00000033090,ENSGALG00000034960,ENSGALG00000003242,ENSGALG00000031255,ENSGALG00000016997,…
GO:0016462	pyrophosphatase activity	molecular_function	0.08281	1	136	2604	706	14870	ENSGALG00000001564,ENSGALG00000026591,ENSGALG00000017064,ENSGALG00000008839,ENSGALG00000004037,ENSGALG00000006225,ENSGALG00000034501,ENSGALG00000000433,ENSGALG00000030985,ENSGALG00000039830,ENSGALG00000012546,ENSGALG00000008480,ENSGALG00000034348,ENSGALG00000015465,ENSGALG00000035185,ENSGALG00000011289,ENSGALG00000011324,ENSGALG00000005631,ENSGALG00000040784,ENSGALG00000012821,ENSGALG00000032875,…
GO:0018126	protein hydroxylation	biological_process	0.082838	1	7	2604	22	14870	ENSGALG00000001802,ENSGALG00000040866,ENSGALG00000003071,ENSGALG00000027462,ENSGALG00000010459,ENSGALG00000004531,ENSGALG00000004325
GO:0097644	calcitonin family binding	molecular_function	0.08287	1	2	2604	3	14870	ENSGALG00000003821,ENSGALG00000024449
GO:0005775	vacuolar lumen	cellular_component	0.082878	1	2	2604	3	14870	ENSGALG00000011499,ENSGALG00000016917
GO:0061098	positive regulation of protein tyrosine kinase activity	biological_process	0.082971	1	10	2604	38	14870	ENSGALG00000003657,ENSGALG00000000209,ENSGALG00000008411,ENSGALG00000006426,ENSGALG00000008281,ENSGALG00000033510,ENSGALG00000003932,ENSGALG00000005725,ENSGALG00000023296,ENSGALG00000012178
GO:0060581	cell fate commitment involved in pattern specification	biological_process	0.083067	1	6	2604	17	14870	ENSGALG00000003965,ENSGALG00000037082,ENSGALG00000010500,ENSGALG00000043460,ENSGALG00000030353,ENSGALG00000036869
GO:0098574	cytoplasmic side of lysosomal membrane	cellular_component	0.083142	1	2	2604	3	14870	ENSGALG00000003217,ENSGALG00000040393
GO:0008135	translation factor activity, RNA binding	molecular_function	0.08324	1	16	2604	62	14870	ENSGALG00000007919,ENSGALG00000008376,ENSGALG00000029343,ENSGALG00000028517,ENSGALG00000040098,ENSGALG00000003259,ENSGALG00000007780,ENSGALG00000010401,ENSGALG00000033993,ENSGALG00000049557,ENSGALG00000010301,ENSGALG00000047139,ENSGALG00000009565,ENSGALG00000012529,ENSGALG00000008520,ENSGALG00000002150
GO:0004962	endothelin receptor activity	molecular_function	0.083324	1	2	2604	3	14870	ENSGALG00000010013,ENSGALG00000007466
GO:0097647	amylin receptor signaling pathway	biological_process	0.083414	1	2	2604	3	14870	ENSGALG00000024449,ENSGALG00000003821
GO:0043062	extracellular structure organization	biological_process	0.08345	1	41	2604	199	14870	ENSGALG00000037784,ENSGALG00000029617,ENSGALG00000010175,ENSGALG00000010657,ENSGALG00000011645,ENSGALG00000025822,ENSGALG00000003933,ENSGALG00000039322,ENSGALG00000046896,ENSGALG00000001446,ENSGALG00000010258,ENSGALG00000004531,ENSGALG00000011970,ENSGALG00000010583,ENSGALG00000024449,ENSGALG00000021442,ENSGALG00000016997,ENSGALG00000034067,ENSGALG00000006707,ENSGALG00000043433,ENSGALG00000001201,…
GO:0005025	transforming growth factor beta receptor activity, type I	molecular_function	0.083509	1	3	2604	7	14870	ENSGALG00000029599,ENSGALG00000012216,ENSGALG00000037301
GO:0007020	microtubule nucleation	biological_process	0.083537	1	5	2604	15	14870	ENSGALG00000047963,ENSGALG00000003526,ENSGALG00000030003,ENSGALG00000011645,ENSGALG00000032590
GO:0050789	regulation of biological process	biological_process	0.083553	1	1282	2604	7278	14870	ENSGALG00000027002,ENSGALG00000016849,ENSGALG00000053640,ENSGALG00000009158,ENSGALG00000025788,ENSGALG00000033068,ENSGALG00000011035,ENSGALG00000004127,ENSGALG00000042357,ENSGALG00000027188,ENSGALG00000016997,ENSGALG00000037546,ENSGALG00000047223,ENSGALG00000011289,ENSGALG00000030836,ENSGALG00000037148,ENSGALG00000017327,ENSGALG00000010868,ENSGALG00000032469,ENSGALG00000011347,ENSGALG00000005790,…
GO:0060713	labyrinthine layer morphogenesis	biological_process	0.083677	1	2	2604	3	14870	ENSGALG00000016316,ENSGALG00000031960
GO:2000698	positive regulation of epithelial cell differentiation involved in kidney development	biological_process	0.083682	1	2	2604	3	14870	ENSGALG00000005409,ENSGALG00000005554
GO:0097512	cardiac myofibril	cellular_component	0.083789	1	2	2604	3	14870	ENSGALG00000004582,ENSGALG00000011306
GO:0001934	positive regulation of protein phosphorylation	biological_process	0.083953	1	113	2604	592	14870	ENSGALG00000006426,ENSGALG00000003103,ENSGALG00000048035,ENSGALG00000030800,ENSGALG00000003855,ENSGALG00000001289,ENSGALG00000006110,ENSGALG00000010997,ENSGALG00000008520,ENSGALG00000016296,ENSGALG00000042761,ENSGALG00000039682,ENSGALG00000025735,ENSGALG00000031255,ENSGALG00000052629,ENSGALG00000000055,ENSGALG00000010175,ENSGALG00000009256,ENSGALG00000039322,ENSGALG00000023296,ENSGALG00000003078,…
GO:0030308	negative regulation of cell growth	biological_process	0.083966	1	24	2604	106	14870	ENSGALG00000000122,ENSGALG00000037603,ENSGALG00000001079,ENSGALG00000004285,ENSGALG00000033520,ENSGALG00000006563,ENSGALG00000011347,ENSGALG00000029599,ENSGALG00000003203,ENSGALG00000023626,ENSGALG00000003323,ENSGALG00000007382,ENSGALG00000042761,ENSGALG00000004582,ENSGALG00000001171,ENSGALG00000001412,ENSGALG00000008084,ENSGALG00000027506,ENSGALG00000012885,ENSGALG00000010164,ENSGALG00000032994,…
GO:0036003	positive regulation of transcription from RNA polymerase II promoter in response to stress	biological_process	0.083983	1	5	2604	15	14870	ENSGALG00000014365,ENSGALG00000037603,ENSGALG00000002375,ENSGALG00000032278,ENSGALG00000009240
GO:0010807	regulation of synaptic vesicle priming	biological_process	0.084101	1	2	2604	3	14870	ENSGALG00000034747,ENSGALG00000041722
GO:0070044	synaptobrevin 2-SNAP-25-syntaxin-1a complex	cellular_component	0.084101	1	2	2604	3	14870	ENSGALG00000034747,ENSGALG00000041722
GO:1900038	negative regulation of cellular response to hypoxia	biological_process	0.084108	1	2	2604	3	14870	ENSGALG00000008663,ENSGALG00000037593
GO:0030097	hemopoiesis	biological_process	0.08412	1	97	2604	498	14870	ENSGALG00000019019,ENSGALG00000040561,ENSGALG00000005554,ENSGALG00000016022,ENSGALG00000002922,ENSGALG00000014365,ENSGALG00000011957,ENSGALG00000015148,ENSGALG00000025876,ENSGALG00000016997,ENSGALG00000031529,ENSGALG00000009240,ENSGALG00000032029,ENSGALG00000008631,ENSGALG00000012865,ENSGALG00000000466,ENSGALG00000045876,ENSGALG00000022733,ENSGALG00000004759,ENSGALG00000038559,ENSGALG00000000251,…
GO:0051287	NAD binding	molecular_function	0.084153	1	11	2604	41	14870	ENSGALG00000031408,ENSGALG00000033207,ENSGALG00000041993,ENSGALG00000038338,ENSGALG00000012692,ENSGALG00000033888,ENSGALG00000007286,ENSGALG00000034434,ENSGALG00000032496,ENSGALG00000033365,ENSGALG00000001245
GO:0007019	microtubule depolymerization	biological_process	0.084166	1	8	2604	29	14870	ENSGALG00000041078,ENSGALG00000033203,ENSGALG00000011645,ENSGALG00000039108,ENSGALG00000008302,ENSGALG00000034373,ENSGALG00000006456,ENSGALG00000031553
GO:0048592	eye morphogenesis	biological_process	0.084182	1	24	2604	110	14870	ENSGALG00000005782,ENSGALG00000030353,ENSGALG00000011347,ENSGALG00000005409,ENSGALG00000003267,ENSGALG00000001449,ENSGALG00000032610,ENSGALG00000033404,ENSGALG00000031960,ENSGALG00000006201,ENSGALG00000013579,ENSGALG00000006609,ENSGALG00000008452,ENSGALG00000036806,ENSGALG00000039196,ENSGALG00000006751,ENSGALG00000041626,ENSGALG00000004741,ENSGALG00000033365,ENSGALG00000035419,ENSGALG00000005718,…
GO:0006488	dolichol-linked oligosaccharide biosynthetic process	biological_process	0.084232	1	5	2604	13	14870	ENSGALG00000029909,ENSGALG00000014899,ENSGALG00000040272,ENSGALG00000019042,ENSGALG00000013804
GO:0002832	negative regulation of response to biotic stimulus	biological_process	0.084253	1	8	2604	26	14870	ENSGALG00000004236,ENSGALG00000003383,ENSGALG00000041030,ENSGALG00000006808,ENSGALG00000015004,ENSGALG00000001654,ENSGALG00000042761,ENSGALG00000006453
GO:0004520	endodeoxyribonuclease activity	molecular_function	0.084286	1	10	2604	34	14870	ENSGALG00000002276,ENSGALG00000016664,ENSGALG00000006963,ENSGALG00000041066,ENSGALG00000028790,ENSGALG00000009875,ENSGALG00000030396,ENSGALG00000001586,ENSGALG00000005688,ENSGALG00000004037
GO:0045409	negative regulation of interleukin-6 biosynthetic process	biological_process	0.084296	1	2	2604	3	14870	ENSGALG00000008411,ENSGALG00000041025
GO:0070741	response to interleukin-6	biological_process	0.084308	1	5	2604	15	14870	ENSGALG00000039409,ENSGALG00000008080,ENSGALG00000037522,ENSGALG00000030407,ENSGALG00000003267
GO:0071354	cellular response to interleukin-6	biological_process	0.084308	1	5	2604	15	14870	ENSGALG00000039409,ENSGALG00000008080,ENSGALG00000037522,ENSGALG00000030407,ENSGALG00000003267
GO:0010243	response to organonitrogen compound	biological_process	0.084431	1	75	2604	382	14870	ENSGALG00000038420,ENSGALG00000002707,ENSGALG00000007906,ENSGALG00000015148,ENSGALG00000020923,ENSGALG00000010357,ENSGALG00000027786,ENSGALG00000005648,ENSGALG00000033789,ENSGALG00000003282,ENSGALG00000003712,ENSGALG00000005554,ENSGALG00000050797,ENSGALG00000008281,ENSGALG00000017327,ENSGALG00000035768,ENSGALG00000003267,ENSGALG00000037603,ENSGALG00000041226,ENSGALG00000039022,ENSGALG00000039315,…
GO:2000588	positive regulation of platelet-derived growth factor receptor-beta signaling pathway	biological_process	0.084689	1	2	2604	3	14870	ENSGALG00000031511,ENSGALG00000003855
GO:1902751	positive regulation of cell cycle G2/M phase transition	biological_process	0.084776	1	6	2604	18	14870	ENSGALG00000003429,ENSGALG00000038469,ENSGALG00000054336,ENSGALG00000047963,ENSGALG00000012879,ENSGALG00000015770
GO:0042822	pyridoxal phosphate metabolic process	biological_process	0.084877	1	2	2604	3	14870	ENSGALG00000023131,ENSGALG00000036683
GO:0044422	organelle part	cellular_component	0.084915	1	960	2604	5331	14870	ENSGALG00000036234,ENSGALG00000045514,ENSGALG00000039883,ENSGALG00000015687,ENSGALG00000027506,ENSGALG00000003880,ENSGALG00000035576,ENSGALG00000017627,ENSGALG00000016920,ENSGALG00000012041,ENSGALG00000001214,ENSGALG00000010744,ENSGALG00000036293,ENSGALG00000004362,ENSGALG00000015546,ENSGALG00000041435,ENSGALG00000041962,ENSGALG00000030931,ENSGALG00000026687,ENSGALG00000000209,ENSGALG00000002836,…
GO:0043408	regulation of MAPK cascade	biological_process	0.084948	1	87	2604	448	14870	ENSGALG00000048035,ENSGALG00000008073,ENSGALG00000003103,ENSGALG00000010997,ENSGALG00000001289,ENSGALG00000003855,ENSGALG00000007650,ENSGALG00000042761,ENSGALG00000016296,ENSGALG00000003578,ENSGALG00000032925,ENSGALG00000025735,ENSGALG00000031255,ENSGALG00000000055,ENSGALG00000000525,ENSGALG00000009256,ENSGALG00000011104,ENSGALG00000012342,ENSGALG00000012150,ENSGALG00000012124,ENSGALG00000042744,…
GO:1901028	regulation of mitochondrial outer membrane permeabilization involved in apoptotic signaling pathway	biological_process	0.084984	1	3	2604	6	14870	ENSGALG00000008675,ENSGALG00000031511,ENSGALG00000042761
GO:0071926	endocannabinoid signaling pathway	biological_process	0.085005	1	2	2604	3	14870	ENSGALG00000005696,ENSGALG00000007119
GO:0044224	juxtaparanode region of axon	cellular_component	0.085162	1	2	2604	3	14870	ENSGALG00000037241,ENSGALG00000000442
GO:0071467	cellular response to pH	biological_process	0.085302	1	6	2604	17	14870	ENSGALG00000034251,ENSGALG00000034328,ENSGALG00000028871,ENSGALG00000003238,ENSGALG00000006707,ENSGALG00000007636
GO:0042826	histone deacetylase binding	molecular_function	0.085483	1	19	2604	80	14870	ENSGALG00000042077,ENSGALG00000000943,ENSGALG00000003369,ENSGALG00000023296,ENSGALG00000037558,ENSGALG00000039409,ENSGALG00000010175,ENSGALG00000011300,ENSGALG00000016316,ENSGALG00000031960,ENSGALG00000037787,ENSGALG00000001021,ENSGALG00000013511,ENSGALG00000036642,ENSGALG00000029024,ENSGALG00000001728,ENSGALG00000003120,ENSGALG00000035487,ENSGALG00000002634
GO:0008376	acetylgalactosaminyltransferase activity	molecular_function	0.085587	1	8	2604	29	14870	ENSGALG00000003340,ENSGALG00000010125,ENSGALG00000008930,ENSGALG00000041101,ENSGALG00000030588,ENSGALG00000006233,ENSGALG00000010744,ENSGALG00000036477
GO:0002251	organ or tissue specific immune response	biological_process	0.085635	1	3	2604	6	14870	ENSGALG00000008620,ENSGALG00000006453,ENSGALG00000013348
GO:0002385	mucosal immune response	biological_process	0.085635	1	3	2604	6	14870	ENSGALG00000008620,ENSGALG00000006453,ENSGALG00000013348
GO:0030858	positive regulation of epithelial cell differentiation	biological_process	0.085668	1	10	2604	37	14870	ENSGALG00000031997,ENSGALG00000005409,ENSGALG00000002375,ENSGALG00000010179,ENSGALG00000041025,ENSGALG00000012885,ENSGALG00000005554,ENSGALG00000033090,ENSGALG00000012620,ENSGALG00000001258
GO:1904019	epithelial cell apoptotic process	biological_process	0.085915	1	13	2604	51	14870	ENSGALG00000012865,ENSGALG00000005909,ENSGALG00000001446,ENSGALG00000024449,ENSGALG00000000619,ENSGALG00000034562,ENSGALG00000003045,ENSGALG00000016997,ENSGALG00000012105,ENSGALG00000006211,ENSGALG00000009240,ENSGALG00000031997,ENSGALG00000039228
GO:0002520	immune system development	biological_process	0.085952	1	109	2604	565	14870	ENSGALG00000005757,ENSGALG00000026098,ENSGALG00000038902,ENSGALG00000023296,ENSGALG00000034975,ENSGALG00000012584,ENSGALG00000000769,ENSGALG00000037522,ENSGALG00000031960,ENSGALG00000029599,ENSGALG00000028037,ENSGALG00000001143,ENSGALG00000007675,ENSGALG00000044218,ENSGALG00000052629,ENSGALG00000011646,ENSGALG00000034042,ENSGALG00000039682,ENSGALG00000008537,ENSGALG00000035462,ENSGALG00000005909,…
GO:0090174	organelle membrane fusion	biological_process	0.086166	1	19	2604	81	14870	ENSGALG00000033705,ENSGALG00000003880,ENSGALG00000007476,ENSGALG00000026446,ENSGALG00000015148,ENSGALG00000040003,ENSGALG00000042214,ENSGALG00000015332,ENSGALG00000034328,ENSGALG00000000769,ENSGALG00000001107,ENSGALG00000035153,ENSGALG00000055010,ENSGALG00000013462,ENSGALG00000015413,ENSGALG00000005412,ENSGALG00000001174,ENSGALG00000041722,ENSGALG00000024082
GO:0044275	cellular carbohydrate catabolic process	biological_process	0.086272	1	11	2604	41	14870	ENSGALG00000003267,ENSGALG00000025907,ENSGALG00000031408,ENSGALG00000008508,ENSGALG00000011499,ENSGALG00000034960,ENSGALG00000001245,ENSGALG00000015770,ENSGALG00000033993,ENSGALG00000030303,ENSGALG00000015378
GO:0090503	RNA phosphodiester bond hydrolysis, exonucleolytic	biological_process	0.086284	1	9	2604	32	14870	ENSGALG00000031512,ENSGALG00000009802,ENSGALG00000011624,ENSGALG00000043545,ENSGALG00000002426,ENSGALG00000010228,ENSGALG00000008372,ENSGALG00000050799,ENSGALG00000007767
GO:0045010	actin nucleation	biological_process	0.086323	1	10	2604	38	14870	ENSGALG00000032658,ENSGALG00000006691,ENSGALG00000020927,ENSGALG00000001446,ENSGALG00000012974,ENSGALG00000001014,ENSGALG00000028721,ENSGALG00000031511,ENSGALG00000013817,ENSGALG00000014819
GO:1902174	positive regulation of keratinocyte apoptotic process	biological_process	0.086337	1	2	2604	3	14870	ENSGALG00000031997,ENSGALG00000001446
GO:0000152	nuclear ubiquitin ligase complex	cellular_component	0.086448	1	11	2604	39	14870	ENSGALG00000009971,ENSGALG00000032499,ENSGALG00000023338,ENSGALG00000050692,ENSGALG00000053517,ENSGALG00000049911,ENSGALG00000004640,ENSGALG00000035911,ENSGALG00000008625,ENSGALG00000008254,ENSGALG00000030118
GO:0043021	ribonucleoprotein complex binding	molecular_function	0.086535	1	20	2604	83	14870	ENSGALG00000033993,ENSGALG00000004328,ENSGALG00000010401,ENSGALG00000002062,ENSGALG00000015773,ENSGALG00000001654,ENSGALG00000009565,ENSGALG00000005966,ENSGALG00000002150,ENSGALG00000007305,ENSGALG00000006225,ENSGALG00000000542,ENSGALG00000005745,ENSGALG00000028517,ENSGALG00000000122,ENSGALG00000029343,ENSGALG00000038902,ENSGALG00000041362,ENSGALG00000002734,ENSGALG00000003108
GO:0044446	intracellular organelle part	cellular_component	0.086776	1	935	2604	5184	14870	ENSGALG00000041687,ENSGALG00000002394,ENSGALG00000036730,ENSGALG00000041722,ENSGALG00000002336,ENSGALG00000040016,ENSGALG00000015166,ENSGALG00000055010,ENSGALG00000003909,ENSGALG00000002598,ENSGALG00000053058,ENSGALG00000011238,ENSGALG00000030118,ENSGALG00000006149,ENSGALG00000037593,ENSGALG00000002591,ENSGALG00000055004,ENSGALG00000024056,ENSGALG00000002053,ENSGALG00000019741,ENSGALG00000015571,…
GO:0008211	glucocorticoid metabolic process	biological_process	0.086818	1	5	2604	14	14870	ENSGALG00000003242,ENSGALG00000037148,ENSGALG00000047963,ENSGALG00000008121,ENSGALG00000041432
GO:0007163	establishment or maintenance of cell polarity	biological_process	0.086994	1	32	2604	154	14870	ENSGALG00000013579,ENSGALG00000011855,ENSGALG00000026276,ENSGALG00000038325,ENSGALG00000000122,ENSGALG00000005622,ENSGALG00000030585,ENSGALG00000041900,ENSGALG00000036101,ENSGALG00000001258,ENSGALG00000013624,ENSGALG00000041025,ENSGALG00000001214,ENSGALG00000031216,ENSGALG00000001569,ENSGALG00000010939,ENSGALG00000010175,ENSGALG00000006609,ENSGALG00000000977,ENSGALG00000008609,ENSGALG00000011645,…
GO:0000278	mitotic cell cycle	biological_process	0.087025	1	110	2604	563	14870	ENSGALG00000036234,ENSGALG00000012885,ENSGALG00000023812,ENSGALG00000001727,ENSGALG00000030585,ENSGALG00000007665,ENSGALG00000033110,ENSGALG00000039228,ENSGALG00000006211,ENSGALG00000023131,ENSGALG00000026865,ENSGALG00000053517,ENSGALG00000003786,ENSGALG00000036497,ENSGALG00000003526,ENSGALG00000030003,ENSGALG00000012821,ENSGALG00000015770,ENSGALG00000010160,ENSGALG00000042624,ENSGALG00000034955,…
GO:1902116	negative regulation of organelle assembly	biological_process	0.087135	1	7	2604	23	14870	ENSGALG00000008351,ENSGALG00000024082,ENSGALG00000003369,ENSGALG00000037593,ENSGALG00000038885,ENSGALG00000051144,ENSGALG00000009905
GO:0048193	Golgi vesicle transport	biological_process	0.087222	1	43	2604	208	14870	ENSGALG00000004255,ENSGALG00000006101,ENSGALG00000003693,ENSGALG00000005637,ENSGALG00000000518,ENSGALG00000007476,ENSGALG00000002603,ENSGALG00000012850,ENSGALG00000016512,ENSGALG00000040519,ENSGALG00000021636,ENSGALG00000003594,ENSGALG00000026278,ENSGALG00000004172,ENSGALG00000006156,ENSGALG00000032418,ENSGALG00000043336,ENSGALG00000004424,ENSGALG00000010318,ENSGALG00000006201,ENSGALG00000016980,…
GO:0032502	developmental process	biological_process	0.087274	1	634	2604	3600	14870	ENSGALG00000012374,ENSGALG00000034042,ENSGALG00000008520,ENSGALG00000042741,ENSGALG00000034688,ENSGALG00000005842,ENSGALG00000042199,ENSGALG00000034967,ENSGALG00000006426,ENSGALG00000007650,ENSGALG00000001664,ENSGALG00000008532,ENSGALG00000006064,ENSGALG00000012342,ENSGALG00000008609,ENSGALG00000036346,ENSGALG00000008376,ENSGALG00000005936,ENSGALG00000007831,ENSGALG00000010939,ENSGALG00000030672,…
GO:0015057	thrombin receptor activity	molecular_function	0.087533	1	3	2604	6	14870	ENSGALG00000002570,ENSGALG00000023379,ENSGALG00000016687
GO:0032459	regulation of protein oligomerization	biological_process	0.087574	1	6	2604	19	14870	ENSGALG00000000122,ENSGALG00000002836,ENSGALG00000051135,ENSGALG00000015004,ENSGALG00000003855,ENSGALG00000001569
GO:0004169	dolichyl-phosphate-mannose-protein mannosyltransferase activity	molecular_function	0.087782	1	2	2604	3	14870	ENSGALG00000041962,ENSGALG00000003757
GO:1904180	negative regulation of membrane depolarization	biological_process	0.087797	1	2	2604	3	14870	ENSGALG00000008351,ENSGALG00000003855
GO:0043434	response to peptide hormone	biological_process	0.087839	1	37	2604	174	14870	ENSGALG00000016535,ENSGALG00000003855,ENSGALG00000004044,ENSGALG00000045846,ENSGALG00000003282,ENSGALG00000050797,ENSGALG00000005258,ENSGALG00000005554,ENSGALG00000015148,ENSGALG00000027786,ENSGALG00000020923,ENSGALG00000000853,ENSGALG00000027188,ENSGALG00000008411,ENSGALG00000001992,ENSGALG00000007636,ENSGALG00000009598,ENSGALG00000034562,ENSGALG00000003267,ENSGALG00000035768,ENSGALG00000037603,…
GO:0021695	cerebellar cortex development	biological_process	0.087947	1	10	2604	38	14870	ENSGALG00000031615,ENSGALG00000028302,ENSGALG00000014155,ENSGALG00000007370,ENSGALG00000032415,ENSGALG00000032610,ENSGALG00000042422,ENSGALG00000029652,ENSGALG00000026431,ENSGALG00000005409
GO:0032945	negative regulation of mononuclear cell proliferation	biological_process	0.08796	1	11	2604	42	14870	ENSGALG00000004237,ENSGALG00000031529,ENSGALG00000024122,ENSGALG00000052629,ENSGALG00000011347,ENSGALG00000041025,ENSGALG00000003932,ENSGALG00000010949,ENSGALG00000012584,ENSGALG00000000209,ENSGALG00000004224
GO:0050672	negative regulation of lymphocyte proliferation	biological_process	0.08796	1	11	2604	42	14870	ENSGALG00000004224,ENSGALG00000000209,ENSGALG00000012584,ENSGALG00000010949,ENSGALG00000003932,ENSGALG00000041025,ENSGALG00000052629,ENSGALG00000011347,ENSGALG00000024122,ENSGALG00000031529,ENSGALG00000004237
GO:0097284	hepatocyte apoptotic process	biological_process	0.088171	1	3	2604	7	14870	ENSGALG00000006211,ENSGALG00000016997,ENSGALG00000001446
GO:0009897	external side of plasma membrane	cellular_component	0.088285	1	40	2604	188	14870	ENSGALG00000044327,ENSGALG00000001573,ENSGALG00000030027,ENSGALG00000044326,ENSGALG00000017343,ENSGALG00000037697,ENSGALG00000008267,ENSGALG00000013101,ENSGALG00000019322,ENSGALG00000032702,ENSGALG00000007418,ENSGALG00000031343,ENSGALG00000001412,ENSGALG00000026146,ENSGALG00000039146,ENSGALG00000045642,ENSGALG00000015128,ENSGALG00000054766,ENSGALG00000000251,ENSGALG00000000498,ENSGALG00000038559,…
GO:0045065	cytotoxic T cell differentiation	biological_process	0.088319	1	4	2604	10	14870	ENSGALG00000038559,ENSGALG00000044218,ENSGALG00000045876,ENSGALG00000044327
GO:0032008	positive regulation of TOR signaling	biological_process	0.088473	1	8	2604	27	14870	ENSGALG00000041226,ENSGALG00000013872,ENSGALG00000024082,ENSGALG00000004066,ENSGALG00000053058,ENSGALG00000002634,ENSGALG00000000055,ENSGALG00000002798
GO:0006897	endocytosis	biological_process	0.088511	1	71	2604	367	14870	ENSGALG00000002802,ENSGALG00000003821,ENSGALG00000006087,ENSGALG00000011499,ENSGALG00000008432,ENSGALG00000027777,ENSGALG00000003359,ENSGALG00000001946,ENSGALG00000006775,ENSGALG00000003589,ENSGALG00000026033,ENSGALG00000015895,ENSGALG00000044326,ENSGALG00000005659,ENSGALG00000037935,ENSGALG00000001802,ENSGALG00000041722,ENSGALG00000000122,ENSGALG00000037712,ENSGALG00000004165,ENSGALG00000003323,…
GO:0005764	lysosome	cellular_component	0.088652	1	48	2604	223	14870	ENSGALG00000038636,ENSGALG00000010820,ENSGALG00000046212,ENSGALG00000005631,ENSGALG00000007027,ENSGALG00000005646,ENSGALG00000013878,ENSGALG00000011436,ENSGALG00000055010,ENSGALG00000006613,ENSGALG00000002234,ENSGALG00000037697,ENSGALG00000005696,ENSGALG00000013872,ENSGALG00000016917,ENSGALG00000006087,ENSGALG00000036894,ENSGALG00000011499,ENSGALG00000043828,ENSGALG00000015916,ENSGALG00000003217,…
GO:0018394	peptidyl-lysine acetylation	biological_process	0.08874	1	25	2604	113	14870	ENSGALG00000004999,ENSGALG00000005909,ENSGALG00000000603,ENSGALG00000006571,ENSGALG00000002222,ENSGALG00000006968,ENSGALG00000016624,ENSGALG00000009352,ENSGALG00000003786,ENSGALG00000038219,ENSGALG00000036497,ENSGALG00000006688,ENSGALG00000031960,ENSGALG00000032496,ENSGALG00000010096,ENSGALG00000001021,ENSGALG00000047963,ENSGALG00000041433,ENSGALG00000000776,ENSGALG00000002013,ENSGALG00000014457,…
GO:0097574	lateral part of cell	cellular_component	0.088813	1	2	2604	3	14870	ENSGALG00000022557,ENSGALG00000001258
GO:0008017	microtubule binding	molecular_function	0.088898	1	37	2604	180	14870	ENSGALG00000006110,ENSGALG00000004852,ENSGALG00000027305,ENSGALG00000003693,ENSGALG00000009905,ENSGALG00000002726,ENSGALG00000034347,ENSGALG00000004236,ENSGALG00000031553,ENSGALG00000034373,ENSGALG00000003860,ENSGALG00000026780,ENSGALG00000008584,ENSGALG00000032590,ENSGALG00000033203,ENSGALG00000011645,ENSGALG00000035156,ENSGALG00000042422,ENSGALG00000001258,ENSGALG00000008725,ENSGALG00000001727,…
GO:0060160	negative regulation of dopamine receptor signaling pathway	biological_process	0.089028	1	2	2604	3	14870	ENSGALG00000026055,ENSGALG00000007794
GO:0015245	fatty acid transporter activity	molecular_function	0.089257	1	4	2604	10	14870	ENSGALG00000003879,ENSGALG00000034772,ENSGALG00000006471,ENSGALG00000005647
GO:0004945	angiotensin type II receptor activity	molecular_function	0.089274	1	2	2604	3	14870	ENSGALG00000005936,ENSGALG00000004623
GO:0016212	kynurenine-oxoglutarate transaminase activity	molecular_function	0.089385	1	2	2604	3	14870	ENSGALG00000009655,ENSGALG00000004604
GO:0036137	kynurenine aminotransferase activity	molecular_function	0.089385	1	2	2604	3	14870	ENSGALG00000009655,ENSGALG00000004604
GO:0015189	L-lysine transmembrane transporter activity	molecular_function	0.089441	1	3	2604	6	14870	ENSGALG00000011220,ENSGALG00000033002,ENSGALG00000033204
GO:0015819	lysine transport	biological_process	0.089441	1	3	2604	6	14870	ENSGALG00000033002,ENSGALG00000011220,ENSGALG00000033204
GO:1902022	L-lysine transport	biological_process	0.089441	1	3	2604	6	14870	ENSGALG00000033002,ENSGALG00000011220,ENSGALG00000033204
GO:1903401	L-lysine transmembrane transport	biological_process	0.089441	1	3	2604	6	14870	ENSGALG00000033204,ENSGALG00000033002,ENSGALG00000011220
GO:0051338	regulation of transferase activity	biological_process	0.089523	1	118	2604	613	14870	ENSGALG00000008351,ENSGALG00000005554,ENSGALG00000050797,ENSGALG00000032618,ENSGALG00000037148,ENSGALG00000008281,ENSGALG00000031529,ENSGALG00000016997,ENSGALG00000000907,ENSGALG00000003932,ENSGALG00000041285,ENSGALG00000034473,ENSGALG00000008411,ENSGALG00000029980,ENSGALG00000028664,ENSGALG00000006061,ENSGALG00000003657,ENSGALG00000006655,ENSGALG00000045574,ENSGALG00000032499,ENSGALG00000053575,…
GO:0051293	establishment of spindle localization	biological_process	0.089558	1	9	2604	33	14870	ENSGALG00000030585,ENSGALG00000001258,ENSGALG00000006110,ENSGALG00000008584,ENSGALG00000013817,ENSGALG00000011645,ENSGALG00000032590,ENSGALG00000035156,ENSGALG00000043092
GO:0043299	leukocyte degranulation	biological_process	0.08973	1	8	2604	28	14870	ENSGALG00000007511,ENSGALG00000010820,ENSGALG00000046212,ENSGALG00000032199,ENSGALG00000020316,ENSGALG00000037697,ENSGALG00000002234,ENSGALG00000007476
GO:0061311	cell surface receptor signaling pathway involved in heart development	biological_process	0.089871	1	6	2604	18	14870	ENSGALG00000030979,ENSGALG00000032994,ENSGALG00000014365,ENSGALG00000002375,ENSGALG00000037301,ENSGALG00000008018
GO:0036258	multivesicular body assembly	biological_process	0.089872	1	2	2604	3	14870	ENSGALG00000012879,ENSGALG00000040713
GO:0055091	phospholipid homeostasis	biological_process	0.0899	1	4	2604	10	14870	ENSGALG00000037050,ENSGALG00000043734,ENSGALG00000004285,ENSGALG00000021592
GO:0060509	Type I pneumocyte differentiation	biological_process	0.089912	1	2	2604	4	14870	ENSGALG00000005441,ENSGALG00000040017
GO:0007632	visual behavior	biological_process	0.090334	1	9	2604	33	14870	ENSGALG00000005553,ENSGALG00000047963,ENSGALG00000015770,ENSGALG00000007794,ENSGALG00000037556,ENSGALG00000012865,ENSGALG00000039022,ENSGALG00000052512,ENSGALG00000027330
GO:0072487	MSL complex	cellular_component	0.090372	1	2	2604	3	14870	ENSGALG00000030739,ENSGALG00000041433
GO:0009267	cellular response to starvation	biological_process	0.090426	1	46	2604	223	14870	ENSGALG00000005648,ENSGALG00000002131,ENSGALG00000038097,ENSGALG00000033705,ENSGALG00000008358,ENSGALG00000028822,ENSGALG00000003774,ENSGALG00000003208,ENSGALG00000034328,ENSGALG00000009240,ENSGALG00000015204,ENSGALG00000027188,ENSGALG00000007636,ENSGALG00000014861,ENSGALG00000028871,ENSGALG00000002798,ENSGALG00000041226,ENSGALG00000003933,ENSGALG00000030775,ENSGALG00000037603,ENSGALG00000024082,…
GO:0006418	tRNA aminoacylation for protein translation	biological_process	0.090489	1	11	2604	41	14870	ENSGALG00000006122,ENSGALG00000009598,ENSGALG00000029980,ENSGALG00000026809,ENSGALG00000029346,ENSGALG00000000907,ENSGALG00000036976,ENSGALG00000003985,ENSGALG00000012355,ENSGALG00000039315,ENSGALG00000003563
GO:0043549	regulation of kinase activity	biological_process	0.090533	1	102	2604	530	14870	ENSGALG00000008358,ENSGALG00000008073,ENSGALG00000012379,ENSGALG00000006426,ENSGALG00000003103,ENSGALG00000002699,ENSGALG00000006110,ENSGALG00000002131,ENSGALG00000003855,ENSGALG00000001289,ENSGALG00000007650,ENSGALG00000042761,ENSGALG00000016296,ENSGALG00000004237,ENSGALG00000016624,ENSGALG00000025735,ENSGALG00000031255,ENSGALG00000006751,ENSGALG00000000055,ENSGALG00000010175,ENSGALG00000000525,…
GO:1902766	skeletal muscle satellite cell migration	biological_process	0.090571	1	2	2604	3	14870	ENSGALG00000003932,ENSGALG00000001569
GO:0010614	negative regulation of cardiac muscle hypertrophy	biological_process	0.090606	1	4	2604	10	14870	ENSGALG00000002375,ENSGALG00000003901,ENSGALG00000042744,ENSGALG00000008351
GO:0043197	dendritic spine	cellular_component	0.090796	1	13	2604	57	14870	ENSGALG00000015770,ENSGALG00000008281,ENSGALG00000004852,ENSGALG00000035580,ENSGALG00000001311,ENSGALG00000004657,ENSGALG00000003113,ENSGALG00000040741,ENSGALG00000008864,ENSGALG00000026431,ENSGALG00000000740,ENSGALG00000029652,ENSGALG00000005622
GO:0005782	peroxisomal matrix	cellular_component	0.091043	1	3	2604	7	14870	ENSGALG00000005647,ENSGALG00000003942,ENSGALG00000006842
GO:0031907	microbody lumen	cellular_component	0.091043	1	3	2604	7	14870	ENSGALG00000006842,ENSGALG00000003942,ENSGALG00000005647
GO:0016126	sterol biosynthetic process	biological_process	0.091047	1	9	2604	30	14870	ENSGALG00000031255,ENSGALG00000035768,ENSGALG00000046656,ENSGALG00000032986,ENSGALG00000037852,ENSGALG00000009365,ENSGALG00000016665,ENSGALG00000027188,ENSGALG00000037065
GO:0045161	neuronal ion channel clustering	biological_process	0.091111	1	3	2604	7	14870	ENSGALG00000031776,ENSGALG00000048011,ENSGALG00000007666
GO:0031982	vesicle	cellular_component	0.091254	1	129	2604	687	14870	ENSGALG00000015491,ENSGALG00000002371,ENSGALG00000005678,ENSGALG00000023757,ENSGALG00000003457,ENSGALG00000012285,ENSGALG00000041752,ENSGALG00000035185,ENSGALG00000040519,ENSGALG00000000498,ENSGALG00000035378,ENSGALG00000015413,ENSGALG00000028996,ENSGALG00000032610,ENSGALG00000036527,ENSGALG00000014248,ENSGALG00000001157,ENSGALG00000001328,ENSGALG00000006211,ENSGALG00000042767,ENSGALG00000036293,…
GO:0043295	glutathione binding	molecular_function	0.091308	1	3	2604	6	14870	ENSGALG00000002921,ENSGALG00000046708,ENSGALG00000003281
GO:0016671	oxidoreductase activity, acting on a sulfur group of donors, disulfide as acceptor	molecular_function	0.091334	1	3	2604	7	14870	ENSGALG00000012404,ENSGALG00000005414,ENSGALG00000028032
GO:1901264	carbohydrate derivative transport	biological_process	0.091421	1	11	2604	40	14870	ENSGALG00000008675,ENSGALG00000010174,ENSGALG00000008405,ENSGALG00000008438,ENSGALG00000010182,ENSGALG00000003879,ENSGALG00000010497,ENSGALG00000002621,ENSGALG00000015916,ENSGALG00000030863,ENSGALG00000005095
GO:2000249	regulation of actin cytoskeleton reorganization	biological_process	0.091488	1	6	2604	20	14870	ENSGALG00000002922,ENSGALG00000042538,ENSGALG00000011738,ENSGALG00000039865,ENSGALG00000030907,ENSGALG00000005725
GO:0036343	psychomotor behavior	biological_process	0.091552	1	2	2604	3	14870	ENSGALG00000040959,ENSGALG00000014555
GO:0002320	lymphoid progenitor cell differentiation	biological_process	0.091597	1	5	2604	15	14870	ENSGALG00000011718,ENSGALG00000012885,ENSGALG00000036497,ENSGALG00000002375,ENSGALG00000042469
GO:0005634	nucleus	cellular_component	0.091639	1	794	2604	4417	14870	ENSGALG00000039982,ENSGALG00000036497,ENSGALG00000043085,ENSGALG00000045534,ENSGALG00000022622,ENSGALG00000044069,ENSGALG00000012277,ENSGALG00000035152,ENSGALG00000037136,ENSGALG00000016936,ENSGALG00000012885,ENSGALG00000034040,ENSGALG00000005725,ENSGALG00000041036,ENSGALG00000035679,ENSGALG00000011297,ENSGALG00000014083,ENSGALG00000021656,ENSGALG00000032273,ENSGALG00000009699,ENSGALG00000006805,…
GO:0016818	hydrolase activity, acting on acid anhydrides, in phosphorus-containing anhydrides	molecular_function	0.091669	1	136	2604	709	14870	ENSGALG00000003942,ENSGALG00000005293,ENSGALG00000016994,ENSGALG00000008405,ENSGALG00000028971,ENSGALG00000005902,ENSGALG00000000674,ENSGALG00000051266,ENSGALG00000030003,ENSGALG00000041700,ENSGALG00000030677,ENSGALG00000036894,ENSGALG00000011300,ENSGALG00000040869,ENSGALG00000006061,ENSGALG00000031243,ENSGALG00000030086,ENSGALG00000041226,ENSGALG00000032418,ENSGALG00000043092,ENSGALG00000002237,…
GO:0035886	vascular smooth muscle cell differentiation	biological_process	0.091779	1	4	2604	10	14870	ENSGALG00000001021,ENSGALG00000032029,ENSGALG00000024449,ENSGALG00000002375
GO:0006782	protoporphyrinogen IX biosynthetic process	biological_process	0.092181	1	2	2604	3	14870	ENSGALG00000015240,ENSGALG00000035462
GO:0040009	regulation of growth rate	biological_process	0.092195	1	2	2604	4	14870	ENSGALG00000002922,ENSGALG00000002375
GO:0051014	actin filament severing	biological_process	0.092261	1	3	2604	7	14870	ENSGALG00000043092,ENSGALG00000032658,ENSGALG00000001446
GO:2000649	regulation of sodium ion transmembrane transporter activity	biological_process	0.092287	1	8	2604	29	14870	ENSGALG00000008351,ENSGALG00000034251,ENSGALG00000027483,ENSGALG00000007650,ENSGALG00000007409,ENSGALG00000008206,ENSGALG00000025937,ENSGALG00000034584
GO:0030424	axon	cellular_component	0.092435	1	52	2604	271	14870	ENSGALG00000008633,ENSGALG00000017217,ENSGALG00000037593,ENSGALG00000000442,ENSGALG00000015770,ENSGALG00000037241,ENSGALG00000000400,ENSGALG00000038885,ENSGALG00000041722,ENSGALG00000042308,ENSGALG00000037556,ENSGALG00000007794,ENSGALG00000031776,ENSGALG00000000674,ENSGALG00000026033,ENSGALG00000006221,ENSGALG00000040741,ENSGALG00000040003,ENSGALG00000001328,ENSGALG00000012041,ENSGALG00000008121,…
GO:0060255	regulation of macromolecule metabolic process	biological_process	0.092596	1	675	2604	3759	14870	ENSGALG00000001946,ENSGALG00000012124,ENSGALG00000041900,ENSGALG00000050508,ENSGALG00000041924,ENSGALG00000047359,ENSGALG00000034737,ENSGALG00000003821,ENSGALG00000006087,ENSGALG00000025907,ENSGALG00000000678,ENSGALG00000002954,ENSGALG00000033529,ENSGALG00000003113,ENSGALG00000040157,ENSGALG00000012639,ENSGALG00000036452,ENSGALG00000037272,ENSGALG00000003045,ENSGALG00000024449,ENSGALG00000010179,…
GO:0008446	GDP-mannose 4,6-dehydratase activity	molecular_function	0.092686	1	1	2604	1	14870	ENSGALG00000033170
GO:0097479	synaptic vesicle localization	biological_process	0.092757	1	26	2604	126	14870	ENSGALG00000026033,ENSGALG00000004852,ENSGALG00000005553,ENSGALG00000023709,ENSGALG00000026446,ENSGALG00000007794,ENSGALG00000036876,ENSGALG00000015332,ENSGALG00000028749,ENSGALG00000015382,ENSGALG00000034747,ENSGALG00000040003,ENSGALG00000040741,ENSGALG00000002802,ENSGALG00000003174,ENSGALG00000015413,ENSGALG00000035153,ENSGALG00000001157,ENSGALG00000010939,ENSGALG00000012865,ENSGALG00000004165,…
GO:0000323	lytic vacuole	cellular_component	0.092788	1	48	2604	224	14870	ENSGALG00000010820,ENSGALG00000046212,ENSGALG00000038636,ENSGALG00000013878,ENSGALG00000005646,ENSGALG00000011436,ENSGALG00000005631,ENSGALG00000007027,ENSGALG00000006613,ENSGALG00000055010,ENSGALG00000005696,ENSGALG00000037697,ENSGALG00000002234,ENSGALG00000006087,ENSGALG00000016917,ENSGALG00000013872,ENSGALG00000011499,ENSGALG00000036894,ENSGALG00000015916,ENSGALG00000043828,ENSGALG00000033204,…
GO:0070775	H3 histone acetyltransferase complex	cellular_component	0.093073	1	3	2604	7	14870	ENSGALG00000002013,ENSGALG00000000776,ENSGALG00000033529
GO:0070776	MOZ/MORF histone acetyltransferase complex	cellular_component	0.093073	1	3	2604	7	14870	ENSGALG00000000776,ENSGALG00000002013,ENSGALG00000033529
GO:0090596	sensory organ morphogenesis	biological_process	0.093207	1	39	2604	189	14870	ENSGALG00000035419,ENSGALG00000014555,ENSGALG00000013624,ENSGALG00000012885,ENSGALG00000027144,ENSGALG00000023195,ENSGALG00000004249,ENSGALG00000041626,ENSGALG00000009755,ENSGALG00000004741,ENSGALG00000033404,ENSGALG00000013579,ENSGALG00000008452,ENSGALG00000014268,ENSGALG00000030353,ENSGALG00000005782,ENSGALG00000005409,ENSGALG00000011347,ENSGALG00000007483,ENSGALG00000042308,ENSGALG00000009129,…
GO:0002102	podosome	cellular_component	0.093228	1	5	2604	16	14870	ENSGALG00000001446,ENSGALG00000001121,ENSGALG00000003855,ENSGALG00000037929,ENSGALG00000002831
GO:0033622	integrin activation	biological_process	0.093607	1	4	2604	11	14870	ENSGALG00000003578,ENSGALG00000002548,ENSGALG00000027305,ENSGALG00000003636
GO:0000015	phosphopyruvate hydratase complex	cellular_component	0.09387	1	2	2604	3	14870	ENSGALG00000002377,ENSGALG00000014528
GO:0004634	phosphopyruvate hydratase activity	molecular_function	0.09387	1	2	2604	3	14870	ENSGALG00000014528,ENSGALG00000002377
GO:0016831	carboxy-lyase activity	molecular_function	0.093893	1	8	2604	28	14870	ENSGALG00000007267,ENSGALG00000035850,ENSGALG00000034829,ENSGALG00000010219,ENSGALG00000007636,ENSGALG00000024041,ENSGALG00000011770,ENSGALG00000013094
GO:0016817	hydrolase activity, acting on acid anhydrides	molecular_function	0.094011	1	136	2604	710	14870	ENSGALG00000004431,ENSGALG00000007512,ENSGALG00000003359,ENSGALG00000036101,ENSGALG00000008836,ENSGALG00000031205,ENSGALG00000008725,ENSGALG00000015571,ENSGALG00000002497,ENSGALG00000002621,ENSGALG00000011492,ENSGALG00000034020,ENSGALG00000004442,ENSGALG00000000189,ENSGALG00000004953,ENSGALG00000000632,ENSGALG00000014298,ENSGALG00000032458,ENSGALG00000012879,ENSGALG00000003774,ENSGALG00000048325,…
GO:0023052	signaling	biological_process	0.09413	1	685	2604	3879	14870	ENSGALG00000049851,ENSGALG00000041153,ENSGALG00000002578,ENSGALG00000007714,ENSGALG00000009256,ENSGALG00000031642,ENSGALG00000054891,ENSGALG00000015611,ENSGALG00000008443,ENSGALG00000047060,ENSGALG00000010175,ENSGALG00000012584,ENSGALG00000039682,ENSGALG00000015967,ENSGALG00000051415,ENSGALG00000004237,ENSGALG00000044218,ENSGALG00000007675,ENSGALG00000006751,ENSGALG00000010580,ENSGALG00000017173,…
GO:0004812	aminoacyl-tRNA ligase activity	molecular_function	0.094178	1	11	2604	41	14870	ENSGALG00000012355,ENSGALG00000003985,ENSGALG00000039315,ENSGALG00000003563,ENSGALG00000036976,ENSGALG00000000907,ENSGALG00000029346,ENSGALG00000029980,ENSGALG00000026809,ENSGALG00000006122,ENSGALG00000009598
GO:0016875	ligase activity, forming carbon-oxygen bonds	molecular_function	0.094178	1	11	2604	41	14870	ENSGALG00000029346,ENSGALG00000009598,ENSGALG00000006122,ENSGALG00000026809,ENSGALG00000029980,ENSGALG00000039315,ENSGALG00000003563,ENSGALG00000012355,ENSGALG00000003985,ENSGALG00000036976,ENSGALG00000000907
GO:0016876	ligase activity, forming aminoacyl-tRNA and related compounds	molecular_function	0.094178	1	11	2604	41	14870	ENSGALG00000006122,ENSGALG00000009598,ENSGALG00000029980,ENSGALG00000026809,ENSGALG00000029346,ENSGALG00000036976,ENSGALG00000000907,ENSGALG00000003985,ENSGALG00000012355,ENSGALG00000039315,ENSGALG00000003563
GO:0045780	positive regulation of bone resorption	biological_process	0.094203	1	4	2604	10	14870	ENSGALG00000010926,ENSGALG00000000201,ENSGALG00000045642,ENSGALG00000033520
GO:0046852	positive regulation of bone remodeling	biological_process	0.094203	1	4	2604	10	14870	ENSGALG00000045642,ENSGALG00000000201,ENSGALG00000033520,ENSGALG00000010926
GO:0010608	posttranscriptional regulation of gene expression	biological_process	0.094216	1	57	2604	277	14870	ENSGALG00000048035,ENSGALG00000008281,ENSGALG00000010401,ENSGALG00000042055,ENSGALG00000035462,ENSGALG00000037941,ENSGALG00000009802,ENSGALG00000001654,ENSGALG00000012529,ENSGALG00000011965,ENSGALG00000031529,ENSGALG00000002150,ENSGALG00000008520,ENSGALG00000008864,ENSGALG00000002488,ENSGALG00000007919,ENSGALG00000014573,ENSGALG00000011494,ENSGALG00000005745,ENSGALG00000043711,ENSGALG00000009598,…
GO:0014911	positive regulation of smooth muscle cell migration	biological_process	0.094273	1	3	2604	7	14870	ENSGALG00000012885,ENSGALG00000012178,ENSGALG00000003589
GO:0060324	face development	biological_process	0.094294	1	10	2604	39	14870	ENSGALG00000052842,ENSGALG00000033365,ENSGALG00000012865,ENSGALG00000033404,ENSGALG00000031960,ENSGALG00000043433,ENSGALG00000037935,ENSGALG00000001449,ENSGALG00000009129,ENSGALG00000032029
GO:0034614	cellular response to reactive oxygen species	biological_process	0.094352	1	18	2604	77	14870	ENSGALG00000015148,ENSGALG00000042838,ENSGALG00000008437,ENSGALG00000011332,ENSGALG00000009240,ENSGALG00000003855,ENSGALG00000050508,ENSGALG00000006992,ENSGALG00000045846,ENSGALG00000000607,ENSGALG00000025822,ENSGALG00000000122,ENSGALG00000039409,ENSGALG00000015937,ENSGALG00000028037,ENSGALG00000037593,ENSGALG00000028996,ENSGALG00000039099
GO:0031616	spindle pole centrosome	cellular_component	0.094575	1	4	2604	10	14870	ENSGALG00000001258,ENSGALG00000002316,ENSGALG00000030585,ENSGALG00000032590
GO:0030027	lamellipodium	cellular_component	0.094662	1	21	2604	98	14870	ENSGALG00000008302,ENSGALG00000014012,ENSGALG00000037784,ENSGALG00000020927,ENSGALG00000008473,ENSGALG00000013579,ENSGALG00000027476,ENSGALG00000000608,ENSGALG00000008206,ENSGALG00000008380,ENSGALG00000031642,ENSGALG00000007476,ENSGALG00000008073,ENSGALG00000036264,ENSGALG00000001446,ENSGALG00000023131,ENSGALG00000031216,ENSGALG00000005842,ENSGALG00000003977,ENSGALG00000021442,ENSGALG00000008714
GO:0002283	neutrophil activation involved in immune response	biological_process	0.094681	1	3	2604	7	14870	ENSGALG00000005688,ENSGALG00000007511,ENSGALG00000007476
GO:0045187	regulation of circadian sleep/wake cycle, sleep	biological_process	0.094718	1	2	2604	3	14870	ENSGALG00000000442,ENSGALG00000008411
GO:0000052	citrulline metabolic process	biological_process	0.094773	1	3	2604	7	14870	ENSGALG00000008663,ENSGALG00000023689,ENSGALG00000016254
GO:0072659	protein localization to plasma membrane	biological_process	0.095038	1	38	2604	187	14870	ENSGALG00000002414,ENSGALG00000009300,ENSGALG00000003821,ENSGALG00000016605,ENSGALG00000040003,ENSGALG00000044889,ENSGALG00000006211,ENSGALG00000032702,ENSGALG00000031216,ENSGALG00000000209,ENSGALG00000030904,ENSGALG00000008302,ENSGALG00000003254,ENSGALG00000011436,ENSGALG00000000122,ENSGALG00000004044,ENSGALG00000007650,ENSGALG00000016535,ENSGALG00000007476,ENSGALG00000005554,ENSGALG00000024449,…
GO:0019752	carboxylic acid metabolic process	biological_process	0.095318	1	115	2604	580	14870	ENSGALG00000035836,ENSGALG00000054449,ENSGALG00000036837,ENSGALG00000004300,ENSGALG00000016697,ENSGALG00000008858,ENSGALG00000010417,ENSGALG00000008663,ENSGALG00000054856,ENSGALG00000005398,ENSGALG00000013167,ENSGALG00000037050,ENSGALG00000008409,ENSGALG00000000893,ENSGALG00000005550,ENSGALG00000034772,ENSGALG00000045846,ENSGALG00000004531,ENSGALG00000002321,ENSGALG00000033365,ENSGALG00000002683,…
GO:0035239	tube morphogenesis	biological_process	0.095374	1	50	2604	250	14870	ENSGALG00000029024,ENSGALG00000032029,ENSGALG00000030030,ENSGALG00000010013,ENSGALG00000034688,ENSGALG00000031255,ENSGALG00000014365,ENSGALG00000008351,ENSGALG00000007042,ENSGALG00000032994,ENSGALG00000008537,ENSGALG00000001449,ENSGALG00000031642,ENSGALG00000053640,ENSGALG00000037301,ENSGALG00000008609,ENSGALG00000005936,ENSGALG00000040021,ENSGALG00000003932,ENSGALG00000008473,ENSGALG00000031960,…
GO:0032270	positive regulation of cellular protein metabolic process	biological_process	0.095464	1	176	2604	943	14870	ENSGALG00000027506,ENSGALG00000051135,ENSGALG00000012885,ENSGALG00000002634,ENSGALG00000005802,ENSGALG00000045642,ENSGALG00000032181,ENSGALG00000035576,ENSGALG00000043085,ENSGALG00000036497,ENSGALG00000004920,ENSGALG00000003786,ENSGALG00000033532,ENSGALG00000000209,ENSGALG00000030931,ENSGALG00000021656,ENSGALG00000011297,ENSGALG00000039775,ENSGALG00000029793,ENSGALG00000005725,ENSGALG00000004263,…
GO:0048469	cell maturation	biological_process	0.095555	1	24	2604	106	14870	ENSGALG00000031776,ENSGALG00000012974,ENSGALG00000005909,ENSGALG00000035185,ENSGALG00000010179,ENSGALG00000012885,ENSGALG00000016997,ENSGALG00000027630,ENSGALG00000025907,ENSGALG00000003518,ENSGALG00000004123,ENSGALG00000000545,ENSGALG00000037082,ENSGALG00000040606,ENSGALG00000032986,ENSGALG00000006655,ENSGALG00000036806,ENSGALG00000047963,ENSGALG00000015770,ENSGALG00000011347,ENSGALG00000054336,…
GO:0044194	cytolytic granule	cellular_component	0.095672	1	2	2604	3	14870	ENSGALG00000037697,ENSGALG00000016514
GO:0044531	modulation of programmed cell death in other organism	biological_process	0.09568	1	2	2604	3	14870	ENSGALG00000006211,ENSGALG00000051135
GO:0044532	modulation of apoptotic process in other organism	biological_process	0.09568	1	2	2604	3	14870	ENSGALG00000006211,ENSGALG00000051135
GO:0052040	modulation by symbiont of host programmed cell death	biological_process	0.09568	1	2	2604	3	14870	ENSGALG00000051135,ENSGALG00000006211
GO:0052248	modulation of programmed cell death in other organism involved in symbiotic interaction	biological_process	0.09568	1	2	2604	3	14870	ENSGALG00000051135,ENSGALG00000006211
GO:0052433	modulation by organism of apoptotic process in other organism involved in symbiotic interaction	biological_process	0.09568	1	2	2604	3	14870	ENSGALG00000051135,ENSGALG00000006211
GO:0001658	branching involved in ureteric bud morphogenesis	biological_process	0.09576	1	11	2604	42	14870	ENSGALG00000003429,ENSGALG00000012620,ENSGALG00000040021,ENSGALG00000005936,ENSGALG00000012885,ENSGALG00000005409,ENSGALG00000031642,ENSGALG00000006087,ENSGALG00000031255,ENSGALG00000053640,ENSGALG00000029024
GO:1901724	positive regulation of cell proliferation involved in kidney development	biological_process	0.095827	1	2	2604	3	14870	ENSGALG00000030407,ENSGALG00000012178
GO:0035658	Mon1-Ccz1 complex	cellular_component	0.095866	1	2	2604	3	14870	ENSGALG00000002919,ENSGALG00000033054
GO:0071456	cellular response to hypoxia	biological_process	0.096015	1	15	2604	60	14870	ENSGALG00000006824,ENSGALG00000015937,ENSGALG00000040755,ENSGALG00000037593,ENSGALG00000012885,ENSGALG00000031332,ENSGALG00000014365,ENSGALG00000002375,ENSGALG00000010129,ENSGALG00000030775,ENSGALG00000002452,ENSGALG00000008663,ENSGALG00000009240,ENSGALG00000011035,ENSGALG00000039228
GO:0003073	regulation of systemic arterial blood pressure	biological_process	0.096198	1	15	2604	61	14870	ENSGALG00000003999,ENSGALG00000050508,ENSGALG00000007794,ENSGALG00000039452,ENSGALG00000006707,ENSGALG00000011865,ENSGALG00000047963,ENSGALG00000031343,ENSGALG00000005936,ENSGALG00000002466,ENSGALG00000000498,ENSGALG00000000607,ENSGALG00000000545,ENSGALG00000008663,ENSGALG00000008043
GO:2001286	regulation of caveolin-mediated endocytosis	biological_process	0.096297	1	2	2604	3	14870	ENSGALG00000003855,ENSGALG00000003657
GO:0070091	glucagon secretion	biological_process	0.096353	1	2	2604	3	14870	ENSGALG00000007152,ENSGALG00000037148
GO:0070092	regulation of glucagon secretion	biological_process	0.096353	1	2	2604	3	14870	ENSGALG00000007152,ENSGALG00000037148
GO:0032410	negative regulation of transporter activity	biological_process	0.096386	1	11	2604	42	14870	ENSGALG00000043744,ENSGALG00000034584,ENSGALG00000029502,ENSGALG00000039307,ENSGALG00000008409,ENSGALG00000000699,ENSGALG00000022696,ENSGALG00000006992,ENSGALG00000007650,ENSGALG00000017012,ENSGALG00000045602
GO:0008201	heparin binding	molecular_function	0.096583	1	17	2604	74	14870	ENSGALG00000036787,ENSGALG00000010926,ENSGALG00000037939,ENSGALG00000026214,ENSGALG00000006453,ENSGALG00000010949,ENSGALG00000012620,ENSGALG00000015770,ENSGALG00000031255,ENSGALG00000030030,ENSGALG00000034756,ENSGALG00000000949,ENSGALG00000002931,ENSGALG00000003999,ENSGALG00000004591,ENSGALG00000030115,ENSGALG00000026983
GO:0010642	negative regulation of platelet-derived growth factor receptor signaling pathway	biological_process	0.096603	1	3	2604	7	14870	ENSGALG00000005554,ENSGALG00000001021,ENSGALG00000007650
GO:0050767	regulation of neurogenesis	biological_process	0.096635	1	89	2604	485	14870	ENSGALG00000003078,ENSGALG00000001664,ENSGALG00000034584,ENSGALG00000006563,ENSGALG00000008609,ENSGALG00000047060,ENSGALG00000008473,ENSGALG00000031960,ENSGALG00000042761,ENSGALG00000008520,ENSGALG00000040606,ENSGALG00000003578,ENSGALG00000001608,ENSGALG00000039474,ENSGALG00000040087,ENSGALG00000011242,ENSGALG00000006751,ENSGALG00000012710,ENSGALG00000008150,ENSGALG00000008073,ENSGALG00000034967,…
GO:0006475	internal protein amino acid acetylation	biological_process	0.096645	1	24	2604	109	14870	ENSGALG00000030739,ENSGALG00000033529,ENSGALG00000003369,ENSGALG00000002336,ENSGALG00000002013,ENSGALG00000000776,ENSGALG00000014457,ENSGALG00000001021,ENSGALG00000047963,ENSGALG00000041433,ENSGALG00000031960,ENSGALG00000010096,ENSGALG00000007636,ENSGALG00000006688,ENSGALG00000009352,ENSGALG00000003786,ENSGALG00000016624,ENSGALG00000038219,ENSGALG00000006968,ENSGALG00000002222,ENSGALG00000004999,…
GO:0035809	regulation of urine volume	biological_process	0.096661	1	3	2604	7	14870	ENSGALG00000017405,ENSGALG00000034693,ENSGALG00000007794
GO:0003002	regionalization	biological_process	0.096669	1	56	2604	267	14870	ENSGALG00000027002,ENSGALG00000037301,ENSGALG00000030416,ENSGALG00000042422,ENSGALG00000041814,ENSGALG00000004236,ENSGALG00000031960,ENSGALG00000012620,ENSGALG00000029393,ENSGALG00000036806,ENSGALG00000040021,ENSGALG00000031255,ENSGALG00000014365,ENSGALG00000035725,ENSGALG00000032029,ENSGALG00000003578,ENSGALG00000032994,ENSGALG00000040297,ENSGALG00000008018,ENSGALG00000012216,ENSGALG00000037272,…
GO:0045198	establishment of epithelial cell apical/basal polarity	biological_process	0.096917	1	4	2604	11	14870	ENSGALG00000029652,ENSGALG00000026276,ENSGALG00000008609,ENSGALG00000007650
GO:0071702	organic substance transport	biological_process	0.096933	1	282	2604	1519	14870	ENSGALG00000036218,ENSGALG00000005966,ENSGALG00000031529,ENSGALG00000011651,ENSGALG00000009592,ENSGALG00000002689,ENSGALG00000007748,ENSGALG00000033204,ENSGALG00000002452,ENSGALG00000051621,ENSGALG00000032418,ENSGALG00000037839,ENSGALG00000008438,ENSGALG00000030548,ENSGALG00000043092,ENSGALG00000040882,ENSGALG00000014899,ENSGALG00000010318,ENSGALG00000003657,ENSGALG00000009598,ENSGALG00000003383,…
GO:0015810	aspartate transport	biological_process	0.097153	1	3	2604	8	14870	ENSGALG00000037556,ENSGALG00000009545,ENSGALG00000020805
GO:0002029	desensitization of G-protein coupled receptor protein signaling pathway	biological_process	0.097339	1	4	2604	10	14870	ENSGALG00000042741,ENSGALG00000054286,ENSGALG00000003323,ENSGALG00000015895
GO:0022401	negative adaptation of signaling pathway	biological_process	0.097339	1	4	2604	10	14870	ENSGALG00000003323,ENSGALG00000015895,ENSGALG00000054286,ENSGALG00000042741
GO:0045664	regulation of neuron differentiation	biological_process	0.097398	1	73	2604	394	14870	ENSGALG00000008537,ENSGALG00000040297,ENSGALG00000005909,ENSGALG00000012710,ENSGALG00000008150,ENSGALG00000034967,ENSGALG00000001171,ENSGALG00000007476,ENSGALG00000005553,ENSGALG00000039474,ENSGALG00000006751,ENSGALG00000011242,ENSGALG00000042761,ENSGALG00000040606,ENSGALG00000008520,ENSGALG00000003578,ENSGALG00000047060,ENSGALG00000031960,ENSGALG00000008473,ENSGALG00000034584,ENSGALG00000006563,…
GO:2001258	negative regulation of cation channel activity	biological_process	0.097433	1	7	2604	22	14870	ENSGALG00000045602,ENSGALG00000022696,ENSGALG00000006992,ENSGALG00000029502,ENSGALG00000039307,ENSGALG00000017012,ENSGALG00000008409
GO:0072358	cardiovascular system development	biological_process	0.09753	1	122	2604	664	14870	ENSGALG00000043701,ENSGALG00000012178,ENSGALG00000011880,ENSGALG00000004741,ENSGALG00000003821,ENSGALG00000006087,ENSGALG00000002831,ENSGALG00000006725,ENSGALG00000000619,ENSGALG00000036043,ENSGALG00000033510,ENSGALG00000023881,ENSGALG00000050508,ENSGALG00000001802,ENSGALG00000011207,ENSGALG00000000164,ENSGALG00000037935,ENSGALG00000034986,ENSGALG00000042469,ENSGALG00000008275,ENSGALG00000002375,…
GO:0072359	circulatory system development	biological_process	0.09753	1	122	2604	664	14870	ENSGALG00000001992,ENSGALG00000006609,ENSGALG00000054286,ENSGALG00000034251,ENSGALG00000009485,ENSGALG00000038000,ENSGALG00000025822,ENSGALG00000003267,ENSGALG00000043092,ENSGALG00000014899,ENSGALG00000042055,ENSGALG00000008018,ENSGALG00000014329,ENSGALG00000003712,ENSGALG00000002922,ENSGALG00000008351,ENSGALG00000014365,ENSGALG00000015148,ENSGALG00000010013,ENSGALG00000016997,ENSGALG00000031529,…
GO:0030010	establishment of cell polarity	biological_process	0.097869	1	21	2604	98	14870	ENSGALG00000031216,ENSGALG00000008866,ENSGALG00000013624,ENSGALG00000041025,ENSGALG00000005637,ENSGALG00000007650,ENSGALG00000001258,ENSGALG00000030585,ENSGALG00000001446,ENSGALG00000006110,ENSGALG00000043092,ENSGALG00000035156,ENSGALG00000038325,ENSGALG00000029652,ENSGALG00000000122,ENSGALG00000008609,ENSGALG00000032590,ENSGALG00000011645,ENSGALG00000026276,ENSGALG00000006609,ENSGALG00000010175
GO:0033605	positive regulation of catecholamine secretion	biological_process	0.097869	1	2	2604	3	14870	ENSGALG00000038241,ENSGALG00000037593
GO:0014060	regulation of epinephrine secretion	biological_process	0.097885	1	2	2604	3	14870	ENSGALG00000038241,ENSGALG00000037148
GO:0048241	epinephrine transport	biological_process	0.097885	1	2	2604	3	14870	ENSGALG00000037148,ENSGALG00000038241
GO:0048242	epinephrine secretion	biological_process	0.097885	1	2	2604	3	14870	ENSGALG00000038241,ENSGALG00000037148
GO:0030942	endoplasmic reticulum signal peptide binding	molecular_function	0.097944	1	2	2604	3	14870	ENSGALG00000009592,ENSGALG00000002062
GO:0034097	response to cytokine	biological_process	0.098243	1	97	2604	487	14870	ENSGALG00000005638,ENSGALG00000006805,ENSGALG00000024466,ENSGALG00000026663,ENSGALG00000030931,ENSGALG00000030907,ENSGALG00000001521,ENSGALG00000042051,ENSGALG00000005725,ENSGALG00000043545,ENSGALG00000038636,ENSGALG00000008080,ENSGALG00000030407,ENSGALG00000048930,ENSGALG00000012885,ENSGALG00000034855,ENSGALG00000045642,ENSGALG00000006211,ENSGALG00000039228,ENSGALG00000035576,ENSGALG00000042838,…
GO:0031970	organelle envelope lumen	cellular_component	0.098524	1	14	2604	53	14870	ENSGALG00000037593,ENSGALG00000015770,ENSGALG00000046708,ENSGALG00000041934,ENSGALG00000023937,ENSGALG00000030931,ENSGALG00000003242,ENSGALG00000042572,ENSGALG00000034860,ENSGALG00000004963,ENSGALG00000003597,ENSGALG00000043545,ENSGALG00000039865,ENSGALG00000012692
GO:0031175	neuron projection development	biological_process	0.098711	1	102	2604	567	14870	ENSGALG00000002802,ENSGALG00000039108,ENSGALG00000004741,ENSGALG00000026153,ENSGALG00000001812,ENSGALG00000036101,ENSGALG00000014555,ENSGALG00000031776,ENSGALG00000007794,ENSGALG00000009300,ENSGALG00000003424,ENSGALG00000026033,ENSGALG00000002375,ENSGALG00000048565,ENSGALG00000001079,ENSGALG00000012216,ENSGALG00000005409,ENSGALG00000010053,ENSGALG00000042308,ENSGALG00000005134,ENSGALG00000010490,…
GO:0006489	dolichyl diphosphate biosynthetic process	biological_process	0.098756	1	2	2604	3	14870	ENSGALG00000014899,ENSGALG00000029909
GO:0046465	dolichyl diphosphate metabolic process	biological_process	0.098756	1	2	2604	3	14870	ENSGALG00000014899,ENSGALG00000029909
GO:0070664	negative regulation of leukocyte proliferation	biological_process	0.098956	1	11	2604	43	14870	ENSGALG00000011347,ENSGALG00000052629,ENSGALG00000024122,ENSGALG00000031529,ENSGALG00000004237,ENSGALG00000004224,ENSGALG00000000209,ENSGALG00000012584,ENSGALG00000010949,ENSGALG00000003932,ENSGALG00000041025
GO:0072530	purine-containing compound transmembrane transport	biological_process	0.099441	1	3	2604	7	14870	ENSGALG00000010174,ENSGALG00000008438,ENSGALG00000002621
GO:0006826	iron ion transport	biological_process	0.099514	1	7	2604	23	14870	ENSGALG00000039196,ENSGALG00000033956,ENSGALG00000041533,ENSGALG00000040741,ENSGALG00000007220,ENSGALG00000042357,ENSGALG00000033989
GO:0042693	muscle cell fate commitment	biological_process	0.099599	1	4	2604	11	14870	ENSGALG00000037301,ENSGALG00000014365,ENSGALG00000004582,ENSGALG00000036043
GO:0008170	N-methyltransferase activity	molecular_function	0.099663	1	15	2604	62	14870	ENSGALG00000002247,ENSGALG00000042051,ENSGALG00000003068,ENSGALG00000000843,ENSGALG00000004324,ENSGALG00000014638,ENSGALG00000021364,ENSGALG00000014060,ENSGALG00000033678,ENSGALG00000006571,ENSGALG00000003233,ENSGALG00000034013,ENSGALG00000003299,ENSGALG00000007967,ENSGALG00000016024
[truncated: 10,212 more rows]
