# Supplementary material for: Comparative Analysis of miRNA Expression Profiles in Skeletal Muscle of Bian Chickens at Different Embryonic Ages
Source: Animals (Basel). 2022 Apr 13;12(8):1003. doi: 10.3390/ani12081003 (PMC9025512; doi:10.3390/ani12081003)
Supplement: Supplementary file 1 [file animals-12-01003-s001.zip › Table S7. S14vsS20.GO_enrichment.xlsx]

## Sheet: S14vsS20.DEG_GO_enrichment_resu
GO_accession	Description	Term_type	Over_represented_pValue	Corrected_pValue	DEG_item	DEG_list	Bg_item	Bg_list	Gene_names
GO:0015030	Cajal body	cellular_component	0.00036921	1	12	2938	21	14870	ENSGALG00000007101,ENSGALG00000000988,ENSGALG00000002127,ENSGALG00000007058,ENSGALG00000006806,ENSGALG00000041124,ENSGALG00000009802,ENSGALG00000017079,ENSGALG00000012628,ENSGALG00000005054,ENSGALG00000010228,ENSGALG00000020534
GO:0042802	identical protein binding	molecular_function	0.00047995	1	250	2938	1077	14870	ENSGALG00000001024,ENSGALG00000002187,ENSGALG00000014607,ENSGALG00000011652,ENSGALG00000004048,ENSGALG00000001184,ENSGALG00000004200,ENSGALG00000007191,ENSGALG00000003770,ENSGALG00000040224,ENSGALG00000003932,ENSGALG00000053575,ENSGALG00000009655,ENSGALG00000002095,ENSGALG00000035080,ENSGALG00000037787,ENSGALG00000037301,ENSGALG00000042016,ENSGALG00000034688,ENSGALG00000000011,ENSGALG00000037998,…
GO:0048332	mesoderm morphogenesis	biological_process	0.00054766	1	21	2938	54	14870	ENSGALG00000011238,ENSGALG00000032702,ENSGALG00000036043,ENSGALG00000012444,ENSGALG00000039786,ENSGALG00000001079,ENSGALG00000043433,ENSGALG00000008073,ENSGALG00000032029,ENSGALG00000006141,ENSGALG00000037301,ENSGALG00000023296,ENSGALG00000040021,ENSGALG00000043033,ENSGALG00000006968,ENSGALG00000008275,ENSGALG00000035701,ENSGALG00000052629,ENSGALG00000008018,ENSGALG00000026983,ENSGALG00000008477
GO:0010557	positive regulation of macromolecule biosynthetic process	biological_process	0.00064956	1	293	2938	1283	14870	ENSGALG00000041353,ENSGALG00000026153,ENSGALG00000003126,ENSGALG00000006818,ENSGALG00000043033,ENSGALG00000011570,ENSGALG00000008519,ENSGALG00000039878,ENSGALG00000032713,ENSGALG00000026452,ENSGALG00000035487,ENSGALG00000041285,ENSGALG00000043433,ENSGALG00000033408,ENSGALG00000000616,ENSGALG00000000630,ENSGALG00000029393,ENSGALG00000023195,ENSGALG00000008206,ENSGALG00000039163,ENSGALG00000012799,…
GO:0007498	mesoderm development	biological_process	0.00065069	1	28	2938	79	14870	ENSGALG00000008132,ENSGALG00000011238,ENSGALG00000026276,ENSGALG00000032702,ENSGALG00000036043,ENSGALG00000039786,ENSGALG00000012444,ENSGALG00000001079,ENSGALG00000043433,ENSGALG00000008073,ENSGALG00000036114,ENSGALG00000032029,ENSGALG00000006141,ENSGALG00000037301,ENSGALG00000007324,ENSGALG00000023296,ENSGALG00000040021,ENSGALG00000043033,ENSGALG00000008275,ENSGALG00000006968,ENSGALG00000035701,…
GO:0010628	positive regulation of gene expression	biological_process	0.00065906	1	308	2938	1358	14870	ENSGALG00000037082,ENSGALG00000002630,ENSGALG00000002963,ENSGALG00000024047,ENSGALG00000011910,ENSGALG00000040224,ENSGALG00000037301,ENSGALG00000005872,ENSGALG00000015009,ENSGALG00000000653,ENSGALG00000035419,ENSGALG00000036114,ENSGALG00000003424,ENSGALG00000010868,ENSGALG00000036043,ENSGALG00000037558,ENSGALG00000036869,ENSGALG00000025907,ENSGALG00000023872,ENSGALG00000033993,ENSGALG00000009875,…
GO:0001707	mesoderm formation	biological_process	0.00087234	1	20	2938	52	14870	ENSGALG00000023296,ENSGALG00000040021,ENSGALG00000043033,ENSGALG00000006968,ENSGALG00000008275,ENSGALG00000035701,ENSGALG00000052629,ENSGALG00000008018,ENSGALG00000026983,ENSGALG00000008477,ENSGALG00000011238,ENSGALG00000032702,ENSGALG00000039786,ENSGALG00000012444,ENSGALG00000001079,ENSGALG00000043433,ENSGALG00000008073,ENSGALG00000032029,ENSGALG00000006141,ENSGALG00000037301
GO:0009891	positive regulation of biosynthetic process	biological_process	0.00090806	1	304	2938	1342	14870	ENSGALG00000043701,ENSGALG00000035768,ENSGALG00000040157,ENSGALG00000039322,ENSGALG00000028871,ENSGALG00000030416,ENSGALG00000012620,ENSGALG00000039982,ENSGALG00000011104,ENSGALG00000016058,ENSGALG00000005653,ENSGALG00000042838,ENSGALG00000039682,ENSGALG00000003233,ENSGALG00000005679,ENSGALG00000011184,ENSGALG00000023195,ENSGALG00000008206,ENSGALG00000012799,ENSGALG00000039163,ENSGALG00000011358,…
GO:0005737	cytoplasm	cellular_component	0.00095091	1	1366	2938	6610	14870	ENSGALG00000003238,ENSGALG00000039865,ENSGALG00000003304,ENSGALG00000016522,ENSGALG00000037426,ENSGALG00000033150,ENSGALG00000004193,ENSGALG00000005328,ENSGALG00000031067,ENSGALG00000000629,ENSGALG00000014766,ENSGALG00000004496,ENSGALG00000012710,ENSGALG00000007227,ENSGALG00000008081,ENSGALG00000001555,ENSGALG00000041030,ENSGALG00000012692,ENSGALG00000007650,ENSGALG00000040167,ENSGALG00000010026,…
GO:0005940	septin ring	cellular_component	0.00095521	1	7	2938	11	14870	ENSGALG00000001688,ENSGALG00000040244,ENSGALG00000034187,ENSGALG00000035185,ENSGALG00000008633,ENSGALG00000011476,ENSGALG00000011913
GO:0010604	positive regulation of macromolecule metabolic process	biological_process	0.001004	1	464	2938	2128	14870	ENSGALG00000006252,ENSGALG00000032181,ENSGALG00000002426,ENSGALG00000000632,ENSGALG00000002843,ENSGALG00000052629,ENSGALG00000037510,ENSGALG00000037136,ENSGALG00000000769,ENSGALG00000028967,ENSGALG00000001412,ENSGALG00000031511,ENSGALG00000002138,ENSGALG00000054336,ENSGALG00000026838,ENSGALG00000014573,ENSGALG00000005452,ENSGALG00000028037,ENSGALG00000001289,ENSGALG00000030907,ENSGALG00000038902,…
GO:0009893	positive regulation of metabolic process	biological_process	0.0010505	1	540	2938	2514	14870	ENSGALG00000016419,ENSGALG00000038504,ENSGALG00000043701,ENSGALG00000035768,ENSGALG00000011104,ENSGALG00000012620,ENSGALG00000030416,ENSGALG00000039982,ENSGALG00000010949,ENSGALG00000016058,ENSGALG00000005653,ENSGALG00000001446,ENSGALG00000042838,ENSGALG00000039682,ENSGALG00000030775,ENSGALG00000011358,ENSGALG00000016602,ENSGALG00000023195,ENSGALG00000023703,ENSGALG00000029393,ENSGALG00000001633,…
GO:1902680	positive regulation of RNA biosynthetic process	biological_process	0.0010893	1	262	2938	1149	14870	ENSGALG00000002588,ENSGALG00000029402,ENSGALG00000042469,ENSGALG00000038915,ENSGALG00000010276,ENSGALG00000022622,ENSGALG00000032029,ENSGALG00000033304,ENSGALG00000006805,ENSGALG00000000608,ENSGALG00000016406,ENSGALG00000004123,ENSGALG00000004249,ENSGALG00000042055,ENSGALG00000012444,ENSGALG00000011278,ENSGALG00000011375,ENSGALG00000039474,ENSGALG00000012277,ENSGALG00000040087,ENSGALG00000033529,…
GO:0051254	positive regulation of RNA metabolic process	biological_process	0.001186	1	270	2938	1188	14870	ENSGALG00000042422,ENSGALG00000001583,ENSGALG00000027144,ENSGALG00000002375,ENSGALG00000014638,ENSGALG00000026298,ENSGALG00000003267,ENSGALG00000004044,ENSGALG00000054286,ENSGALG00000003217,ENSGALG00000019741,ENSGALG00000040453,ENSGALG00000034003,ENSGALG00000012379,ENSGALG00000035530,ENSGALG00000054117,ENSGALG00000034251,ENSGALG00000002886,ENSGALG00000037510,ENSGALG00000037136,ENSGALG00000000769,…
GO:0098588	bounding membrane of organelle	cellular_component	0.001215	1	237	2938	1017	14870	ENSGALG00000005696,ENSGALG00000008930,ENSGALG00000044383,ENSGALG00000002237,ENSGALG00000012850,ENSGALG00000002450,ENSGALG00000037065,ENSGALG00000015443,ENSGALG00000013899,ENSGALG00000007474,ENSGALG00000032278,ENSGALG00000011518,ENSGALG00000033790,ENSGALG00000011169,ENSGALG00000001563,ENSGALG00000036257,ENSGALG00000006979,ENSGALG00000031511,ENSGALG00000002314,ENSGALG00000028561,ENSGALG00000041163,…
GO:1903508	positive regulation of nucleic acid-templated transcription	biological_process	0.0012166	1	261	2938	1146	14870	ENSGALG00000003473,ENSGALG00000032278,ENSGALG00000002495,ENSGALG00000005441,ENSGALG00000006515,ENSGALG00000006132,ENSGALG00000041025,ENSGALG00000039786,ENSGALG00000014819,ENSGALG00000036417,ENSGALG00000004943,ENSGALG00000039315,ENSGALG00000004696,ENSGALG00000010659,ENSGALG00000003059,ENSGALG00000006968,ENSGALG00000041630,ENSGALG00000038059,ENSGALG00000003786,ENSGALG00000031534,ENSGALG00000007651,…
GO:0044444	cytoplasmic part	cellular_component	0.0012676	1	1101	2938	5267	14870	ENSGALG00000024082,ENSGALG00000008021,ENSGALG00000006161,ENSGALG00000016980,ENSGALG00000006910,ENSGALG00000002578,ENSGALG00000005782,ENSGALG00000004431,ENSGALG00000012552,ENSGALG00000016094,ENSGALG00000001633,ENSGALG00000010129,ENSGALG00000037688,ENSGALG00000040098,ENSGALG00000006751,ENSGALG00000053058,ENSGALG00000024056,ENSGALG00000043744,ENSGALG00000016880,ENSGALG00000011651,ENSGALG00000002587,…
GO:0007369	gastrulation	biological_process	0.0012713	1	38	2938	124	14870	ENSGALG00000043033,ENSGALG00000011645,ENSGALG00000040021,ENSGALG00000023296,ENSGALG00000043460,ENSGALG00000005409,ENSGALG00000008477,ENSGALG00000016473,ENSGALG00000026983,ENSGALG00000008018,ENSGALG00000035701,ENSGALG00000043433,ENSGALG00000007114,ENSGALG00000012444,ENSGALG00000032702,ENSGALG00000005554,ENSGALG00000043039,ENSGALG00000033598,ENSGALG00000032029,ENSGALG00000008073,ENSGALG00000003589,…
GO:0002028	regulation of sodium ion transport	biological_process	0.0013311	1	17	2938	45	14870	ENSGALG00000007320,ENSGALG00000007409,ENSGALG00000007650,ENSGALG00000007794,ENSGALG00000008206,ENSGALG00000029694,ENSGALG00000016473,ENSGALG00000008351,ENSGALG00000025937,ENSGALG00000027483,ENSGALG00000050508,ENSGALG00000039756,ENSGALG00000034693,ENSGALG00000006490,ENSGALG00000034584,ENSGALG00000000604,ENSGALG00000034251
GO:0044699	single-organism process	biological_process	0.0014229	1	1979	2938	9811	14870	ENSGALG00000032610,ENSGALG00000003732,ENSGALG00000003495,ENSGALG00000009699,ENSGALG00000003108,ENSGALG00000002053,ENSGALG00000032181,ENSGALG00000002473,ENSGALG00000004255,ENSGALG00000031227,ENSGALG00000026849,ENSGALG00000014121,ENSGALG00000048938,ENSGALG00000010469,ENSGALG00000013173,ENSGALG00000005476,ENSGALG00000007111,ENSGALG00000028037,ENSGALG00000015230,ENSGALG00000007474,ENSGALG00000015443,…
0016884,ENSGALG00000032750,ENSGALG00000015556,ENSGALG00000030342,ENSGALG00000047297,ENSGALG00000048236,ENSGALG00000029509,ENSGALG00000010875,ENSGALG00000016678,ENSGALG00000005589,ENSGALG00000037896,ENSGALG00000008858,ENSGALG00000006979,ENSGALG00000016661,ENSGALG00000006073,ENSGALG00000038582,ENSGALG00000007027,ENSGALG00000012023,ENSGALG00000003059,ENSGALG00000012254,ENSGALG00000011289,ENSGALG0000…
GO:0050896	response to stimulus	biological_process	0.001499	1	1086	2938	5250	14870	ENSGALG00000011358,ENSGALG00000005365,ENSGALG00000004623,ENSGALG00000016602,ENSGALG00000041202,ENSGALG00000027630,ENSGALG00000005688,ENSGALG00000006632,ENSGALG00000013369,ENSGALG00000005653,ENSGALG00000027778,ENSGALG00000039682,ENSGALG00000030775,ENSGALG00000027407,ENSGALG00000022557,ENSGALG00000053285,ENSGALG00000011104,ENSGALG00000012620,ENSGALG00000037408,ENSGALG00000027591,ENSGALG00000039982,…
GO:0044763	single-organism cellular process	biological_process	0.0015754	1	1787	2938	8834	14870	ENSGALG00000037828,ENSGALG00000005753,ENSGALG00000006050,ENSGALG00000003457,ENSGALG00000026098,ENSGALG00000016512,ENSGALG00000001201,ENSGALG00000000893,ENSGALG00000003429,ENSGALG00000031425,ENSGALG00000009875,ENSGALG00000003521,ENSGALG00000040594,ENSGALG00000000907,ENSGALG00000001214,ENSGALG00000004037,ENSGALG00000008725,ENSGALG00000051135,ENSGALG00000003717,ENSGALG00000010160,ENSGALG00000004657,…
0000164,ENSGALG00000011403,ENSGALG00000012178,ENSGALG00000001965,ENSGALG00000020656,ENSGALG00000043582,ENSGALG00000001938,ENSGALG00000006763,ENSGALG00000011184,ENSGALG00000008405,ENSGALG00000006035,ENSGALG00000008411,ENSGALG00000007456,ENSGALG00000003174,ENSGALG00000003786,ENSGALG00000004999,ENSGALG00000016241,ENSGALG00000036327,ENSGALG00000021685,ENSGALG00000031718,ENSGALG00000016473,ENSGALG0000…
GO:0015629	actin cytoskeleton	cellular_component	0.0016044	1	85	2938	339	14870	ENSGALG00000021442,ENSGALG00000032329,ENSGALG00000040244,ENSGALG00000008073,ENSGALG00000004889,ENSGALG00000028721,ENSGALG00000033300,ENSGALG00000012017,ENSGALG00000005122,ENSGALG00000028032,ENSGALG00000006069,ENSGALG00000028567,ENSGALG00000002831,ENSGALG00000001121,ENSGALG00000023131,ENSGALG00000005439,ENSGALG00000003636,ENSGALG00000000674,ENSGALG00000032658,ENSGALG00000005414,ENSGALG00000006691,…
GO:0080025	phosphatidylinositol-3,5-bisphosphate binding	molecular_function	0.0017493	1	10	2938	21	14870	ENSGALG00000000977,ENSGALG00000003774,ENSGALG00000008725,ENSGALG00000005637,ENSGALG00000031511,ENSGALG00000004215,ENSGALG00000014853,ENSGALG00000001563,ENSGALG00000009031,ENSGALG00000002831
GO:0031328	positive regulation of cellular biosynthetic process	biological_process	0.0017613	1	298	2938	1327	14870	ENSGALG00000039786,ENSGALG00000014819,ENSGALG00000028543,ENSGALG00000050508,ENSGALG00000041025,ENSGALG00000006132,ENSGALG00000006515,ENSGALG00000005441,ENSGALG00000003473,ENSGALG00000002495,ENSGALG00000032278,ENSGALG00000041630,ENSGALG00000006968,ENSGALG00000003059,ENSGALG00000008663,ENSGALG00000010659,ENSGALG00000004696,ENSGALG00000039315,ENSGALG00000004943,ENSGALG00000036417,ENSGALG00000003369,…
GO:0009374	biotin binding	molecular_function	0.002034	1	5	2938	6	14870	ENSGALG00000028039,ENSGALG00000026655,ENSGALG00000021848,ENSGALG00000023622,ENSGALG00000025945
GO:0007417	central nervous system development	biological_process	0.0020528	1	128	2938	541	14870	ENSGALG00000011238,ENSGALG00000036043,ENSGALG00000036806,ENSGALG00000036869,ENSGALG00000000713,ENSGALG00000004066,ENSGALG00000034967,ENSGALG00000000653,ENSGALG00000036114,ENSGALG00000035419,ENSGALG00000003424,ENSGALG00000026744,ENSGALG00000000540,ENSGALG00000030353,ENSGALG00000040606,ENSGALG00000004048,ENSGALG00000011910,ENSGALG00000015184,ENSGALG00000008537,ENSGALG00000037082,ENSGALG00000039474,…
GO:0004115	3',5'-cyclic-AMP phosphodiesterase activity	molecular_function	0.0021092	1	6	2938	10	14870	ENSGALG00000011094,ENSGALG00000014727,ENSGALG00000037029,ENSGALG00000013941,ENSGALG00000006035,ENSGALG00000039022
GO:0097136	Bcl-2 family protein complex	cellular_component	0.0021634	1	4	2938	4	14870	ENSGALG00000044383,ENSGALG00000051135,ENSGALG00000031493,ENSGALG00000006211
GO:0031105	septin complex	cellular_component	0.0022101	1	7	2938	12	14870	ENSGALG00000011913,ENSGALG00000011476,ENSGALG00000008633,ENSGALG00000035185,ENSGALG00000034187,ENSGALG00000040244,ENSGALG00000001688
GO:0045893	positive regulation of transcription, DNA-templated	biological_process	0.0023563	1	250	2938	1107	14870	ENSGALG00000019019,ENSGALG00000034693,ENSGALG00000002634,ENSGALG00000012207,ENSGALG00000005936,ENSGALG00000047646,ENSGALG00000034737,ENSGALG00000007101,ENSGALG00000043372,ENSGALG00000030879,ENSGALG00000017242,ENSGALG00000033090,ENSGALG00000007636,ENSGALG00000026231,ENSGALG00000030672,ENSGALG00000001773,ENSGALG00000026258,ENSGALG00000028720,ENSGALG00000031642,ENSGALG00000035701,ENSGALG00000005622,…
GO:0043231	intracellular membrane-bounded organelle	cellular_component	0.0024279	1	1421	2938	6880	14870	ENSGALG00000000775,ENSGALG00000041273,ENSGALG00000023517,ENSGALG00000039171,ENSGALG00000021636,ENSGALG00000037726,ENSGALG00000006842,ENSGALG00000003233,ENSGALG00000005679,ENSGALG00000033365,ENSGALG00000014568,ENSGALG00000002881,ENSGALG00000010491,ENSGALG00000010125,ENSGALG00000001521,ENSGALG00000023772,ENSGALG00000008206,ENSGALG00000017380,ENSGALG00000012799,ENSGALG00000026374,ENSGALG00000006969,…
GO:0004879	RNA polymerase II transcription factor activity, ligand-activated sequence-specific DNA binding	molecular_function	0.0024511	1	13	2938	32	14870	ENSGALG00000030879,ENSGALG00000002588,ENSGALG00000038059,ENSGALG00000037935,ENSGALG00000027188,ENSGALG00000043727,ENSGALG00000042055,ENSGALG00000040017,ENSGALG00000001080,ENSGALG00000033941,ENSGALG00000033404,ENSGALG00000003267,ENSGALG00000033090
GO:0098531	transcription factor activity, direct ligand regulated sequence-specific DNA binding	molecular_function	0.0024511	1	13	2938	32	14870	ENSGALG00000033404,ENSGALG00000003267,ENSGALG00000033090,ENSGALG00000043727,ENSGALG00000042055,ENSGALG00000033941,ENSGALG00000040017,ENSGALG00000001080,ENSGALG00000038059,ENSGALG00000002588,ENSGALG00000037935,ENSGALG00000027188,ENSGALG00000030879
GO:0001708	cell fate specification	biological_process	0.0027163	1	23	2938	64	14870	ENSGALG00000014365,ENSGALG00000031707,ENSGALG00000002375,ENSGALG00000031010,ENSGALG00000037082,ENSGALG00000006252,ENSGALG00000040021,ENSGALG00000043460,ENSGALG00000041154,ENSGALG00000043033,ENSGALG00000030353,ENSGALG00000026698,ENSGALG00000036114,ENSGALG00000035419,ENSGALG00000012620,ENSGALG00000034973,ENSGALG00000032713,ENSGALG00000030879,ENSGALG00000029393,ENSGALG00000036869,ENSGALG00000011347,…
GO:0043227	membrane-bounded organelle	cellular_component	0.0027446	1	1430	2938	6931	14870	ENSGALG00000000251,ENSGALG00000016806,ENSGALG00000023904,ENSGALG00000036642,ENSGALG00000008114,ENSGALG00000027462,ENSGALG00000038536,ENSGALG00000035701,ENSGALG00000036876,ENSGALG00000000189,ENSGALG00000008844,ENSGALG00000042241,ENSGALG00000012285,ENSGALG00000033572,ENSGALG00000008506,ENSGALG00000036234,ENSGALG00000050229,ENSGALG00000026258,ENSGALG00000032619,ENSGALG00000004889,ENSGALG00000022813,…
GO:0002066	columnar/cuboidal epithelial cell development	biological_process	0.0028153	1	17	2938	46	14870	ENSGALG00000036114,ENSGALG00000004285,ENSGALG00000036869,ENSGALG00000033404,ENSGALG00000039170,ENSGALG00000039786,ENSGALG00000013624,ENSGALG00000003518,ENSGALG00000010179,ENSGALG00000009476,ENSGALG00000002744,ENSGALG00000037935,ENSGALG00000040272,ENSGALG00000005378,ENSGALG00000020726,ENSGALG00000008866,ENSGALG00000007650
GO:0010470	regulation of gastrulation	biological_process	0.0033097	1	11	2938	25	14870	ENSGALG00000016473,ENSGALG00000034973,ENSGALG00000005409,ENSGALG00000004285,ENSGALG00000005554,ENSGALG00000037784,ENSGALG00000011645,ENSGALG00000039786,ENSGALG00000007114,ENSGALG00000000122,ENSGALG00000043433
GO:2000026	regulation of multicellular organismal development	biological_process	0.00334	1	258	2938	1184	14870	ENSGALG00000008281,ENSGALG00000010160,ENSGALG00000007324,ENSGALG00000040021,ENSGALG00000009052,ENSGALG00000027002,ENSGALG00000047297,ENSGALG00000026055,ENSGALG00000003078,ENSGALG00000008308,ENSGALG00000001664,ENSGALG00000003429,ENSGALG00000006563,ENSGALG00000008452,ENSGALG00000008297,ENSGALG00000003932,ENSGALG00000037082,ENSGALG00000024047,ENSGALG00000030115,ENSGALG00000033993,ENSGALG00000036043,…
GO:0048585	negative regulation of response to stimulus	biological_process	0.0034073	1	216	2938	962	14870	ENSGALG00000000094,ENSGALG00000004998,ENSGALG00000043208,ENSGALG00000009476,ENSGALG00000050176,ENSGALG00000004190,ENSGALG00000013441,ENSGALG00000032618,ENSGALG00000021656,ENSGALG00000015687,ENSGALG00000024082,ENSGALG00000043460,ENSGALG00000037492,ENSGALG00000000977,ENSGALG00000043033,ENSGALG00000042077,ENSGALG00000036452,ENSGALG00000030007,ENSGALG00000010042,ENSGALG00000001565,ENSGALG00000041030,…
GO:0045935	positive regulation of nucleobase-containing compound metabolic process	biological_process	0.0034424	1	288	2938	1297	14870	ENSGALG00000005757,ENSGALG00000037787,ENSGALG00000054976,ENSGALG00000034688,ENSGALG00000029282,ENSGALG00000033760,ENSGALG00000009240,ENSGALG00000001722,ENSGALG00000035814,ENSGALG00000000713,ENSGALG00000008302,ENSGALG00000040087,ENSGALG00000011375,ENSGALG00000012277,ENSGALG00000039474,ENSGALG00000030353,ENSGALG00000026590,ENSGALG00000033529,ENSGALG00000043545,ENSGALG00000005378,ENSGALG00000006805,…
GO:0060322	head development	biological_process	0.0036222	1	104	2938	438	14870	ENSGALG00000014365,ENSGALG00000004998,ENSGALG00000032590,ENSGALG00000031010,ENSGALG00000005409,ENSGALG00000010013,ENSGALG00000003126,ENSGALG00000043460,ENSGALG00000006822,ENSGALG00000042469,ENSGALG00000026431,ENSGALG00000041370,ENSGALG00000041861,ENSGALG00000041592,ENSGALG00000009485,ENSGALG00000014555,ENSGALG00000032029,ENSGALG00000031615,ENSGALG00000033953,ENSGALG00000014155,ENSGALG00000032746,…
GO:0043229	intracellular organelle	cellular_component	0.00363	1	1616	2938	7895	14870	ENSGALG00000004165,ENSGALG00000039587,ENSGALG00000010087,ENSGALG00000034430,ENSGALG00000000172,ENSGALG00000010936,ENSGALG00000039326,ENSGALG00000006474,ENSGALG00000013342,ENSGALG00000029390,ENSGALG00000003712,ENSGALG00000043085,ENSGALG00000000142,ENSGALG00000039335,ENSGALG00000009988,ENSGALG00000029024,ENSGALG00000000652,ENSGALG00000005716,ENSGALG00000010179,ENSGALG00000006806,ENSGALG00000003124,…
GO:0032462	regulation of protein homooligomerization	biological_process	0.00371	1	6	2938	9	14870	ENSGALG00000000122,ENSGALG00000051135,ENSGALG00000001569,ENSGALG00000015004,ENSGALG00000003855,ENSGALG00000002836
GO:0019205	nucleobase-containing compound kinase activity	molecular_function	0.0037236	1	15	2938	36	14870	ENSGALG00000005057,ENSGALG00000006305,ENSGALG00000029150,ENSGALG00000011035,ENSGALG00000015230,ENSGALG00000005336,ENSGALG00000003597,ENSGALG00000038044,ENSGALG00000003732,ENSGALG00000007191,ENSGALG00000011093,ENSGALG00000003510,ENSGALG00000053383,ENSGALG00000007370,ENSGALG00000020534
GO:0051173	positive regulation of nitrogen compound metabolic process	biological_process	0.0038518	1	303	2938	1371	14870	ENSGALG00000040453,ENSGALG00000034003,ENSGALG00000012379,ENSGALG00000035530,ENSGALG00000002886,ENSGALG00000034251,ENSGALG00000054117,ENSGALG00000004044,ENSGALG00000003267,ENSGALG00000038189,ENSGALG00000054286,ENSGALG00000003217,ENSGALG00000019741,ENSGALG00000002375,ENSGALG00000026298,ENSGALG00000014638,ENSGALG00000042422,ENSGALG00000001583,ENSGALG00000012529,ENSGALG00000027144,ENSGALG00000028037,…
GO:0002068	glandular epithelial cell development	biological_process	0.0038549	1	9	2938	19	14870	ENSGALG00000004285,ENSGALG00000009476,ENSGALG00000010179,ENSGALG00000003518,ENSGALG00000036114,ENSGALG00000037935,ENSGALG00000033404,ENSGALG00000036869,ENSGALG00000005378
GO:0032156	septin cytoskeleton	cellular_component	0.0039386	1	7	2938	13	14870	ENSGALG00000001688,ENSGALG00000040244,ENSGALG00000034187,ENSGALG00000035185,ENSGALG00000008633,ENSGALG00000011476,ENSGALG00000011913
GO:0001704	formation of primary germ layer	biological_process	0.0039605	1	27	2938	86	14870	ENSGALG00000008477,ENSGALG00000008018,ENSGALG00000026983,ENSGALG00000005409,ENSGALG00000035701,ENSGALG00000052629,ENSGALG00000043033,ENSGALG00000008275,ENSGALG00000006968,ENSGALG00000004696,ENSGALG00000040021,ENSGALG00000043460,ENSGALG00000003578,ENSGALG00000023296,ENSGALG00000034973,ENSGALG00000006141,ENSGALG00000043039,ENSGALG00000037301,ENSGALG00000008073,ENSGALG00000003589,ENSGALG00000032029,…
GO:0005515	protein binding	molecular_function	0.0040204	1	1239	2938	6125	14870	ENSGALG00000035295,ENSGALG00000009545,ENSGALG00000011686,ENSGALG00000053640,ENSGALG00000002263,ENSGALG00000011494,ENSGALG00000005294,ENSGALG00000042184,ENSGALG00000010659,ENSGALG00000019026,ENSGALG00000051645,ENSGALG00000051144,ENSGALG00000006950,ENSGALG00000004696,ENSGALG00000028749,ENSGALG00000025950,ENSGALG00000008675,ENSGALG00000006691,ENSGALG00000002495,ENSGALG00000035156,ENSGALG00000043026,…
GO:0043226	organelle	cellular_component	0.0040995	1	1646	2938	8050	14870	ENSGALG00000042838,ENSGALG00000054270,ENSGALG00000039108,ENSGALG00000001446,ENSGALG00000041435,ENSGALG00000002412,ENSGALG00000036477,ENSGALG00000034275,ENSGALG00000041483,ENSGALG00000046965,ENSGALG00000036293,ENSGALG00000043047,ENSGALG00000043701,ENSGALG00000035768,ENSGALG00000009900,ENSGALG00000005285,ENSGALG00000004215,ENSGALG00000011867,ENSGALG00000010949,ENSGALG00000028998,ENSGALG00000003880,…
GO:1901681	sulfur compound binding	molecular_function	0.004255	1	35	2938	120	14870	ENSGALG00000019663,ENSGALG00000030030,ENSGALG00000003473,ENSGALG00000046708,ENSGALG00000010949,ENSGALG00000012620,ENSGALG00000006453,ENSGALG00000003999,ENSGALG00000028543,ENSGALG00000043130,ENSGALG00000003281,ENSGALG00000037784,ENSGALG00000039786,ENSGALG00000030115,ENSGALG00000010926,ENSGALG00000004591,ENSGALG00000000652,ENSGALG00000002921,ENSGALG00000010053,ENSGALG00000026655,ENSGALG00000004048,…
GO:0044424	intracellular part	cellular_component	0.0043331	1	1858	2938	9163	14870	ENSGALG00000029393,ENSGALG00000016094,ENSGALG00000001633,ENSGALG00000006755,ENSGALG00000010129,ENSGALG00000000630,ENSGALG00000037688,ENSGALG00000033408,ENSGALG00000039447,ENSGALG00000006751,ENSGALG00000040098,ENSGALG00000035487,ENSGALG00000055004,ENSGALG00000053058,ENSGALG00000024056,ENSGALG00000043744,ENSGALG00000002954,ENSGALG00000016880,ENSGALG00000002587,ENSGALG00000011651,ENSGALG00000013506,…
0004152,ENSGALG00000001121,ENSGALG00000051266,ENSGALG00000009306,ENSGALG00000037995,ENSGALG00000027533,ENSGALG00000005138,ENSGALG00000038902,ENSGALG00000013899,ENSGALG00000001563,ENSGALG00000030808,ENSGALG00000011436,ENSGALG00000002598,ENSGALG00000031511,ENSGALG00000002060,ENSGALG00000008475,ENSGALG00000036257,ENSGALG00000049911,ENSGALG00000036894,ENSGALG00000037510,ENSGALG00000000769,ENSGALG0000…
GO:0060525	prostate glandular acinus development	biological_process	0.0045295	1	6	2938	10	14870	ENSGALG00000007324,ENSGALG00000002375,ENSGALG00000003473,ENSGALG00000032039,ENSGALG00000032713,ENSGALG00000042055
GO:0043394	proteoglycan binding	molecular_function	0.0045375	1	7	2938	14	14870	ENSGALG00000010053,ENSGALG00000030016,ENSGALG00000004048,ENSGALG00000013031,ENSGALG00000007508,ENSGALG00000003578,ENSGALG00000037784
GO:0097371	MDM2/MDM4 family protein binding	molecular_function	0.0046992	1	4	2938	5	14870	ENSGALG00000007324,ENSGALG00000036234,ENSGALG00000036452,ENSGALG00000012584
GO:0008285	negative regulation of cell proliferation	biological_process	0.0048333	1	89	2938	363	14870	ENSGALG00000000907,ENSGALG00000004998,ENSGALG00000014365,ENSGALG00000009476,ENSGALG00000002588,ENSGALG00000025822,ENSGALG00000003126,ENSGALG00000041353,ENSGALG00000040866,ENSGALG00000038143,ENSGALG00000013604,ENSGALG00000043460,ENSGALG00000008281,ENSGALG00000006818,ENSGALG00000008452,ENSGALG00000043036,ENSGALG00000054379,ENSGALG00000024122,ENSGALG00000011347,ENSGALG00000001728,ENSGALG00000026098,…
GO:0043209	myelin sheath	cellular_component	0.0048549	1	12	2938	30	14870	ENSGALG00000000674,ENSGALG00000002554,ENSGALG00000003770,ENSGALG00000031529,ENSGALG00000030372,ENSGALG00000032453,ENSGALG00000005331,ENSGALG00000000112,ENSGALG00000000653,ENSGALG00000008477,ENSGALG00000003457,ENSGALG00000005846
GO:0035859	Seh1-associated complex	cellular_component	0.0048596	1	8	2938	16	14870	ENSGALG00000007456,ENSGALG00000002131,ENSGALG00000005648,ENSGALG00000037603,ENSGALG00000002798,ENSGALG00000002450,ENSGALG00000028561,ENSGALG00000036742
GO:0005337	nucleoside transmembrane transporter activity	molecular_function	0.004924	1	8	2938	15	14870	ENSGALG00000001938,ENSGALG00000010182,ENSGALG00000010497,ENSGALG00000008675,ENSGALG00000002621,ENSGALG00000030863,ENSGALG00000007467,ENSGALG00000005095
GO:0031594	neuromuscular junction	cellular_component	0.0050271	1	17	2938	51	14870	ENSGALG00000041900,ENSGALG00000035378,ENSGALG00000027665,ENSGALG00000005589,ENSGALG00000032181,ENSGALG00000006802,ENSGALG00000029694,ENSGALG00000030040,ENSGALG00000026019,ENSGALG00000043092,ENSGALG00000032980,ENSGALG00000001183,ENSGALG00000001046,ENSGALG00000027902,ENSGALG00000000400,ENSGALG00000030672,ENSGALG00000011306
GO:0044346	fibroblast apoptotic process	biological_process	0.0051413	1	7	2938	13	14870	ENSGALG00000007324,ENSGALG00000003473,ENSGALG00000026865,ENSGALG00000002853,ENSGALG00000008081,ENSGALG00000031493,ENSGALG00000051135
GO:1900118	negative regulation of execution phase of apoptosis	biological_process	0.0052459	1	5	2938	7	14870	ENSGALG00000011104,ENSGALG00000042308,ENSGALG00000034500,ENSGALG00000006211,ENSGALG00000004190
GO:0035456	response to interferon-beta	biological_process	0.0053448	1	7	2938	12	14870	ENSGALG00000013356,ENSGALG00000006805,ENSGALG00000007651,ENSGALG00000043545,ENSGALG00000004243,ENSGALG00000030931,ENSGALG00000042994
GO:0051716	cellular response to stimulus	biological_process	0.0053929	1	936	2938	4549	14870	ENSGALG00000009686,ENSGALG00000020923,ENSGALG00000005138,ENSGALG00000003114,ENSGALG00000011738,ENSGALG00000038902,ENSGALG00000002237,ENSGALG00000030907,ENSGALG00000021303,ENSGALG00000003282,ENSGALG00000001289,ENSGALG00000023640,ENSGALG00000008176,ENSGALG00000030030,ENSGALG00000043302,ENSGALG00000002138,ENSGALG00000001563,ENSGALG00000011436,ENSGALG00000038559,ENSGALG00000027786,ENSGALG00000031511,…
GO:1902745	positive regulation of lamellipodium organization	biological_process	0.0055774	1	9	2938	19	14870	ENSGALG00000011452,ENSGALG00000033300,ENSGALG00000003977,ENSGALG00000032746,ENSGALG00000012456,ENSGALG00000021442,ENSGALG00000012799,ENSGALG00000014012,ENSGALG00000003855
GO:0030695	GTPase regulator activity	molecular_function	0.005679	1	49	2938	194	14870	ENSGALG00000002395,ENSGALG00000051144,ENSGALG00000003819,ENSGALG00000004323,ENSGALG00000029354,ENSGALG00000002856,ENSGALG00000035386,ENSGALG00000043576,ENSGALG00000035194,ENSGALG00000046248,ENSGALG00000002562,ENSGALG00000023703,ENSGALG00000003113,ENSGALG00000016602,ENSGALG00000049395,ENSGALG00000015546,ENSGALG00000011738,ENSGALG00000001311,ENSGALG00000016419,ENSGALG00000014701,ENSGALG00000012416,…
GO:0051180	vitamin transport	biological_process	0.0058457	1	12	2938	27	14870	ENSGALG00000008011,ENSGALG00000048285,ENSGALG00000000195,ENSGALG00000004889,ENSGALG00000030511,ENSGALG00000006194,ENSGALG00000028039,ENSGALG00000040541,ENSGALG00000009306,ENSGALG00000010293,ENSGALG00000007114,ENSGALG00000017343
GO:0070475	rRNA base methylation	biological_process	0.0061423	1	5	2938	7	14870	ENSGALG00000037510,ENSGALG00000007967,ENSGALG00000037807,ENSGALG00000014568,ENSGALG00000000891
GO:0044877	macromolecular complex binding	molecular_function	0.0062121	1	245	2938	1120	14870	ENSGALG00000028341,ENSGALG00000036787,ENSGALG00000016421,ENSGALG00000040971,ENSGALG00000003642,ENSGALG00000035701,ENSGALG00000034424,ENSGALG00000031824,ENSGALG00000009341,ENSGALG00000008163,ENSGALG00000001080,ENSGALG00000039409,ENSGALG00000030255,ENSGALG00000032658,ENSGALG00000023296,ENSGALG00000009533,ENSGALG00000011932,ENSGALG00000001245,ENSGALG00000029343,ENSGALG00000030879,ENSGALG00000017242,…
GO:0044422	organelle part	cellular_component	0.0062184	1	1107	2938	5331	14870	ENSGALG00000040244,ENSGALG00000043372,ENSGALG00000000243,ENSGALG00000013569,ENSGALG00000002929,ENSGALG00000026231,ENSGALG00000036300,ENSGALG00000008163,ENSGALG00000015649,ENSGALG00000033678,ENSGALG00000006133,ENSGALG00000020943,ENSGALG00000040875,ENSGALG00000001245,ENSGALG00000016917,ENSGALG00000008355,ENSGALG00000033301,ENSGALG00000034988,ENSGALG00000015075,ENSGALG00000008538,ENSGALG00000041687,…
GO:0035787	cell migration involved in kidney development	biological_process	0.0064212	1	4	2938	5	14870	ENSGALG00000005689,ENSGALG00000003642,ENSGALG00000012178,ENSGALG00000005554
GO:0033218	amide binding	molecular_function	0.0066238	1	48	2938	174	14870	ENSGALG00000005966,ENSGALG00000028600,ENSGALG00000036300,ENSGALG00000034326,ENSGALG00000000607,ENSGALG00000042055,ENSGALG00000002771,ENSGALG00000023622,ENSGALG00000027965,ENSGALG00000017343,ENSGALG00000007114,ENSGALG00000010175,ENSGALG00000034014,ENSGALG00000004418,ENSGALG00000051415,ENSGALG00000031332,ENSGALG00000028039,ENSGALG00000000209,ENSGALG00000009592,ENSGALG00000004383,ENSGALG00000002062,…
GO:0090193	positive regulation of glomerulus development	biological_process	0.0070133	1	4	2938	5	14870	ENSGALG00000005936,ENSGALG00000012178,ENSGALG00000005554,ENSGALG00000030407
GO:0071496	cellular response to external stimulus	biological_process	0.0070382	1	70	2938	275	14870	ENSGALG00000039897,ENSGALG00000028561,ENSGALG00000039315,ENSGALG00000011649,ENSGALG00000037556,ENSGALG00000001727,ENSGALG00000031493,ENSGALG00000002450,ENSGALG00000038902,ENSGALG00000013624,ENSGALG00000041687,ENSGALG00000034328,ENSGALG00000042214,ENSGALG00000001864,ENSGALG00000001563,ENSGALG00000003473,ENSGALG00000028037,ENSGALG00000030585,ENSGALG00000002798,ENSGALG00000055010,ENSGALG00000041700,…
GO:0007154	cell communication	biological_process	0.0070429	1	816	2938	3982	14870	ENSGALG00000020615,ENSGALG00000039322,ENSGALG00000028871,ENSGALG00000005609,ENSGALG00000008625,ENSGALG00000008473,ENSGALG00000011419,ENSGALG00000043582,ENSGALG00000033365,ENSGALG00000003123,ENSGALG00000020656,ENSGALG00000048999,ENSGALG00000006211,ENSGALG00000043754,ENSGALG00000039163,ENSGALG00000007609,ENSGALG00000034500,ENSGALG00000012178,ENSGALG00000002881,ENSGALG00000006969,ENSGALG00000006854,…
GO:0031090	organelle membrane	cellular_component	0.0071123	1	312	2938	1402	14870	ENSGALG00000012087,ENSGALG00000012703,ENSGALG00000043727,ENSGALG00000004583,ENSGALG00000002458,ENSGALG00000003933,ENSGALG00000010351,ENSGALG00000003199,ENSGALG00000042125,ENSGALG00000007183,ENSGALG00000011724,ENSGALG00000013356,ENSGALG00000038952,ENSGALG00000003909,ENSGALG00000004875,ENSGALG00000003022,ENSGALG00000002151,ENSGALG00000032875,ENSGALG00000036114,ENSGALG00000002131,ENSGALG00000005412,…
GO:0061141	lung ciliated cell differentiation	biological_process	0.0074677	1	3	2938	3	14870	ENSGALG00000007114,ENSGALG00000041025,ENSGALG00000005441
GO:0002064	epithelial cell development	biological_process	0.0074798	1	42	2938	155	14870	ENSGALG00000036869,ENSGALG00000033404,ENSGALG00000005678,ENSGALG00000041025,ENSGALG00000026276,ENSGALG00000003712,ENSGALG00000039786,ENSGALG00000013624,ENSGALG00000006821,ENSGALG00000036114,ENSGALG00000001722,ENSGALG00000004285,ENSGALG00000034973,ENSGALG00000005378,ENSGALG00000004048,ENSGALG00000022557,ENSGALG00000007650,ENSGALG00000010179,ENSGALG00000002187,ENSGALG00000037935,ENSGALG00000012374,…
GO:0043536	positive regulation of blood vessel endothelial cell migration	biological_process	0.007507	1	14	2938	39	14870	ENSGALG00000039710,ENSGALG00000039786,ENSGALG00000050508,ENSGALG00000001143,ENSGALG00000008302,ENSGALG00000000525,ENSGALG00000025950,ENSGALG00000041285,ENSGALG00000012178,ENSGALG00000040755,ENSGALG00000001926,ENSGALG00000014899,ENSGALG00000035487,ENSGALG00000011855
GO:0048731	system development	biological_process	0.0076548	1	563	2938	2733	14870	ENSGALG00000033520,ENSGALG00000032415,ENSGALG00000037939,ENSGALG00000014638,ENSGALG00000002375,ENSGALG00000029980,ENSGALG00000026086,ENSGALG00000000442,ENSGALG00000003589,ENSGALG00000034855,ENSGALG00000034003,ENSGALG00000048409,ENSGALG00000038189,ENSGALG00000054286,ENSGALG00000004044,ENSGALG00000032181,ENSGALG00000044218,ENSGALG00000002473,ENSGALG00000039228,ENSGALG00000052629,ENSGALG00000014899,…
GO:0048667	cell morphogenesis involved in neuron differentiation	biological_process	0.0076697	1	84	2938	370	14870	ENSGALG00000004569,ENSGALG00000014555,ENSGALG00000044675,ENSGALG00000041861,ENSGALG00000020726,ENSGALG00000023626,ENSGALG00000008866,ENSGALG00000003693,ENSGALG00000002744,ENSGALG00000005409,ENSGALG00000026214,ENSGALG00000001183,ENSGALG00000012703,ENSGALG00000010175,ENSGALG00000002294,ENSGALG00000039170,ENSGALG00000032458,ENSGALG00000032029,ENSGALG00000003457,ENSGALG00000006563,ENSGALG00000008297,…
GO:0006750	glutathione biosynthetic process	biological_process	0.0077261	1	5	2938	8	14870	ENSGALG00000009240,ENSGALG00000003281,ENSGALG00000005398,ENSGALG00000006565,ENSGALG00000005782
GO:0090611	ubiquitin-independent protein catabolic process via the multivesicular body sorting pathway	biological_process	0.0078063	1	3	2938	3	14870	ENSGALG00000002095,ENSGALG00000012879,ENSGALG00000043573
GO:0010646	regulation of cell communication	biological_process	0.0078785	1	430	2938	2055	14870	ENSGALG00000003774,ENSGALG00000025735,ENSGALG00000001583,ENSGALG00000041700,ENSGALG00000002798,ENSGALG00000004127,ENSGALG00000002765,ENSGALG00000008080,ENSGALG00000042422,ENSGALG00000007244,ENSGALG00000030800,ENSGALG00000043035,ENSGALG00000032415,ENSGALG00000014638,ENSGALG00000037939,ENSGALG00000002375,ENSGALG00000027891,ENSGALG00000015004,ENSGALG00000029980,ENSGALG00000016779,ENSGALG00000013598,…
GO:0005113	patched binding	molecular_function	0.0079025	1	4	2938	5	14870	ENSGALG00000011347,ENSGALG00000036114,ENSGALG00000031707,ENSGALG00000012620
GO:0034612	response to tumor necrosis factor	biological_process	0.008081	1	32	2938	108	14870	ENSGALG00000001882,ENSGALG00000042838,ENSGALG00000033129,ENSGALG00000026663,ENSGALG00000034042,ENSGALG00000002963,ENSGALG00000039228,ENSGALG00000008302,ENSGALG00000002908,ENSGALG00000045642,ENSGALG00000009240,ENSGALG00000003473,ENSGALG00000002138,ENSGALG00000000172,ENSGALG00000024466,ENSGALG00000010997,ENSGALG00000008355,ENSGALG00000049551,ENSGALG00000039409,ENSGALG00000024470,ENSGALG00000000907,…
GO:0010807	regulation of synaptic vesicle priming	biological_process	0.0081824	1	3	2938	3	14870	ENSGALG00000008313,ENSGALG00000041722,ENSGALG00000034747
GO:0070044	synaptobrevin 2-SNAP-25-syntaxin-1a complex	cellular_component	0.0081824	1	3	2938	3	14870	ENSGALG00000034747,ENSGALG00000041722,ENSGALG00000008313
GO:0044224	juxtaparanode region of axon	cellular_component	0.0083102	1	3	2938	3	14870	ENSGALG00000037241,ENSGALG00000000653,ENSGALG00000000442
GO:0010648	negative regulation of cell communication	biological_process	0.0083791	1	181	2938	808	14870	ENSGALG00000042744,ENSGALG00000002138,ENSGALG00000008675,ENSGALG00000007111,ENSGALG00000003473,ENSGALG00000015443,ENSGALG00000009559,ENSGALG00000001826,ENSGALG00000003114,ENSGALG00000000737,ENSGALG00000044383,ENSGALG00000005138,ENSGALG00000005696,ENSGALG00000032181,ENSGALG00000052629,ENSGALG00000008003,ENSGALG00000006995,ENSGALG00000010659,ENSGALG00000012023,ENSGALG00000000761,ENSGALG00000039710,…
GO:0048518	positive regulation of biological process	biological_process	0.0083951	1	793	2938	3860	14870	ENSGALG00000042761,ENSGALG00000042538,ENSGALG00000039897,ENSGALG00000012879,ENSGALG00000034649,ENSGALG00000026663,ENSGALG00000008108,ENSGALG00000007286,ENSGALG00000011855,ENSGALG00000009971,ENSGALG00000033068,ENSGALG00000003113,ENSGALG00000027330,ENSGALG00000009929,ENSGALG00000040017,ENSGALG00000009352,ENSGALG00000003855,ENSGALG00000001926,ENSGALG00000036282,ENSGALG00000001654,ENSGALG00000034973,…
GO:0032102	negative regulation of response to external stimulus	biological_process	0.0084107	1	56	2938	216	14870	ENSGALG00000024391,ENSGALG00000041792,ENSGALG00000014638,ENSGALG00000035701,ENSGALG00000015004,ENSGALG00000002375,ENSGALG00000037018,ENSGALG00000003642,ENSGALG00000007794,ENSGALG00000002588,ENSGALG00000003203,ENSGALG00000001857,ENSGALG00000008898,ENSGALG00000040297,ENSGALG00000024082,ENSGALG00000003933,ENSGALG00000001143,ENSGALG00000011645,ENSGALG00000029760,ENSGALG00000041030,ENSGALG00000008411,…
GO:0060166	olfactory pit development	biological_process	0.0084536	1	3	2938	3	14870	ENSGALG00000009129,ENSGALG00000037082,ENSGALG00000033365
GO:0035788	cell migration involved in metanephros development	biological_process	0.0084871	1	3	2938	3	14870	ENSGALG00000005554,ENSGALG00000012178,ENSGALG00000003642
GO:0035789	metanephric mesenchymal cell migration	biological_process	0.0084871	1	3	2938	3	14870	ENSGALG00000003642,ENSGALG00000012178,ENSGALG00000005554
GO:2000589	regulation of metanephric mesenchymal cell migration	biological_process	0.0084871	1	3	2938	3	14870	ENSGALG00000005554,ENSGALG00000003642,ENSGALG00000012178
GO:0043167	ion binding	molecular_function	0.0086628	1	772	2938	3768	14870	ENSGALG00000014727,ENSGALG00000003071,ENSGALG00000002336,ENSGALG00000034855,ENSGALG00000037283,ENSGALG00000001325,ENSGALG00000003217,ENSGALG00000050907,ENSGALG00000004044,ENSGALG00000014638,ENSGALG00000037939,ENSGALG00000002375,ENSGALG00000006983,ENSGALG00000029980,ENSGALG00000040759,ENSGALG00000025735,ENSGALG00000050045,ENSGALG00000001583,ENSGALG00000003999,ENSGALG00000010225,ENSGALG00000036019,…
GO:1904180	negative regulation of membrane depolarization	biological_process	0.0086934	1	3	2938	3	14870	ENSGALG00000008351,ENSGALG00000005772,ENSGALG00000003855
GO:0030593	neutrophil chemotaxis	biological_process	0.008747	1	18	2938	51	14870	ENSGALG00000053868,ENSGALG00000054196,ENSGALG00000036627,ENSGALG00000026663,ENSGALG00000005071,ENSGALG00000049551,ENSGALG00000024470,ENSGALG00000035386,ENSGALG00000033051,ENSGALG00000024466,ENSGALG00000014727,ENSGALG00000001654,ENSGALG00000005637,ENSGALG00000013624,ENSGALG00000026098,ENSGALG00000029378,ENSGALG00000012456,ENSGALG00000046160
GO:0001649	osteoblast differentiation	biological_process	0.0088709	1	36	2938	130	14870	ENSGALG00000012444,ENSGALG00000011347,ENSGALG00000005842,ENSGALG00000033598,ENSGALG00000043460,ENSGALG00000042422,ENSGALG00000002765,ENSGALG00000007324,ENSGALG00000002831,ENSGALG00000008018,ENSGALG00000026983,ENSGALG00000031642,ENSGALG00000009476,ENSGALG00000002375,ENSGALG00000035701,ENSGALG00000031707,ENSGALG00000001079,ENSGALG00000009900,ENSGALG00000003114,ENSGALG00000030115,ENSGALG00000039322,…
GO:0085029	extracellular matrix assembly	biological_process	0.0088844	1	11	2938	29	14870	ENSGALG00000011347,ENSGALG00000003933,ENSGALG00000037784,ENSGALG00000000630,ENSGALG00000011645,ENSGALG00000037896,ENSGALG00000006802,ENSGALG00000024449,ENSGALG00000010747,ENSGALG00000035701,ENSGALG00000002375
GO:0031668	cellular response to extracellular stimulus	biological_process	0.0089786	1	64	2938	251	14870	ENSGALG00000017343,ENSGALG00000038097,ENSGALG00000027714,ENSGALG00000033705,ENSGALG00000024082,ENSGALG00000003933,ENSGALG00000032978,ENSGALG00000008051,ENSGALG00000037603,ENSGALG00000027188,ENSGALG00000037018,ENSGALG00000041353,ENSGALG00000028871,ENSGALG00000004215,ENSGALG00000008520,ENSGALG00000015546,ENSGALG00000002131,ENSGALG00000042016,ENSGALG00000009240,ENSGALG00000014861,ENSGALG00000003256,…
GO:2000269	regulation of fibroblast apoptotic process	biological_process	0.0090225	1	6	2938	11	14870	ENSGALG00000008081,ENSGALG00000002853,ENSGALG00000051135,ENSGALG00000007324,ENSGALG00000026865,ENSGALG00000003473
GO:0035914	skeletal muscle cell differentiation	biological_process	0.0090726	1	20	2938	60	14870	ENSGALG00000001021,ENSGALG00000003059,ENSGALG00000005378,ENSGALG00000003932,ENSGALG00000040971,ENSGALG00000012277,ENSGALG00000002881,ENSGALG00000002375,ENSGALG00000027838,ENSGALG00000006273,ENSGALG00000043433,ENSGALG00000043727,ENSGALG00000008942,ENSGALG00000037787,ENSGALG00000000172,ENSGALG00000035419,ENSGALG00000006609,ENSGALG00000052464,ENSGALG00000028037,ENSGALG00000010936
GO:0042693	muscle cell fate commitment	biological_process	0.0092139	1	6	2938	11	14870	ENSGALG00000036043,ENSGALG00000014365,ENSGALG00000010936,ENSGALG00000004582,ENSGALG00000037301,ENSGALG00000000172
GO:0061700	GATOR2 complex	cellular_component	0.0093181	1	6	2938	11	14870	ENSGALG00000002450,ENSGALG00000002798,ENSGALG00000028561,ENSGALG00000005648,ENSGALG00000036742,ENSGALG00000037603
GO:0002026	regulation of the force of heart contraction	biological_process	0.0094237	1	8	2938	17	14870	ENSGALG00000003601,ENSGALG00000034251,ENSGALG00000004582,ENSGALG00000042741,ENSGALG00000032287,ENSGALG00000000585,ENSGALG00000004044,ENSGALG00000050508
GO:1902305	regulation of sodium ion transmembrane transport	biological_process	0.0094623	1	12	2938	32	14870	ENSGALG00000008206,ENSGALG00000029694,ENSGALG00000016473,ENSGALG00000008351,ENSGALG00000025937,ENSGALG00000034251,ENSGALG00000006490,ENSGALG00000034584,ENSGALG00000007320,ENSGALG00000007650,ENSGALG00000007409,ENSGALG00000027483
GO:0000015	phosphopyruvate hydratase complex	cellular_component	0.009564	1	3	2938	3	14870	ENSGALG00000014528,ENSGALG00000009254,ENSGALG00000002377
GO:0004634	phosphopyruvate hydratase activity	molecular_function	0.009564	1	3	2938	3	14870	ENSGALG00000009254,ENSGALG00000002377,ENSGALG00000014528
GO:0019201	nucleotide kinase activity	molecular_function	0.0095816	1	7	2938	13	14870	ENSGALG00000020534,ENSGALG00000003597,ENSGALG00000011035,ENSGALG00000005336,ENSGALG00000029150,ENSGALG00000011093,ENSGALG00000006305
GO:0030326	embryonic limb morphogenesis	biological_process	0.009651	1	30	2938	104	14870	ENSGALG00000012620,ENSGALG00000039452,ENSGALG00000030030,ENSGALG00000008452,ENSGALG00000037494,ENSGALG00000004236,ENSGALG00000001079,ENSGALG00000039786,ENSGALG00000031343,ENSGALG00000036043,ENSGALG00000030979,ENSGALG00000033404,ENSGALG00000029393,ENSGALG00000003429,ENSGALG00000005285,ENSGALG00000035725,ENSGALG00000009129,ENSGALG00000011347,ENSGALG00000005401,ENSGALG00000023195,ENSGALG00000032181,…
GO:0045047	protein targeting to ER	biological_process	0.0096897	1	10	2938	22	14870	ENSGALG00000038599,ENSGALG00000036300,ENSGALG00000007326,ENSGALG00000005966,ENSGALG00000002095,ENSGALG00000002062,ENSGALG00000009592,ENSGALG00000011403,ENSGALG00000028683,ENSGALG00000013569
GO:0022037	metencephalon development	biological_process	0.0097369	1	21	2938	66	14870	ENSGALG00000027144,ENSGALG00000008898,ENSGALG00000004048,ENSGALG00000026431,ENSGALG00000042422,ENSGALG00000042241,ENSGALG00000037082,ENSGALG00000032415,ENSGALG00000005409,ENSGALG00000032610,ENSGALG00000001965,ENSGALG00000003369,ENSGALG00000007370,ENSGALG00000001183,ENSGALG00000017242,ENSGALG00000011169,ENSGALG00000031615,ENSGALG00000014155,ENSGALG00000036114,ENSGALG00000013342,ENSGALG00000003424
GO:0060742	epithelial cell differentiation involved in prostate gland development	biological_process	0.00986	1	6	2938	11	14870	ENSGALG00000004747,ENSGALG00000007324,ENSGALG00000002375,ENSGALG00000042055,ENSGALG00000032713,ENSGALG00000030879
GO:0000904	cell morphogenesis involved in differentiation	biological_process	0.0099112	1	127	2938	577	14870	ENSGALG00000007794,ENSGALG00000031642,ENSGALG00000035701,ENSGALG00000002375,ENSGALG00000002556,ENSGALG00000000311,ENSGALG00000051055,ENSGALG00000040971,ENSGALG00000016421,ENSGALG00000042241,ENSGALG00000008018,ENSGALG00000031529,ENSGALG00000023296,ENSGALG00000003321,ENSGALG00000008898,ENSGALG00000036378,ENSGALG00000001608,ENSGALG00000003203,ENSGALG00000019019,ENSGALG00000002234,ENSGALG00000005553,…
GO:0004112	cyclic-nucleotide phosphodiesterase activity	molecular_function	0.0099532	1	10	2938	27	14870	ENSGALG00000039022,ENSGALG00000050456,ENSGALG00000037029,ENSGALG00000013941,ENSGALG00000006035,ENSGALG00000011094,ENSGALG00000014727,ENSGALG00000003457,ENSGALG00000003675,ENSGALG00000025735
GO:0001608	G-protein coupled nucleotide receptor activity	molecular_function	0.0099673	1	6	2938	10	14870	ENSGALG00000016687,ENSGALG00000004346,ENSGALG00000039432,ENSGALG00000010357,ENSGALG00000017327,ENSGALG00000040561
GO:0035589	G-protein coupled purinergic nucleotide receptor signaling pathway	biological_process	0.0099673	1	6	2938	10	14870	ENSGALG00000016687,ENSGALG00000004346,ENSGALG00000040561,ENSGALG00000017327,ENSGALG00000010357,ENSGALG00000039432
GO:0045028	G-protein coupled purinergic nucleotide receptor activity	molecular_function	0.0099673	1	6	2938	10	14870	ENSGALG00000004346,ENSGALG00000016687,ENSGALG00000010357,ENSGALG00000039432,ENSGALG00000040561,ENSGALG00000017327
GO:0010256	endomembrane system organization	biological_process	0.0099707	1	101	2938	431	14870	ENSGALG00000030585,ENSGALG00000002603,ENSGALG00000031216,ENSGALG00000004852,ENSGALG00000008567,ENSGALG00000009300,ENSGALG00000023099,ENSGALG00000000122,ENSGALG00000038325,ENSGALG00000006345,ENSGALG00000008351,ENSGALG00000034501,ENSGALG00000006101,ENSGALG00000011242,ENSGALG00000044889,ENSGALG00000033092,ENSGALG00000042538,ENSGALG00000014083,ENSGALG00000011436,ENSGALG00000012879,ENSGALG00000003010,…
GO:0006903	vesicle targeting	biological_process	0.010026	1	9	2938	21	14870	ENSGALG00000005637,ENSGALG00000000518,ENSGALG00000011645,ENSGALG00000040519,ENSGALG00000004215,ENSGALG00000004424,ENSGALG00000004326,ENSGALG00000008477,ENSGALG00000004431
GO:0030576	Cajal body organization	biological_process	0.010178	1	3	2938	3	14870	ENSGALG00000037407,ENSGALG00000017079,ENSGALG00000007101
GO:0031325	positive regulation of cellular metabolic process	biological_process	0.010219	1	447	2938	2109	14870	ENSGALG00000005772,ENSGALG00000029024,ENSGALG00000000055,ENSGALG00000025876,ENSGALG00000037935,ENSGALG00000010179,ENSGALG00000006806,ENSGALG00000002734,ENSGALG00000017099,ENSGALG00000033129,ENSGALG00000008358,ENSGALG00000030931,ENSGALG00000003578,ENSGALG00000024466,ENSGALG00000006707,ENSGALG00000000172,ENSGALG00000000365,ENSGALG00000035679,ENSGALG00000013342,ENSGALG00000035237,ENSGALG00000010936,…
GO:1903053	regulation of extracellular matrix organization	biological_process	0.01032	1	11	2938	28	14870	ENSGALG00000021442,ENSGALG00000046896,ENSGALG00000002375,ENSGALG00000035701,ENSGALG00000000379,ENSGALG00000026276,ENSGALG00000028543,ENSGALG00000008616,ENSGALG00000039322,ENSGALG00000037784,ENSGALG00000011645
GO:0014060	regulation of epinephrine secretion	biological_process	0.010357	1	3	2938	3	14870	ENSGALG00000038241,ENSGALG00000037148,ENSGALG00000013604
GO:0048241	epinephrine transport	biological_process	0.010357	1	3	2938	3	14870	ENSGALG00000038241,ENSGALG00000037148,ENSGALG00000013604
GO:0048242	epinephrine secretion	biological_process	0.010357	1	3	2938	3	14870	ENSGALG00000013604,ENSGALG00000037148,ENSGALG00000038241
GO:0005884	actin filament	cellular_component	0.010415	1	23	2938	78	14870	ENSGALG00000026159,ENSGALG00000040606,ENSGALG00000003717,ENSGALG00000008838,ENSGALG00000032658,ENSGALG00000025842,ENSGALG00000038532,ENSGALG00000005930,ENSGALG00000003521,ENSGALG00000040136,ENSGALG00000013537,ENSGALG00000004400,ENSGALG00000033300,ENSGALG00000011865,ENSGALG00000005285,ENSGALG00000012456,ENSGALG00000002786,ENSGALG00000006069,ENSGALG00000033953,ENSGALG00000032598,ENSGALG00000028749,…
GO:0006284	base-excision repair	biological_process	0.010656	1	12	2938	30	14870	ENSGALG00000009875,ENSGALG00000004037,ENSGALG00000032644,ENSGALG00000002288,ENSGALG00000003072,ENSGALG00000017493,ENSGALG00000016664,ENSGALG00000010226,ENSGALG00000030396,ENSGALG00000001586,ENSGALG00000001245,ENSGALG00000007665
GO:0032432	actin filament bundle	cellular_component	0.010762	1	17	2938	53	14870	ENSGALG00000003103,ENSGALG00000011476,ENSGALG00000026159,ENSGALG00000003636,ENSGALG00000028567,ENSGALG00000003521,ENSGALG00000027330,ENSGALG00000005930,ENSGALG00000005678,ENSGALG00000001183,ENSGALG00000005285,ENSGALG00000012017,ENSGALG00000033300,ENSGALG00000043092,ENSGALG00000033953,ENSGALG00000037726,ENSGALG00000040244
GO:0060074	synapse maturation	biological_process	0.01078	1	8	2938	19	14870	ENSGALG00000032415,ENSGALG00000038000,ENSGALG00000008625,ENSGALG00000009971,ENSGALG00000008281,ENSGALG00000026055,ENSGALG00000045469,ENSGALG00000026431
GO:0044107	cellular alcohol metabolic process	biological_process	0.01079	1	3	2938	3	14870	ENSGALG00000016665,ENSGALG00000006050,ENSGALG00000034354
GO:0044108	cellular alcohol biosynthetic process	biological_process	0.01079	1	3	2938	3	14870	ENSGALG00000016665,ENSGALG00000006050,ENSGALG00000034354
GO:0005094	Rho GDP-dissociation inhibitor activity	molecular_function	0.010997	1	3	2938	3	14870	ENSGALG00000011738,ENSGALG00000008443,ENSGALG00000049395
GO:1990743	protein sialylation	biological_process	0.011001	1	3	2938	3	14870	ENSGALG00000029747,ENSGALG00000001883,ENSGALG00000002651
GO:0035113	embryonic appendage morphogenesis	biological_process	0.011006	1	30	2938	105	14870	ENSGALG00000040021,ENSGALG00000007324,ENSGALG00000051135,ENSGALG00000008866,ENSGALG00000006968,ENSGALG00000032039,ENSGALG00000002375,ENSGALG00000041573,ENSGALG00000023195,ENSGALG00000032181,ENSGALG00000016473,ENSGALG00000033404,ENSGALG00000003429,ENSGALG00000029393,ENSGALG00000030979,ENSGALG00000036043,ENSGALG00000035725,ENSGALG00000009129,ENSGALG00000005285,ENSGALG00000005401,ENSGALG00000011347,…
GO:0030522	intracellular receptor signaling pathway	biological_process	0.011008	1	39	2938	142	14870	ENSGALG00000007324,ENSGALG00000005938,ENSGALG00000027144,ENSGALG00000001080,ENSGALG00000039409,ENSGALG00000027188,ENSGALG00000015004,ENSGALG00000002588,ENSGALG00000004190,ENSGALG00000009052,ENSGALG00000021656,ENSGALG00000010963,ENSGALG00000033090,ENSGALG00000003120,ENSGALG00000004999,ENSGALG00000003267,ENSGALG00000030672,ENSGALG00000043727,ENSGALG00000042055,ENSGALG00000004583,ENSGALG00000010042,…
GO:0004348	glucosylceramidase activity	molecular_function	0.011021	1	3	2938	3	14870	ENSGALG00000031002,ENSGALG00000049491,ENSGALG00000002412
GO:0021529	spinal cord oligodendrocyte cell differentiation	biological_process	0.01117	1	3	2938	3	14870	ENSGALG00000031010,ENSGALG00000037082,ENSGALG00000036869
GO:0021530	spinal cord oligodendrocyte cell fate specification	biological_process	0.01117	1	3	2938	3	14870	ENSGALG00000037082,ENSGALG00000031010,ENSGALG00000036869
GO:0030575	nuclear body organization	biological_process	0.011437	1	6	2938	11	14870	ENSGALG00000017079,ENSGALG00000007101,ENSGALG00000012628,ENSGALG00000045534,ENSGALG00000037407,ENSGALG00000001143
GO:0044431	Golgi apparatus part	cellular_component	0.011443	1	95	2938	400	14870	ENSGALG00000003880,ENSGALG00000050948,ENSGALG00000042071,ENSGALG00000000835,ENSGALG00000008341,ENSGALG00000021636,ENSGALG00000009900,ENSGALG00000007615,ENSGALG00000035768,ENSGALG00000004215,ENSGALG00000007476,ENSGALG00000011238,ENSGALG00000005772,ENSGALG00000036477,ENSGALG00000029429,ENSGALG00000008144,ENSGALG00000014853,ENSGALG00000010878,ENSGALG00000007441,ENSGALG00000004881,ENSGALG00000036293,…
GO:0010720	positive regulation of cell development	biological_process	0.011527	1	77	2938	326	14870	ENSGALG00000004943,ENSGALG00000012865,ENSGALG00000008609,ENSGALG00000011242,ENSGALG00000001412,ENSGALG00000042761,ENSGALG00000001654,ENSGALG00000001079,ENSGALG00000011452,ENSGALG00000039786,ENSGALG00000009300,ENSGALG00000041204,ENSGALG00000000311,ENSGALG00000008018,ENSGALG00000007794,ENSGALG00000008150,ENSGALG00000035701,ENSGALG00000002556,ENSGALG00000002375,ENSGALG00000033051,ENSGALG00000048035,…
GO:0023051	regulation of signaling	biological_process	0.01163	1	425	2938	2041	14870	ENSGALG00000009129,ENSGALG00000017358,ENSGALG00000013624,ENSGALG00000000843,ENSGALG00000004236,ENSGALG00000031493,ENSGALG00000002523,ENSGALG00000000122,ENSGALG00000029367,ENSGALG00000000525,ENSGALG00000023379,ENSGALG00000001864,ENSGALG00000004266,ENSGALG00000005330,ENSGALG00000043904,ENSGALG00000012865,ENSGALG00000008437,ENSGALG00000006612,ENSGALG00000039775,ENSGALG00000002699,ENSGALG00000003118,…
GO:0043168	anion binding	molecular_function	0.01172	1	435	2938	2084	14870	ENSGALG00000004165,ENSGALG00000032598,ENSGALG00000019663,ENSGALG00000006609,ENSGALG00000040267,ENSGALG00000035237,ENSGALG00000010357,ENSGALG00000011592,ENSGALG00000028971,ENSGALG00000013778,ENSGALG00000001311,ENSGALG00000004531,ENSGALG00000040741,ENSGALG00000008520,ENSGALG00000005884,ENSGALG00000003281,ENSGALG00000007395,ENSGALG00000037784,ENSGALG00000012456,ENSGALG00000009031,ENSGALG00000005716,…
GO:0010770	positive regulation of cell morphogenesis involved in differentiation	biological_process	0.011841	1	33	2938	123	14870	ENSGALG00000007476,ENSGALG00000008302,ENSGALG00000007615,ENSGALG00000011452,ENSGALG00000001079,ENSGALG00000001654,ENSGALG00000008473,ENSGALG00000007531,ENSGALG00000037301,ENSGALG00000001412,ENSGALG00000011242,ENSGALG00000033405,ENSGALG00000012865,ENSGALG00000003578,ENSGALG00000040606,ENSGALG00000003977,ENSGALG00000007441,ENSGALG00000012799,ENSGALG00000004943,ENSGALG00000011347,ENSGALG00000007114,…
GO:0004017	adenylate kinase activity	molecular_function	0.011868	1	5	2938	8	14870	ENSGALG00000029150,ENSGALG00000011093,ENSGALG00000020534,ENSGALG00000003597,ENSGALG00000011035
GO:2000649	regulation of sodium ion transmembrane transporter activity	biological_process	0.011988	1	11	2938	29	14870	ENSGALG00000006490,ENSGALG00000034584,ENSGALG00000008206,ENSGALG00000034251,ENSGALG00000025937,ENSGALG00000008351,ENSGALG00000016473,ENSGALG00000027483,ENSGALG00000007650,ENSGALG00000007409,ENSGALG00000007320
GO:0005178	integrin binding	molecular_function	0.012313	1	21	2938	71	14870	ENSGALG00000003578,ENSGALG00000001412,ENSGALG00000010926,ENSGALG00000010747,ENSGALG00000002548,ENSGALG00000029429,ENSGALG00000010875,ENSGALG00000006802,ENSGALG00000016421,ENSGALG00000028341,ENSGALG00000000379,ENSGALG00000015630,ENSGALG00000030115,ENSGALG00000006751,ENSGALG00000034756,ENSGALG00000006702,ENSGALG00000003589,ENSGALG00000006856,ENSGALG00000003855,ENSGALG00000043092,ENSGALG00000010949
GO:0005096	GTPase activator activity	molecular_function	0.012316	1	44	2938	179	14870	ENSGALG00000001311,ENSGALG00000015546,ENSGALG00000016419,ENSGALG00000033938,ENSGALG00000012416,ENSGALG00000014701,ENSGALG00000042744,ENSGALG00000043671,ENSGALG00000039772,ENSGALG00000002131,ENSGALG00000051144,ENSGALG00000002395,ENSGALG00000003819,ENSGALG00000002856,ENSGALG00000029354,ENSGALG00000004323,ENSGALG00000043576,ENSGALG00000035386,ENSGALG00000002562,ENSGALG00000046248,ENSGALG00000035194,…
GO:0044446	intracellular organelle part	cellular_component	0.01236	1	1073	2938	5184	14870	ENSGALG00000045403,ENSGALG00000005122,ENSGALG00000016816,ENSGALG00000004555,ENSGALG00000052842,ENSGALG00000042357,ENSGALG00000006876,ENSGALG00000041973,ENSGALG00000028996,ENSGALG00000001143,ENSGALG00000004326,ENSGALG00000016421,ENSGALG00000031551,ENSGALG00000034424,ENSGALG00000005066,ENSGALG00000002216,ENSGALG00000032993,ENSGALG00000002922,ENSGALG00000008803,ENSGALG00000001182,ENSGALG00000041442,…
GO:0008021	synaptic vesicle	cellular_component	0.012365	1	26	2938	93	14870	ENSGALG00000032619,ENSGALG00000012703,ENSGALG00000041722,ENSGALG00000009147,ENSGALG00000035185,ENSGALG00000027902,ENSGALG00000007707,ENSGALG00000003880,ENSGALG00000004165,ENSGALG00000005412,ENSGALG00000004955,ENSGALG00000008898,ENSGALG00000001688,ENSGALG00000008404,ENSGALG00000004048,ENSGALG00000048467,ENSGALG00000026033,ENSGALG00000008633,ENSGALG00000006211,ENSGALG00000005589,ENSGALG00000036876,…
GO:2000394	positive regulation of lamellipodium morphogenesis	biological_process	0.012559	1	4	2938	6	14870	ENSGALG00000032746,ENSGALG00000003855,ENSGALG00000033300,ENSGALG00000012799
GO:0045773	positive regulation of axon extension	biological_process	0.012687	1	8	2938	20	14870	ENSGALG00000023626,ENSGALG00000003977,ENSGALG00000007615,ENSGALG00000003578,ENSGALG00000001412,ENSGALG00000007531,ENSGALG00000032029,ENSGALG00000003693
GO:0031669	cellular response to nutrient levels	biological_process	0.012697	1	60	2938	237	14870	ENSGALG00000002798,ENSGALG00000055010,ENSGALG00000041700,ENSGALG00000003774,ENSGALG00000003933,ENSGALG00000005160,ENSGALG00000002765,ENSGALG00000024082,ENSGALG00000041353,ENSGALG00000041792,ENSGALG00000032978,ENSGALG00000002452,ENSGALG00000037018,ENSGALG00000027188,ENSGALG00000037603,ENSGALG00000008051,ENSGALG00000007636,ENSGALG00000045846,ENSGALG00000038097,ENSGALG00000017343,ENSGALG00000015204,…
GO:0048513	organ development	biological_process	0.012775	1	412	2938	1970	14870	ENSGALG00000033510,ENSGALG00000042739,ENSGALG00000037494,ENSGALG00000005095,ENSGALG00000010583,ENSGALG00000052842,ENSGALG00000039022,ENSGALG00000044327,ENSGALG00000005936,ENSGALG00000042308,ENSGALG00000005401,ENSGALG00000033090,ENSGALG00000008132,ENSGALG00000016199,ENSGALG00000047578,ENSGALG00000002515,ENSGALG00000011300,ENSGALG00000036346,ENSGALG00000041573,ENSGALG00000031642,ENSGALG00000026983,…
GO:0006950	response to stress	biological_process	0.012837	1	442	2938	2062	14870	ENSGALG00000003365,ENSGALG00000017070,ENSGALG00000038241,ENSGALG00000031094,ENSGALG00000031918,ENSGALG00000003932,ENSGALG00000040224,ENSGALG00000001780,ENSGALG00000009843,ENSGALG00000011910,ENSGALG00000002131,ENSGALG00000011035,ENSGALG00000015009,ENSGALG00000037301,ENSGALG00000014861,ENSGALG00000025907,ENSGALG00000012655,ENSGALG00000036043,ENSGALG00000030115,ENSGALG00000040003,ENSGALG00000015546,…
GO:0031406	carboxylic acid binding	molecular_function	0.012878	1	38	2938	139	14870	ENSGALG00000025945,ENSGALG00000040866,ENSGALG00000026033,ENSGALG00000020943,ENSGALG00000021848,ENSGALG00000008898,ENSGALG00000006494,ENSGALG00000037603,ENSGALG00000030511,ENSGALG00000002588,ENSGALG00000023689,ENSGALG00000011499,ENSGALG00000005554,ENSGALG00000033090,ENSGALG00000023622,ENSGALG00000017343,ENSGALG00000007636,ENSGALG00000042055,ENSGALG00000016254,ENSGALG00000006702,ENSGALG00000005648,…
GO:0001948	glycoprotein binding	molecular_function	0.01312	1	8	2938	20	14870	ENSGALG00000011645,ENSGALG00000037784,ENSGALG00000003578,ENSGALG00000004048,ENSGALG00000030016,ENSGALG00000013031,ENSGALG00000007508,ENSGALG00000010053
GO:0065009	regulation of molecular function	biological_process	0.013393	1	371	2938	1749	14870	ENSGALG00000008380,ENSGALG00000028318,ENSGALG00000007409,ENSGALG00000001431,ENSGALG00000024470,ENSGALG00000041432,ENSGALG00000029402,ENSGALG00000032590,ENSGALG00000033885,ENSGALG00000025822,ENSGALG00000054196,ENSGALG00000040869,ENSGALG00000025937,ENSGALG00000010088,ENSGALG00000000887,ENSGALG00000005554,ENSGALG00000004249,ENSGALG00000016406,ENSGALG00000007114,ENSGALG00000042624,ENSGALG00000011278,…
GO:0090503	RNA phosphodiester bond hydrolysis, exonucleolytic	biological_process	0.013406	1	12	2938	32	14870	ENSGALG00000007767,ENSGALG00000009802,ENSGALG00000008372,ENSGALG00000035604,ENSGALG00000050799,ENSGALG00000010228,ENSGALG00000043545,ENSGALG00000011624,ENSGALG00000002426,ENSGALG00000010042,ENSGALG00000031512,ENSGALG00000017048
GO:0021953	central nervous system neuron differentiation	biological_process	0.01342	1	38	2938	140	14870	ENSGALG00000010175,ENSGALG00000047060,ENSGALG00000029393,ENSGALG00000014155,ENSGALG00000031615,ENSGALG00000036378,ENSGALG00000014555,ENSGALG00000001608,ENSGALG00000041592,ENSGALG00000041861,ENSGALG00000041370,ENSGALG00000023296,ENSGALG00000042241,ENSGALG00000003126,ENSGALG00000005409,ENSGALG00000031010,ENSGALG00000007794,ENSGALG00000009129,ENSGALG00000036869,ENSGALG00000000653,ENSGALG00000034967,…
GO:0009653	anatomical structure morphogenesis	biological_process	0.013523	1	384	2938	1862	14870	ENSGALG00000029692,ENSGALG00000010357,ENSGALG00000010936,ENSGALG00000013342,ENSGALG00000006609,ENSGALG00000004165,ENSGALG00000007531,ENSGALG00000000172,ENSGALG00000006707,ENSGALG00000007483,ENSGALG00000033404,ENSGALG00000037784,ENSGALG00000005678,ENSGALG00000030979,ENSGALG00000012456,ENSGALG00000026276,ENSGALG00000038948,ENSGALG00000001311,ENSGALG00000010179,ENSGALG00000037935,ENSGALG00000029024,…
GO:0070534	protein K63-linked ubiquitination	biological_process	0.013701	1	10	2938	26	14870	ENSGALG00000000699,ENSGALG00000036530,ENSGALG00000041432,ENSGALG00000042838,ENSGALG00000002929,ENSGALG00000052573,ENSGALG00000020793,ENSGALG00000012342,ENSGALG00000021656,ENSGALG00000042948
GO:0045292	mRNA cis splicing, via spliceosome	biological_process	0.013709	1	10	2938	24	14870	ENSGALG00000009421,ENSGALG00000037946,ENSGALG00000006843,ENSGALG00000008289,ENSGALG00000016949,ENSGALG00000033120,ENSGALG00000017207,ENSGALG00000004555,ENSGALG00000011745,ENSGALG00000005753
GO:0010761	fibroblast migration	biological_process	0.013717	1	10	2938	26	14870	ENSGALG00000031534,ENSGALG00000031642,ENSGALG00000016421,ENSGALG00000002138,ENSGALG00000003932,ENSGALG00000012865,ENSGALG00000041013,ENSGALG00000039322,ENSGALG00000000379,ENSGALG00000008866
GO:0060740	prostate gland epithelium morphogenesis	biological_process	0.014309	1	9	2938	22	14870	ENSGALG00000042055,ENSGALG00000007324,ENSGALG00000033404,ENSGALG00000030879,ENSGALG00000032713,ENSGALG00000002375,ENSGALG00000039474,ENSGALG00000032039,ENSGALG00000003473
GO:0046902	regulation of mitochondrial membrane permeability	biological_process	0.01449	1	9	2938	21	14870	ENSGALG00000005772,ENSGALG00000002497,ENSGALG00000006211,ENSGALG00000008675,ENSGALG00000034855,ENSGALG00000051135,ENSGALG00000031493,ENSGALG00000042761,ENSGALG00000031511
GO:0010008	endosome membrane	cellular_component	0.01458	1	45	2938	170	14870	ENSGALG00000042357,ENSGALG00000003439,ENSGALG00000002458,ENSGALG00000041797,ENSGALG00000053058,ENSGALG00000004357,ENSGALG00000012703,ENSGALG00000041533,ENSGALG00000003217,ENSGALG00000000606,ENSGALG00000001030,ENSGALG00000000950,ENSGALG00000033520,ENSGALG00000042482,ENSGALG00000001121,ENSGALG00000011724,ENSGALG00000042661,ENSGALG00000006161,ENSGALG00000015687,ENSGALG00000031529,ENSGALG00000042071,…
GO:0035791	platelet-derived growth factor receptor-beta signaling pathway	biological_process	0.014629	1	5	2938	9	14870	ENSGALG00000003855,ENSGALG00000003642,ENSGALG00000031511,ENSGALG00000012178,ENSGALG00000001021
GO:0071356	cellular response to tumor necrosis factor	biological_process	0.014785	1	29	2938	99	14870	ENSGALG00000007651,ENSGALG00000010997,ENSGALG00000024466,ENSGALG00000002138,ENSGALG00000000172,ENSGALG00000003473,ENSGALG00000009240,ENSGALG00000007114,ENSGALG00000002908,ENSGALG00000045642,ENSGALG00000008302,ENSGALG00000000785,ENSGALG00000005554,ENSGALG00000054196,ENSGALG00000053868,ENSGALG00000033520,ENSGALG00000039228,ENSGALG00000024391,ENSGALG00000034042,ENSGALG00000002963,ENSGALG00000031642,…
GO:0046940	nucleoside monophosphate phosphorylation	biological_process	0.014879	1	6	2938	11	14870	ENSGALG00000029150,ENSGALG00000011093,ENSGALG00000006305,ENSGALG00000020534,ENSGALG00000003597,ENSGALG00000011035
GO:2000543	positive regulation of gastrulation	biological_process	0.014887	1	4	2938	6	14870	ENSGALG00000016473,ENSGALG00000005409,ENSGALG00000043433,ENSGALG00000000122
GO:0001725	stress fiber	cellular_component	0.014902	1	15	2938	47	14870	ENSGALG00000011476,ENSGALG00000005285,ENSGALG00000003103,ENSGALG00000001183,ENSGALG00000005678,ENSGALG00000026159,ENSGALG00000012017,ENSGALG00000033300,ENSGALG00000003636,ENSGALG00000040244,ENSGALG00000033953,ENSGALG00000043092,ENSGALG00000027330,ENSGALG00000028567,ENSGALG00000003521
GO:0005092	GDP-dissociation inhibitor activity	molecular_function	0.014925	1	6	2938	11	14870	ENSGALG00000049395,ENSGALG00000037603,ENSGALG00000008443,ENSGALG00000003113,ENSGALG00000016421,ENSGALG00000011738
GO:0030902	hindbrain development	biological_process	0.014958	1	28	2938	98	14870	ENSGALG00000017242,ENSGALG00000011169,ENSGALG00000031615,ENSGALG00000014155,ENSGALG00000005441,ENSGALG00000036114,ENSGALG00000013342,ENSGALG00000003424,ENSGALG00000003369,ENSGALG00000000607,ENSGALG00000011238,ENSGALG00000007370,ENSGALG00000001183,ENSGALG00000042241,ENSGALG00000040971,ENSGALG00000032415,ENSGALG00000037082,ENSGALG00000005409,ENSGALG00000037935,ENSGALG00000050797,ENSGALG00000001965,…
GO:0010172	embryonic body morphogenesis	biological_process	0.015158	1	4	2938	7	14870	ENSGALG00000035419,ENSGALG00000008452,ENSGALG00000037784,ENSGALG00000011645
GO:0048646	anatomical structure formation involved in morphogenesis	biological_process	0.015189	1	168	2938	764	14870	ENSGALG00000040755,ENSGALG00000003589,ENSGALG00000034855,ENSGALG00000006035,ENSGALG00000007651,ENSGALG00000043039,ENSGALG00000015204,ENSGALG00000032702,ENSGALG00000004044,ENSGALG00000003267,ENSGALG00000003369,ENSGALG00000028721,ENSGALG00000002375,ENSGALG00000001331,ENSGALG00000008018,ENSGALG00000004263,ENSGALG00000016473,ENSGALG00000008477,ENSGALG00000033520,ENSGALG00000037939,ENSGALG00000036378,…
GO:0045597	positive regulation of cell differentiation	biological_process	0.015242	1	124	2938	552	14870	ENSGALG00000010179,ENSGALG00000007441,ENSGALG00000026865,ENSGALG00000037935,ENSGALG00000037082,ENSGALG00000008206,ENSGALG00000040087,ENSGALG00000012799,ENSGALG00000033405,ENSGALG00000003578,ENSGALG00000005378,ENSGALG00000040606,ENSGALG00000003977,ENSGALG00000003770,ENSGALG00000039682,ENSGALG00000029692,ENSGALG00000010936,ENSGALG00000026744,ENSGALG00000036114,ENSGALG00000035419,ENSGALG00000012620,…
GO:0060117	auditory receptor cell development	biological_process	0.015275	1	8	2938	19	14870	ENSGALG00000007650,ENSGALG00000039786,ENSGALG00000013624,ENSGALG00000039170,ENSGALG00000020726,ENSGALG00000008866,ENSGALG00000002744,ENSGALG00000040272
GO:0044710	single-organism metabolic process	biological_process	0.015425	1	743	2938	3546	14870	ENSGALG00000001864,ENSGALG00000034988,ENSGALG00000033522,ENSGALG00000033301,ENSGALG00000029367,ENSGALG00000000843,ENSGALG00000015075,ENSGALG00000052243,ENSGALG00000031408,ENSGALG00000008538,ENSGALG00000000603,ENSGALG00000032986,ENSGALG00000006543,ENSGALG00000037097,ENSGALG00000001727,ENSGALG00000050797,ENSGALG00000004591,ENSGALG00000030932,ENSGALG00000054306,ENSGALG00000035576,ENSGALG00000006612,…
GO:0007275	multicellular organismal development	biological_process	0.015456	1	595	2938	2918	14870	ENSGALG00000008358,ENSGALG00000033129,ENSGALG00000002734,ENSGALG00000007650,ENSGALG00000010179,ENSGALG00000037935,ENSGALG00000029024,ENSGALG00000027165,ENSGALG00000037784,ENSGALG00000038948,ENSGALG00000003712,ENSGALG00000029692,ENSGALG00000010936,ENSGALG00000013342,ENSGALG00000039587,ENSGALG00000004165,ENSGALG00000000172,ENSGALG00000033517,ENSGALG00000007483,ENSGALG00000043460,ENSGALG00000013431,…
GO:0016477	cell migration	biological_process	0.015653	1	187	2938	865	14870	ENSGALG00000001608,ENSGALG00000032658,ENSGALG00000001143,ENSGALG00000033051,ENSGALG00000026983,ENSGALG00000016421,ENSGALG00000053868,ENSGALG00000028341,ENSGALG00000005622,ENSGALG00000000311,ENSGALG00000003642,ENSGALG00000031642,ENSGALG00000007794,ENSGALG00000011300,ENSGALG00000029378,ENSGALG00000033300,ENSGALG00000042308,ENSGALG00000000785,ENSGALG00000021442,ENSGALG00000048035,ENSGALG00000012342,…
GO:0061419	positive regulation of transcription from RNA polymerase II promoter in response to hypoxia	biological_process	0.015746	1	3	2938	4	14870	ENSGALG00000014365,ENSGALG00000002375,ENSGALG00000009240
GO:0009968	negative regulation of signal transduction	biological_process	0.015856	1	163	2938	734	14870	ENSGALG00000005378,ENSGALG00000004048,ENSGALG00000026293,ENSGALG00000002963,ENSGALG00000015184,ENSGALG00000025907,ENSGALG00000008302,ENSGALG00000011402,ENSGALG00000009240,ENSGALG00000006821,ENSGALG00000002131,ENSGALG00000034967,ENSGALG00000014861,ENSGALG00000037301,ENSGALG00000007324,ENSGALG00000005790,ENSGALG00000004569,ENSGALG00000012934,ENSGALG00000008281,ENSGALG00000041432,ENSGALG00000040297,…
GO:0042720	mitochondrial inner membrane peptidase complex	cellular_component	0.015877	1	2	2938	2	14870	ENSGALG00000012128,ENSGALG00000009485
GO:0072216	positive regulation of metanephros development	biological_process	0.015928	1	4	2938	6	14870	ENSGALG00000005936,ENSGALG00000005554,ENSGALG00000003642,ENSGALG00000012178
GO:0060284	regulation of cell development	biological_process	0.015939	1	135	2938	618	14870	ENSGALG00000000703,ENSGALG00000002515,ENSGALG00000033090,ENSGALG00000042308,ENSGALG00000048035,ENSGALG00000008073,ENSGALG00000002234,ENSGALG00000019019,ENSGALG00000001608,ENSGALG00000008898,ENSGALG00000033051,ENSGALG00000023296,ENSGALG00000016421,ENSGALG00000000311,ENSGALG00000035701,ENSGALG00000008150,ENSGALG00000007794,ENSGALG00000017358,ENSGALG00000002922,ENSGALG00000005134,ENSGALG00000034584,…
GO:0070886	positive regulation of calcineurin-NFAT signaling cascade	biological_process	0.016023	1	5	2938	9	14870	ENSGALG00000006979,ENSGALG00000033510,ENSGALG00000008302,ENSGALG00000034251,ENSGALG00000008349
GO:0030898	actin-dependent ATPase activity	molecular_function	0.016093	1	3	2938	4	14870	ENSGALG00000043092,ENSGALG00000001183,ENSGALG00000001571
GO:0042147	retrograde transport, endosome to Golgi	biological_process	0.016135	1	19	2938	61	14870	ENSGALG00000000835,ENSGALG00000042071,ENSGALG00000003880,ENSGALG00000011651,ENSGALG00000015546,ENSGALG00000005951,ENSGALG00000005637,ENSGALG00000001521,ENSGALG00000041153,ENSGALG00000004172,ENSGALG00000042948,ENSGALG00000026278,ENSGALG00000006101,ENSGALG00000004326,ENSGALG00000004255,ENSGALG00000016806,ENSGALG00000012974,ENSGALG00000029582,ENSGALG00000000769
GO:0019222	regulation of metabolic process	biological_process	0.016142	1	877	2938	4275	14870	ENSGALG00000034076,ENSGALG00000003429,ENSGALG00000009147,ENSGALG00000012703,ENSGALG00000026098,ENSGALG00000021637,ENSGALG00000029023,ENSGALG00000011124,ENSGALG00000001459,ENSGALG00000040270,ENSGALG00000037522,ENSGALG00000005753,ENSGALG00000000972,ENSGALG00000015978,ENSGALG00000003933,ENSGALG00000003860,ENSGALG00000003492,ENSGALG00000027777,ENSGALG00000008725,ENSGALG00000026159,ENSGALG00000002288,…
GO:0006614	SRP-dependent cotranslational protein targeting to membrane	biological_process	0.01645	1	7	2938	14	14870	ENSGALG00000005966,ENSGALG00000013569,ENSGALG00000028683,ENSGALG00000036300,ENSGALG00000011403,ENSGALG00000009592,ENSGALG00000002062
GO:0051788	response to misfolded protein	biological_process	0.016528	1	8	2938	18	14870	ENSGALG00000034104,ENSGALG00000006960,ENSGALG00000041432,ENSGALG00000041962,ENSGALG00000042948,ENSGALG00000033705,ENSGALG00000011332,ENSGALG00000004165
GO:0071218	cellular response to misfolded protein	biological_process	0.016528	1	8	2938	18	14870	ENSGALG00000006960,ENSGALG00000034104,ENSGALG00000041432,ENSGALG00000041962,ENSGALG00000011332,ENSGALG00000004165,ENSGALG00000033705,ENSGALG00000042948
GO:0005622	intracellular	cellular_component	0.016553	1	1861	2938	9233	14870	ENSGALG00000038097,ENSGALG00000012703,ENSGALG00000030776,ENSGALG00000029023,ENSGALG00000001459,ENSGALG00000047199,ENSGALG00000034562,ENSGALG00000001664,ENSGALG00000009147,ENSGALG00000015978,ENSGALG00000005842,ENSGALG00000037522,ENSGALG00000011116,ENSGALG00000027777,ENSGALG00000002288,ENSGALG00000026159,ENSGALG00000011902,ENSGALG00000003199,ENSGALG00000034373,ENSGALG00000003933,ENSGALG00000039734,…
0038515,ENSGALG00000006843,ENSGALG00000030011,ENSGALG00000000785,ENSGALG00000000950,ENSGALG00000001030,ENSGALG00000029343,ENSGALG00000040902,ENSGALG00000007101,ENSGALG00000047359,ENSGALG00000001905,ENSGALG00000000991,ENSGALG00000026279,ENSGALG00000033051,ENSGALG00000033149,ENSGALG00000027546,ENSGALG00000002023,ENSGALG00000031493,ENSGALG00000046656,ENSGALG00000010627,ENSGALG00000005134,ENSGALG0000…
GO:0006612	protein targeting to membrane	biological_process	0.016767	1	20	2938	61	14870	ENSGALG00000031529,ENSGALG00000011403,ENSGALG00000008477,ENSGALG00000016421,ENSGALG00000031551,ENSGALG00000031372,ENSGALG00000013210,ENSGALG00000023099,ENSGALG00000008302,ENSGALG00000005966,ENSGALG00000036300,ENSGALG00000007476,ENSGALG00000011506,ENSGALG00000000209,ENSGALG00000009592,ENSGALG00000038810,ENSGALG00000002062,ENSGALG00000002095,ENSGALG00000013569,ENSGALG00000028683
GO:0030516	regulation of axon extension	biological_process	0.016783	1	17	2938	57	14870	ENSGALG00000004048,ENSGALG00000003977,ENSGALG00000023626,ENSGALG00000003203,ENSGALG00000003578,ENSGALG00000001412,ENSGALG00000008297,ENSGALG00000011686,ENSGALG00000003693,ENSGALG00000001171,ENSGALG00000002294,ENSGALG00000001079,ENSGALG00000007615,ENSGALG00000002515,ENSGALG00000006563,ENSGALG00000007531,ENSGALG00000032029
GO:0007200	phospholipase C-activating G-protein coupled receptor signaling pathway	biological_process	0.016869	1	20	2938	61	14870	ENSGALG00000023379,ENSGALG00000038000,ENSGALG00000040959,ENSGALG00000010357,ENSGALG00000017327,ENSGALG00000027965,ENSGALG00000004101,ENSGALG00000037223,ENSGALG00000002570,ENSGALG00000004111,ENSGALG00000002473,ENSGALG00000007794,ENSGALG00000016687,ENSGALG00000004127,ENSGALG00000005293,ENSGALG00000005476,ENSGALG00000012934,ENSGALG00000007650,ENSGALG00000003238,ENSGALG00000013604
GO:0060218	hematopoietic stem cell differentiation	biological_process	0.016873	1	6	2938	12	14870	ENSGALG00000008132,ENSGALG00000009240,ENSGALG00000023296,ENSGALG00000009476,ENSGALG00000032029,ENSGALG00000003473
GO:0044437	vacuolar part	cellular_component	0.016891	1	34	2938	121	14870	ENSGALG00000003256,ENSGALG00000002131,ENSGALG00000034747,ENSGALG00000002450,ENSGALG00000002237,ENSGALG00000034328,ENSGALG00000004215,ENSGALG00000005696,ENSGALG00000007476,ENSGALG00000002207,ENSGALG00000005716,ENSGALG00000005631,ENSGALG00000036380,ENSGALG00000003770,ENSGALG00000000769,ENSGALG00000023757,ENSGALG00000028561,ENSGALG00000011436,ENSGALG00000004413,ENSGALG00000040393,ENSGALG00000007456,…
GO:0043177	organic acid binding	molecular_function	0.017031	1	39	2938	145	14870	ENSGALG00000011499,ENSGALG00000023689,ENSGALG00000030511,ENSGALG00000002588,ENSGALG00000037603,ENSGALG00000006494,ENSGALG00000011859,ENSGALG00000021848,ENSGALG00000008898,ENSGALG00000020943,ENSGALG00000025945,ENSGALG00000040866,ENSGALG00000026033,ENSGALG00000028039,ENSGALG00000043064,ENSGALG00000037841,ENSGALG00000003071,ENSGALG00000005648,ENSGALG00000006702,ENSGALG00000016254,ENSGALG00000042055,…
GO:0003707	steroid hormone receptor activity	molecular_function	0.017045	1	16	2938	51	14870	ENSGALG00000001080,ENSGALG00000033941,ENSGALG00000008519,ENSGALG00000016675,ENSGALG00000000887,ENSGALG00000002588,ENSGALG00000037935,ENSGALG00000042055,ENSGALG00000043727,ENSGALG00000040017,ENSGALG00000033404,ENSGALG00000033090,ENSGALG00000004285,ENSGALG00000005708,ENSGALG00000030879,ENSGALG00000038059
GO:0016835	carbon-oxygen lyase activity	molecular_function	0.017083	1	19	2938	59	14870	ENSGALG00000009875,ENSGALG00000012011,ENSGALG00000007848,ENSGALG00000002187,ENSGALG00000016664,ENSGALG00000033170,ENSGALG00000005896,ENSGALG00000021340,ENSGALG00000011932,ENSGALG00000030396,ENSGALG00000002377,ENSGALG00000009254,ENSGALG00000014528,ENSGALG00000016196,ENSGALG00000014526,ENSGALG00000006367,ENSGALG00000016898,ENSGALG00000016536,ENSGALG00000001586
GO:0006464	cellular protein modification process	biological_process	0.017244	1	554	2938	2683	14870	ENSGALG00000006854,ENSGALG00000027762,ENSGALG00000006969,ENSGALG00000004971,ENSGALG00000010294,ENSGALG00000032746,ENSGALG00000015490,ENSGALG00000032618,ENSGALG00000026229,ENSGALG00000021362,ENSGALG00000049551,ENSGALG00000003757,ENSGALG00000036264,ENSGALG00000008625,ENSGALG00000010096,ENSGALG00000021572,ENSGALG00000011419,ENSGALG00000020615,ENSGALG00000039322,ENSGALG00000043754,ENSGALG00000012178,…
GO:0036211	protein modification process	biological_process	0.017244	1	554	2938	2683	14870	ENSGALG00000033678,ENSGALG00000049536,ENSGALG00000003642,ENSGALG00000031372,ENSGALG00000017181,ENSGALG00000044406,ENSGALG00000036021,ENSGALG00000040971,ENSGALG00000005622,ENSGALG00000001245,ENSGALG00000002634,ENSGALG00000012342,ENSGALG00000010744,ENSGALG00000002929,ENSGALG00000019019,ENSGALG00000043372,ENSGALG00000048035,ENSGALG00000008151,ENSGALG00000008616,ENSGALG00000050797,ENSGALG00000042148,…
GO:0016460	myosin II complex	cellular_component	0.0173	1	3	2938	4	14870	ENSGALG00000043092,ENSGALG00000028567,ENSGALG00000001183
GO:0005080	protein kinase C binding	molecular_function	0.017589	1	11	2938	29	14870	ENSGALG00000040224,ENSGALG00000017358,ENSGALG00000011300,ENSGALG00000039710,ENSGALG00000003977,ENSGALG00000000379,ENSGALG00000000122,ENSGALG00000012023,ENSGALG00000001926,ENSGALG00000001214,ENSGALG00000037726
GO:0048583	regulation of response to stimulus	biological_process	0.017683	1	480	2938	2324	14870	ENSGALG00000033365,ENSGALG00000043582,ENSGALG00000001446,ENSGALG00000030775,ENSGALG00000042838,ENSGALG00000039682,ENSGALG00000005688,ENSGALG00000013369,ENSGALG00000041202,ENSGALG00000039163,ENSGALG00000034500,ENSGALG00000012799,ENSGALG00000006211,ENSGALG00000012178,ENSGALG00000016507,ENSGALG00000002908,ENSGALG00000006824,ENSGALG00000038504,ENSGALG00000002424,ENSGALG00000012620,ENSGALG00000010949,…
GO:0017080	sodium channel regulator activity	molecular_function	0.017993	1	7	2938	15	14870	ENSGALG00000006490,ENSGALG00000047060,ENSGALG00000029694,ENSGALG00000007409,ENSGALG00000025937,ENSGALG00000007320,ENSGALG00000008351
GO:0007399	nervous system development	biological_process	0.018084	1	284	2938	1371	14870	ENSGALG00000008898,ENSGALG00000001608,ENSGALG00000023296,ENSGALG00000051055,ENSGALG00000026983,ENSGALG00000003259,ENSGALG00000031642,ENSGALG00000008150,ENSGALG00000047578,ENSGALG00000002515,ENSGALG00000011300,ENSGALG00000042308,ENSGALG00000034737,ENSGALG00000010583,ENSGALG00000042739,ENSGALG00000033510,ENSGALG00000037494,ENSGALG00000021569,ENSGALG00000001328,ENSGALG00000021647,ENSGALG00000042538,…
GO:0042157	lipoprotein metabolic process	biological_process	0.018548	1	28	2938	95	14870	ENSGALG00000043754,ENSGALG00000003665,ENSGALG00000053511,ENSGALG00000003909,ENSGALG00000050787,ENSGALG00000031372,ENSGALG00000006995,ENSGALG00000031551,ENSGALG00000026229,ENSGALG00000039883,ENSGALG00000043734,ENSGALG00000007592,ENSGALG00000041163,ENSGALG00000001563,ENSGALG00000038810,ENSGALG00000000857,ENSGALG00000007362,ENSGALG00000027762,ENSGALG00000027714,ENSGALG00000004002,ENSGALG00000008525,…
GO:0018205	peptidyl-lysine modification	biological_process	0.018626	1	59	2938	236	14870	ENSGALG00000010096,ENSGALG00000035911,ENSGALG00000005531,ENSGALG00000005452,ENSGALG00000011104,ENSGALG00000002013,ENSGALG00000027838,ENSGALG00000000843,ENSGALG00000008146,ENSGALG00000041722,ENSGALG00000004531,ENSGALG00000009352,ENSGALG00000017079,ENSGALG00000000603,ENSGALG00000003068,ENSGALG00000032173,ENSGALG00000041433,ENSGALG00000041641,ENSGALG00000017524,ENSGALG00000034013,ENSGALG00000000747,…
GO:0070207	protein homotrimerization	biological_process	0.018832	1	8	2938	19	14870	ENSGALG00000037556,ENSGALG00000030931,ENSGALG00000028996,ENSGALG00000038420,ENSGALG00000043545,ENSGALG00000020745,ENSGALG00000042838,ENSGALG00000015441
GO:0001667	ameboidal-type cell migration	biological_process	0.018923	1	63	2938	262	14870	ENSGALG00000011855,ENSGALG00000003118,ENSGALG00000014899,ENSGALG00000012178,ENSGALG00000027476,ENSGALG00000011686,ENSGALG00000043754,ENSGALG00000012799,ENSGALG00000003578,ENSGALG00000012865,ENSGALG00000003932,ENSGALG00000008297,ENSGALG00000001412,ENSGALG00000039710,ENSGALG00000021647,ENSGALG00000001654,ENSGALG00000001926,ENSGALG00000036114,ENSGALG00000003855,ENSGALG00000013342,ENSGALG00000037301,…
GO:0005794	Golgi apparatus	cellular_component	0.018939	1	184	2938	838	14870	ENSGALG00000036293,ENSGALG00000033171,ENSGALG00000001883,ENSGALG00000010125,ENSGALG00000005772,ENSGALG00000036477,ENSGALG00000032418,ENSGALG00000002412,ENSGALG00000040784,ENSGALG00000002734,ENSGALG00000001238,ENSGALG00000021636,ENSGALG00000003880,ENSGALG00000012620,ENSGALG00000006141,ENSGALG00000050948,ENSGALG00000004215,ENSGALG00000040741,ENSGALG00000009900,ENSGALG00000035768,ENSGALG00000031067,…
GO:0016310	phosphorylation	biological_process	0.01896	1	327	2938	1545	14870	ENSGALG00000035237,ENSGALG00000006609,ENSGALG00000006707,ENSGALG00000024466,ENSGALG00000030024,ENSGALG00000037784,ENSGALG00000012456,ENSGALG00000005884,ENSGALG00000008520,ENSGALG00000003712,ENSGALG00000045642,ENSGALG00000037935,ENSGALG00000033754,ENSGALG00000025876,ENSGALG00000000055,ENSGALG00000026428,ENSGALG00000015571,ENSGALG00000026077,ENSGALG00000003578,ENSGALG00000025751,ENSGALG00000008358,…
GO:0042325	regulation of phosphorylation	biological_process	0.018985	1	210	2938	961	14870	ENSGALG00000008302,ENSGALG00000036806,ENSGALG00000028664,ENSGALG00000025907,ENSGALG00000033993,ENSGALG00000035814,ENSGALG00000011402,ENSGALG00000009574,ENSGALG00000031331,ENSGALG00000002131,ENSGALG00000011035,ENSGALG00000035419,ENSGALG00000037301,ENSGALG00000054976,ENSGALG00000053575,ENSGALG00000003103,ENSGALG00000040672,ENSGALG00000040224,ENSGALG00000003932,ENSGALG00000011910,ENSGALG00000003770,…
GO:0015858	nucleoside transport	biological_process	0.019067	1	8	2938	18	14870	ENSGALG00000007467,ENSGALG00000030863,ENSGALG00000005095,ENSGALG00000010182,ENSGALG00000010497,ENSGALG00000008675,ENSGALG00000002621,ENSGALG00000001938
GO:0060534	trachea cartilage development	biological_process	0.019289	1	4	2938	6	14870	ENSGALG00000037935,ENSGALG00000033404,ENSGALG00000030030,ENSGALG00000032029
GO:0005774	vacuolar membrane	cellular_component	0.019353	1	33	2938	118	14870	ENSGALG00000011436,ENSGALG00000028561,ENSGALG00000004413,ENSGALG00000003770,ENSGALG00000023757,ENSGALG00000000769,ENSGALG00000005631,ENSGALG00000036380,ENSGALG00000005716,ENSGALG00000034328,ENSGALG00000004215,ENSGALG00000002207,ENSGALG00000005696,ENSGALG00000007476,ENSGALG00000002450,ENSGALG00000034747,ENSGALG00000002237,ENSGALG00000002131,ENSGALG00000003256,ENSGALG00000055010,ENSGALG00000002798,…
GO:0036363	transforming growth factor beta activation	biological_process	0.019488	1	5	2938	10	14870	ENSGALG00000003770,ENSGALG00000010875,ENSGALG00000014970,ENSGALG00000010175,ENSGALG00000008341
GO:0034979	NAD-dependent protein deacetylase activity	molecular_function	0.019686	1	6	2938	12	14870	ENSGALG00000002634,ENSGALG00000012692,ENSGALG00000007244,ENSGALG00000001245,ENSGALG00000007286,ENSGALG00000039710
GO:0061564	axon development	biological_process	0.019962	1	71	2938	315	14870	ENSGALG00000043088,ENSGALG00000047060,ENSGALG00000042308,ENSGALG00000001171,ENSGALG00000002515,ENSGALG00000011300,ENSGALG00000019019,ENSGALG00000000112,ENSGALG00000007101,ENSGALG00000031529,ENSGALG00000008898,ENSGALG00000001608,ENSGALG00000003203,ENSGALG00000036378,ENSGALG00000007794,ENSGALG00000002556,ENSGALG00000002375,ENSGALG00000027891,ENSGALG00000040971,ENSGALG00000042241,ENSGALG00000009129,…
GO:0042803	protein homodimerization activity	molecular_function	0.020037	1	121	2938	527	14870	ENSGALG00000037485,ENSGALG00000006217,ENSGALG00000003281,ENSGALG00000038504,ENSGALG00000011402,ENSGALG00000007382,ENSGALG00000030925,ENSGALG00000002463,ENSGALG00000034688,ENSGALG00000029692,ENSGALG00000037301,ENSGALG00000039587,ENSGALG00000037787,ENSGALG00000002095,ENSGALG00000028998,ENSGALG00000009655,ENSGALG00000001184,ENSGALG00000033365,ENSGALG00000004048,ENSGALG00000040167,ENSGALG00000014607,…
GO:0060512	prostate gland morphogenesis	biological_process	0.020332	1	9	2938	23	14870	ENSGALG00000042055,ENSGALG00000033404,ENSGALG00000007324,ENSGALG00000030879,ENSGALG00000032713,ENSGALG00000032039,ENSGALG00000003473,ENSGALG00000002375,ENSGALG00000039474
GO:2000010	positive regulation of protein localization to cell surface	biological_process	0.020568	1	5	2938	10	14870	ENSGALG00000010175,ENSGALG00000033110,ENSGALG00000003126,ENSGALG00000012974,ENSGALG00000015441
GO:0030301	cholesterol transport	biological_process	0.020686	1	16	2938	49	14870	ENSGALG00000005554,ENSGALG00000041687,ENSGALG00000030548,ENSGALG00000007114,ENSGALG00000038059,ENSGALG00000010237,ENSGALG00000012620,ENSGALG00000003242,ENSGALG00000043734,ENSGALG00000036894,ENSGALG00000006968,ENSGALG00000012879,ENSGALG00000012974,ENSGALG00000014607,ENSGALG00000014899,ENSGALG00000032986
GO:1901028	regulation of mitochondrial outer membrane permeabilization involved in apoptotic signaling pathway	biological_process	0.020825	1	4	2938	6	14870	ENSGALG00000008675,ENSGALG00000005772,ENSGALG00000031511,ENSGALG00000042761
GO:0032373	positive regulation of sterol transport	biological_process	0.020836	1	6	2938	13	14870	ENSGALG00000012974,ENSGALG00000007114,ENSGALG00000012620,ENSGALG00000005554,ENSGALG00000043734,ENSGALG00000038059
GO:0032376	positive regulation of cholesterol transport	biological_process	0.020836	1	6	2938	13	14870	ENSGALG00000005554,ENSGALG00000043734,ENSGALG00000038059,ENSGALG00000012974,ENSGALG00000007114,ENSGALG00000012620
GO:0004114	3',5'-cyclic-nucleotide phosphodiesterase activity	molecular_function	0.020964	1	9	2938	26	14870	ENSGALG00000011094,ENSGALG00000014727,ENSGALG00000006035,ENSGALG00000037029,ENSGALG00000013941,ENSGALG00000050456,ENSGALG00000039022,ENSGALG00000025735,ENSGALG00000003675
GO:2000586	regulation of platelet-derived growth factor receptor-beta signaling pathway	biological_process	0.021325	1	3	2938	4	14870	ENSGALG00000001021,ENSGALG00000003855,ENSGALG00000031511
GO:0012505	endomembrane system	cellular_component	0.021499	1	453	2938	2155	14870	ENSGALG00000041700,ENSGALG00000008404,ENSGALG00000003774,ENSGALG00000029582,ENSGALG00000004424,ENSGALG00000002765,ENSGALG00000032415,ENSGALG00000043035,ENSGALG00000014638,ENSGALG00000001121,ENSGALG00000033520,ENSGALG00000012404,ENSGALG00000005659,ENSGALG00000008432,ENSGALG00000002284,ENSGALG00000002375,ENSGALG00000003217,ENSGALG00000001325,ENSGALG00000038338,ENSGALG00000037375,ENSGALG00000010768,…
GO:0023052	signaling	biological_process	0.021671	1	786	2938	3879	14870	ENSGALG00000035185,ENSGALG00000001826,ENSGALG00000028037,ENSGALG00000007111,ENSGALG00000015443,ENSGALG00000009559,ENSGALG00000026780,ENSGALG00000043671,ENSGALG00000000545,ENSGALG00000028561,ENSGALG00000048938,ENSGALG00000001412,ENSGALG00000005476,ENSGALG00000037136,ENSGALG00000000518,ENSGALG00000052629,ENSGALG00000014899,ENSGALG00000000853,ENSGALG00000007252,ENSGALG00000044218,ENSGALG00000032181,…
GO:0043401	steroid hormone mediated signaling pathway	biological_process	0.021706	1	15	2938	48	14870	ENSGALG00000000887,ENSGALG00000004285,ENSGALG00000005708,ENSGALG00000038059,ENSGALG00000002588,ENSGALG00000037935,ENSGALG00000043727,ENSGALG00000042055,ENSGALG00000008519,ENSGALG00000001080,ENSGALG00000040017,ENSGALG00000033941,ENSGALG00000016675,ENSGALG00000033404,ENSGALG00000033090
GO:0007420	brain development	biological_process	0.021751	1	91	2938	403	14870	ENSGALG00000039474,ENSGALG00000037935,ENSGALG00000001965,ENSGALG00000015184,ENSGALG00000037082,ENSGALG00000008537,ENSGALG00000030931,ENSGALG00000030353,ENSGALG00000039108,ENSGALG00000040606,ENSGALG00000004048,ENSGALG00000033365,ENSGALG00000011910,ENSGALG00000013342,ENSGALG00000036114,ENSGALG00000035419,ENSGALG00000003424,ENSGALG00000026744,ENSGALG00000000540,ENSGALG00000004066,ENSGALG00000034967,…
GO:1902532	negative regulation of intracellular signal transduction	biological_process	0.021819	1	78	2938	327	14870	ENSGALG00000011207,ENSGALG00000003217,ENSGALG00000032702,ENSGALG00000006035,ENSGALG00000014727,ENSGALG00000007456,ENSGALG00000000209,ENSGALG00000007651,ENSGALG00000002634,ENSGALG00000008073,ENSGALG00000005507,ENSGALG00000005648,ENSGALG00000007515,ENSGALG00000039409,ENSGALG00000008355,ENSGALG00000036742,ENSGALG00000008018,ENSGALG00000016421,ENSGALG00000014638,ENSGALG00000001220,ENSGALG00000015004,…
GO:0009605	response to external stimulus	biological_process	0.021899	1	275	2938	1282	14870	ENSGALG00000033365,ENSGALG00000030775,ENSGALG00000005688,ENSGALG00000006211,ENSGALG00000043754,ENSGALG00000012178,ENSGALG00000009900,ENSGALG00000016507,ENSGALG00000004215,ENSGALG00000028871,ENSGALG00000039982,ENSGALG00000008473,ENSGALG00000011104,ENSGALG00000049551,ENSGALG00000023626,ENSGALG00000025945,ENSGALG00000024082,ENSGALG00000021656,ENSGALG00000041353,ENSGALG00000043433,ENSGALG00000039170,…
GO:0042641	actomyosin	cellular_component	0.022118	1	16	2938	54	14870	ENSGALG00000026159,ENSGALG00000011476,ENSGALG00000003103,ENSGALG00000003521,ENSGALG00000028567,ENSGALG00000027330,ENSGALG00000003636,ENSGALG00000011278,ENSGALG00000012017,ENSGALG00000033300,ENSGALG00000005285,ENSGALG00000005678,ENSGALG00000001183,ENSGALG00000040244,ENSGALG00000033953,ENSGALG00000043092
GO:0006271	DNA strand elongation involved in DNA replication	biological_process	0.022391	1	6	2938	12	14870	ENSGALG00000007665,ENSGALG00000008538,ENSGALG00000004037,ENSGALG00000002288,ENSGALG00000012915,ENSGALG00000016676
GO:0044093	positive regulation of molecular function	biological_process	0.022414	1	220	2938	1027	14870	ENSGALG00000011297,ENSGALG00000003712,ENSGALG00000045642,ENSGALG00000001311,ENSGALG00000040157,ENSGALG00000027483,ENSGALG00000039322,ENSGALG00000016419,ENSGALG00000008473,ENSGALG00000024466,ENSGALG00000029692,ENSGALG00000035237,ENSGALG00000011104,ENSGALG00000001446,ENSGALG00000003819,ENSGALG00000042838,ENSGALG00000039682,ENSGALG00000002395,ENSGALG00000030775,ENSGALG00000003578,ENSGALG00000008358,…
GO:0008408	3'-5' exonuclease activity	molecular_function	0.022593	1	14	2938	41	14870	ENSGALG00000036642,ENSGALG00000010228,ENSGALG00000043545,ENSGALG00000050799,ENSGALG00000007665,ENSGALG00000035604,ENSGALG00000052646,ENSGALG00000007767,ENSGALG00000009802,ENSGALG00000003365,ENSGALG00000045721,ENSGALG00000010042,ENSGALG00000031512,ENSGALG00000011624
GO:0016776	phosphotransferase activity, phosphate group as acceptor	molecular_function	0.022673	1	11	2938	29	14870	ENSGALG00000046656,ENSGALG00000020534,ENSGALG00000008385,ENSGALG00000011093,ENSGALG00000015230,ENSGALG00000005336,ENSGALG00000011035,ENSGALG00000038044,ENSGALG00000003597,ENSGALG00000006305,ENSGALG00000029150
GO:2000392	regulation of lamellipodium morphogenesis	biological_process	0.022709	1	4	2938	7	14870	ENSGALG00000003855,ENSGALG00000032746,ENSGALG00000012799,ENSGALG00000033300
GO:0002067	glandular epithelial cell differentiation	biological_process	0.022763	1	14	2938	42	14870	ENSGALG00000042055,ENSGALG00000033404,ENSGALG00000036869,ENSGALG00000005378,ENSGALG00000007324,ENSGALG00000037082,ENSGALG00000004285,ENSGALG00000032713,ENSGALG00000003518,ENSGALG00000010179,ENSGALG00000009476,ENSGALG00000002375,ENSGALG00000037935,ENSGALG00000036114
GO:0097513	myosin II filament	cellular_component	0.022765	1	2	2938	2	14870	ENSGALG00000043092,ENSGALG00000001183
GO:0008630	intrinsic apoptotic signaling pathway in response to DNA damage	biological_process	0.022861	1	19	2938	60	14870	ENSGALG00000001366,ENSGALG00000045534,ENSGALG00000028998,ENSGALG00000044383,ENSGALG00000002771,ENSGALG00000031493,ENSGALG00000012584,ENSGALG00000006969,ENSGALG00000001728,ENSGALG00000005772,ENSGALG00000013356,ENSGALG00000008018,ENSGALG00000006211,ENSGALG00000042469,ENSGALG00000036642,ENSGALG00000007324,ENSGALG00000030931,ENSGALG00000051135,ENSGALG00000042077
GO:0001932	regulation of protein phosphorylation	biological_process	0.023067	1	193	2938	883	14870	ENSGALG00000025735,ENSGALG00000001021,ENSGALG00000030800,ENSGALG00000031529,ENSGALG00000002765,ENSGALG00000032925,ENSGALG00000014638,ENSGALG00000000685,ENSGALG00000004263,ENSGALG00000029980,ENSGALG00000016779,ENSGALG00000002375,ENSGALG00000001946,ENSGALG00000016241,ENSGALG00000003485,ENSGALG00000047289,ENSGALG00000004999,ENSGALG00000000209,ENSGALG00000008411,ENSGALG00000014727,ENSGALG00000048930,…
GO:0001503	ossification	biological_process	0.023268	1	57	2938	234	14870	ENSGALG00000039322,ENSGALG00000009129,ENSGALG00000009929,ENSGALG00000009900,ENSGALG00000001079,ENSGALG00000003114,ENSGALG00000030115,ENSGALG00000045642,ENSGALG00000040017,ENSGALG00000011046,ENSGALG00000003473,ENSGALG00000030030,ENSGALG00000009559,ENSGALG00000036114,ENSGALG00000037301,ENSGALG00000006453,ENSGALG00000012620,ENSGALG00000000172,ENSGALG00000037787,ENSGALG00000003770,ENSGALG00000039710,…
GO:0061138	morphogenesis of a branching epithelium	biological_process	0.023356	1	34	2938	129	14870	ENSGALG00000053640,ENSGALG00000011358,ENSGALG00000008351,ENSGALG00000006775,ENSGALG00000029024,ENSGALG00000030979,ENSGALG00000037784,ENSGALG00000039786,ENSGALG00000031493,ENSGALG00000013342,ENSGALG00000036114,ENSGALG00000003473,ENSGALG00000030030,ENSGALG00000034688,ENSGALG00000008473,ENSGALG00000037301,ENSGALG00000012620,ENSGALG00000007324,ENSGALG00000040021,ENSGALG00000043033,ENSGALG00000002375,…
GO:0090166	Golgi disassembly	biological_process	0.023505	1	3	2938	4	14870	ENSGALG00000011116,ENSGALG00000010129,ENSGALG00000005637
GO:0044440	endosomal part	cellular_component	0.023539	1	48	2938	188	14870	ENSGALG00000033054,ENSGALG00000011436,ENSGALG00000041163,ENSGALG00000004255,ENSGALG00000003770,ENSGALG00000002919,ENSGALG00000012879,ENSGALG00000000055,ENSGALG00000036380,ENSGALG00000014607,ENSGALG00000026428,ENSGALG00000002843,ENSGALG00000005772,ENSGALG00000006061,ENSGALG00000004215,ENSGALG00000005696,ENSGALG00000007476,ENSGALG00000007615,ENSGALG00000013899,ENSGALG00000011046,ENSGALG00000006609,…
GO:0051960	regulation of nervous system development	biological_process	0.023544	1	120	2938	554	14870	ENSGALG00000016283,ENSGALG00000003429,ENSGALG00000001664,ENSGALG00000008308,ENSGALG00000039196,ENSGALG00000003078,ENSGALG00000026055,ENSGALG00000012710,ENSGALG00000026214,ENSGALG00000004249,ENSGALG00000000607,ENSGALG00000002294,ENSGALG00000006751,ENSGALG00000032029,ENSGALG00000048565,ENSGALG00000008452,ENSGALG00000006563,ENSGALG00000032713,ENSGALG00000038000,ENSGALG00000043460,ENSGALG00000026033,…
GO:0032990	cell part morphogenesis	biological_process	0.023682	1	134	2938	628	14870	ENSGALG00000002963,ENSGALG00000007441,ENSGALG00000012025,ENSGALG00000008537,ENSGALG00000008297,ENSGALG00000043545,ENSGALG00000011655,ENSGALG00000033405,ENSGALG00000003977,ENSGALG00000040606,ENSGALG00000004048,ENSGALG00000036114,ENSGALG00000001722,ENSGALG00000003424,ENSGALG00000000540,ENSGALG00000011046,ENSGALG00000000653,ENSGALG00000036539,ENSGALG00000007476,ENSGALG00000040003,ENSGALG00000007615,…
GO:0048167	regulation of synaptic plasticity	biological_process	0.023783	1	28	2938	106	14870	ENSGALG00000035580,ENSGALG00000008281,ENSGALG00000006818,ENSGALG00000008898,ENSGALG00000048467,ENSGALG00000033405,ENSGALG00000012865,ENSGALG00000042538,ENSGALG00000003113,ENSGALG00000027330,ENSGALG00000015967,ENSGALG00000007794,ENSGALG00000027665,ENSGALG00000009971,ENSGALG00000013598,ENSGALG00000040003,ENSGALG00000003369,ENSGALG00000005696,ENSGALG00000008603,ENSGALG00000006217,ENSGALG00000017358,…
GO:0060528	secretory columnal luminar epithelial cell differentiation involved in prostate glandular acinus development	biological_process	0.023845	1	3	2938	4	14870	ENSGALG00000002375,ENSGALG00000032713,ENSGALG00000042055
GO:0032474	otolith morphogenesis	biological_process	0.023849	1	2	2938	2	14870	ENSGALG00000009755,ENSGALG00000007483
GO:0023057	negative regulation of signaling	biological_process	0.023885	1	174	2938	797	14870	ENSGALG00000011207,ENSGALG00000003120,ENSGALG00000038515,ENSGALG00000003323,ENSGALG00000005936,ENSGALG00000030879,ENSGALG00000007515,ENSGALG00000002634,ENSGALG00000033510,ENSGALG00000008073,ENSGALG00000005507,ENSGALG00000039409,ENSGALG00000008438,ENSGALG00000031997,ENSGALG00000008355,ENSGALG00000051055,ENSGALG00000024083,ENSGALG00000026983,ENSGALG00000024391,ENSGALG00000041924,ENSGALG00000016421,…
GO:0008016	regulation of heart contraction	biological_process	0.023925	1	29	2938	109	14870	ENSGALG00000008351,ENSGALG00000003521,ENSGALG00000037371,ENSGALG00000029694,ENSGALG00000027188,ENSGALG00000000949,ENSGALG00000010078,ENSGALG00000007794,ENSGALG00000007409,ENSGALG00000022696,ENSGALG00000015142,ENSGALG00000034251,ENSGALG00000014727,ENSGALG00000003601,ENSGALG00000002886,ENSGALG00000005936,ENSGALG00000042744,ENSGALG00000039452,ENSGALG00000006490,ENSGALG00000040017,ENSGALG00000015018,…
GO:0051094	positive regulation of developmental process	biological_process	0.024122	1	178	2938	822	14870	ENSGALG00000043064,ENSGALG00000008411,ENSGALG00000007651,ENSGALG00000008289,ENSGALG00000034855,ENSGALG00000005553,ENSGALG00000040755,ENSGALG00000047060,ENSGALG00000003267,ENSGALG00000005713,ENSGALG00000004263,ENSGALG00000008018,ENSGALG00000016473,ENSGALG00000033520,ENSGALG00000002556,ENSGALG00000015967,ENSGALG00000002375,ENSGALG00000001021,ENSGALG00000042422,ENSGALG00000030396,ENSGALG00000025950,…
GO:0044267	cellular protein metabolic process	biological_process	0.024124	1	712	2938	3449	14870	ENSGALG00000036941,ENSGALG00000003770,ENSGALG00000004048,ENSGALG00000041821,ENSGALG00000001174,ENSGALG00000005378,ENSGALG00000008537,ENSGALG00000009677,ENSGALG00000003821,ENSGALG00000038957,ENSGALG00000035814,ENSGALG00000016803,ENSGALG00000030925,ENSGALG00000006273,ENSGALG00000027838,ENSGALG00000007326,ENSGALG00000028664,ENSGALG00000008320,ENSGALG00000045788,ENSGALG00000041200,ENSGALG00000038292,…
GO:0035948	positive regulation of gluconeogenesis by positive regulation of transcription from RNA polymerase II promoter	biological_process	0.024147	1	3	2938	4	14870	ENSGALG00000011104,ENSGALG00000011278,ENSGALG00000003369
GO:0030332	cyclin binding	molecular_function	0.024196	1	8	2938	20	14870	ENSGALG00000035576,ENSGALG00000006755,ENSGALG00000011932,ENSGALG00000000122,ENSGALG00000036452,ENSGALG00000002634,ENSGALG00000009476,ENSGALG00000012620
GO:0002193	MAML1-RBP-Jkappa- ICN1 complex	cellular_component	0.024216	1	2	2938	2	14870	ENSGALG00000002375,ENSGALG00000014365
GO:0009059	macromolecule biosynthetic process	biological_process	0.024363	1	643	2938	3075	14870	ENSGALG00000015252,ENSGALG00000008930,ENSGALG00000006515,ENSGALG00000006132,ENSGALG00000011518,ENSGALG00000032278,ENSGALG00000005441,ENSGALG00000041993,ENSGALG00000012023,ENSGALG00000003059,ENSGALG00000006968,ENSGALG00000014060,ENSGALG00000041154,ENSGALG00000029509,ENSGALG00000023632,ENSGALG00000003204,ENSGALG00000010301,ENSGALG00000007665,ENSGALG00000025899,ENSGALG00000004999,ENSGALG00000008411,…
GO:0010556	regulation of macromolecule biosynthetic process	biological_process	0.024399	1	495	2938	2361	14870	ENSGALG00000001347,ENSGALG00000003126,ENSGALG00000041353,ENSGALG00000026153,ENSGALG00000011570,ENSGALG00000008519,ENSGALG00000043033,ENSGALG00000006818,ENSGALG00000006161,ENSGALG00000041285,ENSGALG00000035487,ENSGALG00000026452,ENSGALG00000032713,ENSGALG00000039878,ENSGALG00000002954,ENSGALG00000029393,ENSGALG00000001633,ENSGALG00000006755,ENSGALG00000000630,ENSGALG00000010129,ENSGALG00000000616,…
GO:0097111	endoplasmic reticulum-Golgi intermediate compartment organization	biological_process	0.024514	1	2	2938	2	14870	ENSGALG00000013462,ENSGALG00000005637
GO:0045967	negative regulation of growth rate	biological_process	0.024538	1	2	2938	2	14870	ENSGALG00000002375,ENSGALG00000002922
GO:0003924	GTPase activity	molecular_function	0.024547	1	63	2938	247	14870	ENSGALG00000016505,ENSGALG00000004852,ENSGALG00000035185,ENSGALG00000012456,ENSGALG00000011738,ENSGALG00000007615,ENSGALG00000028971,ENSGALG00000011324,ENSGALG00000040741,ENSGALG00000012850,ENSGALG00000011592,ENSGALG00000031205,ENSGALG00000036218,ENSGALG00000009634,ENSGALG00000011476,ENSGALG00000034020,ENSGALG00000046964,ENSGALG00000043576,ENSGALG00000008444,ENSGALG00000032418,ENSGALG00000004953,…
GO:0072659	protein localization to plasma membrane	biological_process	0.024558	1	46	2938	187	14870	ENSGALG00000033328,ENSGALG00000030879,ENSGALG00000000209,ENSGALG00000007992,ENSGALG00000006490,ENSGALG00000010939,ENSGALG00000003594,ENSGALG00000013210,ENSGALG00000003929,ENSGALG00000005554,ENSGALG00000026055,ENSGALG00000032702,ENSGALG00000000608,ENSGALG00000001664,ENSGALG00000004044,ENSGALG00000016421,ENSGALG00000024449,ENSGALG00000016605,ENSGALG00000003693,ENSGALG00000010020,ENSGALG00000008898,…
GO:0007409	axonogenesis	biological_process	0.02473	1	66	2938	295	14870	ENSGALG00000001328,ENSGALG00000000761,ENSGALG00000029788,ENSGALG00000028561,ENSGALG00000012865,ENSGALG00000001412,ENSGALG00000032181,ENSGALG00000006802,ENSGALG00000011686,ENSGALG00000001079,ENSGALG00000009300,ENSGALG00000008930,ENSGALG00000009129,ENSGALG00000001864,ENSGALG00000005134,ENSGALG00000005441,ENSGALG00000008898,ENSGALG00000003203,ENSGALG00000001608,ENSGALG00000036378,ENSGALG00000031529,…
GO:0030259	lipid glycosylation	biological_process	0.024849	1	4	2938	6	14870	ENSGALG00000002651,ENSGALG00000002412,ENSGALG00000008438,ENSGALG00000029747
GO:0097485	neuron projection guidance	biological_process	0.024857	1	39	2938	164	14870	ENSGALG00000026214,ENSGALG00000042308,ENSGALG00000001183,ENSGALG00000043088,ENSGALG00000047060,ENSGALG00000010490,ENSGALG00000001171,ENSGALG00000002294,ENSGALG00000006563,ENSGALG00000031529,ENSGALG00000004569,ENSGALG00000036378,ENSGALG00000044675,ENSGALG00000001608,ENSGALG00000003203,ENSGALG00000023626,ENSGALG00000042241,ENSGALG00000005409,ENSGALG00000040971,ENSGALG00000036539,ENSGALG00000009129,…
GO:1901522	positive regulation of transcription from RNA polymerase II promoter involved in cellular response to chemical stimulus	biological_process	0.024888	1	7	2938	17	14870	ENSGALG00000039409,ENSGALG00000002523,ENSGALG00000014365,ENSGALG00000002375,ENSGALG00000009240,ENSGALG00000009129,ENSGALG00000037603
GO:0019752	carboxylic acid metabolic process	biological_process	0.024944	1	135	2938	580	14870	ENSGALG00000033807,ENSGALG00000002588,ENSGALG00000025822,ENSGALG00000000907,ENSGALG00000037603,ENSGALG00000027188,ENSGALG00000040594,ENSGALG00000023348,ENSGALG00000010432,ENSGALG00000029346,ENSGALG00000043734,ENSGALG00000009254,ENSGALG00000015978,ENSGALG00000003601,ENSGALG00000027822,ENSGALG00000005550,ENSGALG00000016722,ENSGALG00000013177,ENSGALG00000000893,ENSGALG00000005554,ENSGALG00000047199,…
GO:0003835	beta-galactoside alpha-2,6-sialyltransferase activity	molecular_function	0.025047	1	2	2938	2	14870	ENSGALG00000016803,ENSGALG00000005550
GO:0060589	nucleoside-triphosphatase regulator activity	molecular_function	0.025073	1	52	2938	221	14870	ENSGALG00000015546,ENSGALG00000001311,ENSGALG00000011738,ENSGALG00000016419,ENSGALG00000027506,ENSGALG00000043671,ENSGALG00000042744,ENSGALG00000014701,ENSGALG00000012416,ENSGALG00000033938,ENSGALG00000002131,ENSGALG00000039772,ENSGALG00000003819,ENSGALG00000051144,ENSGALG00000002395,ENSGALG00000043576,ENSGALG00000035386,ENSGALG00000004323,ENSGALG00000029354,ENSGALG00000002856,ENSGALG00000023703,…
GO:0043547	positive regulation of GTPase activity	biological_process	0.025165	1	59	2938	256	14870	ENSGALG00000004249,ENSGALG00000011124,ENSGALG00000002564,ENSGALG00000001420,ENSGALG00000019019,ENSGALG00000008405,ENSGALG00000042357,ENSGALG00000016697,ENSGALG00000006663,ENSGALG00000007456,ENSGALG00000000577,ENSGALG00000031529,ENSGALG00000029582,ENSGALG00000036566,ENSGALG00000024470,ENSGALG00000049551,ENSGALG00000003717,ENSGALG00000040844,ENSGALG00000033885,ENSGALG00000008150,ENSGALG00000039307,…
GO:0060373	regulation of ventricular cardiac muscle cell membrane depolarization	biological_process	0.025198	1	3	2938	4	14870	ENSGALG00000008351,ENSGALG00000039452,ENSGALG00000006490
GO:0006656	phosphatidylcholine biosynthetic process	biological_process	0.025343	1	6	2938	13	14870	ENSGALG00000000142,ENSGALG00000007114,ENSGALG00000007474,ENSGALG00000016318,ENSGALG00000003518,ENSGALG00000004875
GO:0042562	hormone binding	molecular_function	0.02552	1	18	2938	61	14870	ENSGALG00000024449,ENSGALG00000003821,ENSGALG00000017405,ENSGALG00000027630,ENSGALG00000003446,ENSGALG00000000274,ENSGALG00000000094,ENSGALG00000010078,ENSGALG00000033365,ENSGALG00000005476,ENSGALG00000039775,ENSGALG00000017003,ENSGALG00000030879,ENSGALG00000013569,ENSGALG00000006575,ENSGALG00000040017,ENSGALG00000034014,ENSGALG00000002484
GO:0006613	cotranslational protein targeting to membrane	biological_process	0.025668	1	7	2938	15	14870	ENSGALG00000002062,ENSGALG00000009592,ENSGALG00000011403,ENSGALG00000036300,ENSGALG00000028683,ENSGALG00000013569,ENSGALG00000005966
GO:0016278	lysine N-methyltransferase activity	molecular_function	0.025768	1	13	2938	39	14870	ENSGALG00000006818,ENSGALG00000004324,ENSGALG00000000843,ENSGALG00000014060,ENSGALG00000003068,ENSGALG00000031839,ENSGALG00000003233,ENSGALG00000034013,ENSGALG00000014638,ENSGALG00000003299,ENSGALG00000021364,ENSGALG00000002247,ENSGALG00000033678
GO:0016279	protein-lysine N-methyltransferase activity	molecular_function	0.025768	1	13	2938	39	14870	ENSGALG00000031839,ENSGALG00000003233,ENSGALG00000014060,ENSGALG00000003068,ENSGALG00000000843,ENSGALG00000006818,ENSGALG00000004324,ENSGALG00000033678,ENSGALG00000002247,ENSGALG00000021364,ENSGALG00000014638,ENSGALG00000034013,ENSGALG00000003299
GO:0044700	single organism signaling	biological_process	0.025794	1	782	2938	3867	14870	ENSGALG00000016512,ENSGALG00000011124,ENSGALG00000026098,ENSGALG00000015382,ENSGALG00000012703,ENSGALG00000009147,ENSGALG00000034562,ENSGALG00000037223,ENSGALG00000008457,ENSGALG00000032458,ENSGALG00000051135,ENSGALG00000010160,ENSGALG00000035325,ENSGALG00000003717,ENSGALG00000008725,ENSGALG00000003860,ENSGALG00000002816,ENSGALG00000013356,ENSGALG00000009052,ENSGALG00000000907,ENSGALG00000038624,…
GO:0030308	negative regulation of cell growth	biological_process	0.026119	1	29	2938	106	14870	ENSGALG00000026298,ENSGALG00000011686,ENSGALG00000033520,ENSGALG00000010164,ENSGALG00000037603,ENSGALG00000035701,ENSGALG00000004048,ENSGALG00000023626,ENSGALG00000003203,ENSGALG00000001412,ENSGALG00000026137,ENSGALG00000042761,ENSGALG00000008297,ENSGALG00000004285,ENSGALG00000006519,ENSGALG00000006563,ENSGALG00000002138,ENSGALG00000003473,ENSGALG00000007382,ENSGALG00000000122,ENSGALG00000002294,…
GO:0071621	granulocyte chemotaxis	biological_process	0.026289	1	19	2938	60	14870	ENSGALG00000036627,ENSGALG00000026663,ENSGALG00000000907,ENSGALG00000005071,ENSGALG00000054196,ENSGALG00000053868,ENSGALG00000035386,ENSGALG00000033051,ENSGALG00000049551,ENSGALG00000024470,ENSGALG00000001654,ENSGALG00000024466,ENSGALG00000014727,ENSGALG00000012456,ENSGALG00000046160,ENSGALG00000005637,ENSGALG00000013624,ENSGALG00000026098,ENSGALG00000029378
GO:0048523	negative regulation of cellular process	biological_process	0.026336	1	590	2938	2873	14870	ENSGALG00000040003,ENSGALG00000008146,ENSGALG00000023872,ENSGALG00000025907,ENSGALG00000033203,ENSGALG00000015009,ENSGALG00000037301,ENSGALG00000003424,ENSGALG00000008713,ENSGALG00000018815,ENSGALG00000048830,ENSGALG00000004542,ENSGALG00000011655,ENSGALG00000008297,ENSGALG00000026293,ENSGALG00000030342,ENSGALG00000016922,ENSGALG00000043727,ENSGALG00000001364,ENSGALG00000038420,ENSGALG00000026055,…
GO:0061300	cerebellum vasculature development	biological_process	0.026347	1	2	2938	2	14870	ENSGALG00000009485,ENSGALG00000017242
GO:1902894	negative regulation of pri-miRNA transcription from RNA polymerase II promoter	biological_process	0.026349	1	5	2938	10	14870	ENSGALG00000039409,ENSGALG00000032029,ENSGALG00000002588,ENSGALG00000012178,ENSGALG00000005441
GO:0070372	regulation of ERK1 and ERK2 cascade	biological_process	0.026437	1	42	2938	165	14870	ENSGALG00000000907,ENSGALG00000002375,ENSGALG00000003642,ENSGALG00000016421,ENSGALG00000054196,ENSGALG00000053868,ENSGALG00000003126,ENSGALG00000021656,ENSGALG00000031529,ENSGALG00000024470,ENSGALG00000049551,ENSGALG00000017327,ENSGALG00000019019,ENSGALG00000048035,ENSGALG00000003323,ENSGALG00000005554,ENSGALG00000004496,ENSGALG00000047289,ENSGALG00000001633,ENSGALG00000011207,ENSGALG00000026293,…
GO:0048199	vesicle targeting, to, from or within Golgi	biological_process	0.026496	1	7	2938	16	14870	ENSGALG00000005637,ENSGALG00000004431,ENSGALG00000000518,ENSGALG00000004215,ENSGALG00000040519,ENSGALG00000004424,ENSGALG00000004326
GO:0044319	wound healing, spreading of cells	biological_process	0.026542	1	8	2938	21	14870	ENSGALG00000006856,ENSGALG00000000949,ENSGALG00000004165,ENSGALG00000012799,ENSGALG00000021442,ENSGALG00000011645,ENSGALG00000003932,ENSGALG00000001569
GO:0090504	epiboly	biological_process	0.026542	1	8	2938	21	14870	ENSGALG00000012799,ENSGALG00000021442,ENSGALG00000004165,ENSGALG00000006856,ENSGALG00000000949,ENSGALG00000001569,ENSGALG00000003932,ENSGALG00000011645
GO:0090505	epiboly involved in wound healing	biological_process	0.026542	1	8	2938	21	14870	ENSGALG00000011645,ENSGALG00000003932,ENSGALG00000001569,ENSGALG00000000949,ENSGALG00000006856,ENSGALG00000004165,ENSGALG00000021442,ENSGALG00000012799
GO:0003779	actin binding	molecular_function	0.026549	1	70	2938	309	14870	ENSGALG00000013537,ENSGALG00000014012,ENSGALG00000003693,ENSGALG00000040136,ENSGALG00000003521,ENSGALG00000028949,ENSGALG00000025842,ENSGALG00000003717,ENSGALG00000027777,ENSGALG00000011902,ENSGALG00000043092,ENSGALG00000033953,ENSGALG00000043036,ENSGALG00000001183,ENSGALG00000001459,ENSGALG00000000585,ENSGALG00000006025,ENSGALG00000030985,ENSGALG00000002548,ENSGALG00000000164,ENSGALG00000005930,…
GO:0048812	neuron projection morphogenesis	biological_process	0.026664	1	85	2938	393	14870	ENSGALG00000042308,ENSGALG00000043088,ENSGALG00000047060,ENSGALG00000010490,ENSGALG00000002515,ENSGALG00000011300,ENSGALG00000001171,ENSGALG00000005553,ENSGALG00000019019,ENSGALG00000031529,ENSGALG00000003203,ENSGALG00000001608,ENSGALG00000036378,ENSGALG00000008898,ENSGALG00000002556,ENSGALG00000002375,ENSGALG00000007794,ENSGALG00000008150,ENSGALG00000042241,ENSGALG00000051055,ENSGALG00000040971,…
GO:0000052	citrulline metabolic process	biological_process	0.026764	1	4	2938	7	14870	ENSGALG00000023689,ENSGALG00000003601,ENSGALG00000008663,ENSGALG00000016254
GO:1900756	protein processing in phagocytic vesicle	biological_process	0.026767	1	2	2938	2	14870	ENSGALG00000043092,ENSGALG00000001446
GO:1903921	regulation of protein processing in phagocytic vesicle	biological_process	0.026767	1	2	2938	2	14870	ENSGALG00000001446,ENSGALG00000043092
GO:1903923	positive regulation of protein processing in phagocytic vesicle	biological_process	0.026767	1	2	2938	2	14870	ENSGALG00000001446,ENSGALG00000043092
GO:0098805	whole membrane	cellular_component	0.026776	1	208	2938	981	14870	ENSGALG00000002836,ENSGALG00000008351,ENSGALG00000006061,ENSGALG00000032986,ENSGALG00000004413,ENSGALG00000042761,ENSGALG00000006960,ENSGALG00000023757,ENSGALG00000012879,ENSGALG00000001328,ENSGALG00000003855,ENSGALG00000023379,ENSGALG00000034973,ENSGALG00000031216,ENSGALG00000004852,ENSGALG00000007119,ENSGALG00000034328,ENSGALG00000034747,ENSGALG00000031493,ENSGALG00000035153,ENSGALG00000032051,…
GO:0019184	nonribosomal peptide biosynthetic process	biological_process	0.026792	1	5	2938	10	14870	ENSGALG00000005782,ENSGALG00000006565,ENSGALG00000009240,ENSGALG00000003281,ENSGALG00000005398
GO:0032480	negative regulation of type I interferon production	biological_process	0.026876	1	6	2938	13	14870	ENSGALG00000004583,ENSGALG00000041792,ENSGALG00000024391,ENSGALG00000002908,ENSGALG00000004048,ENSGALG00000004236
GO:0086012	membrane depolarization during cardiac muscle cell action potential	biological_process	0.026889	1	5	2938	11	14870	ENSGALG00000047060,ENSGALG00000006490,ENSGALG00000008351,ENSGALG00000007409,ENSGALG00000039452
GO:0071955	recycling endosome to Golgi transport	biological_process	0.026916	1	2	2938	2	14870	ENSGALG00000015546,ENSGALG00000016806
GO:0000045	autophagosome assembly	biological_process	0.026973	1	19	2938	64	14870	ENSGALG00000015546,ENSGALG00000015204,ENSGALG00000004215,ENSGALG00000002095,ENSGALG00000033328,ENSGALG00000001563,ENSGALG00000007456,ENSGALG00000001864,ENSGALG00000042016,ENSGALG00000002131,ENSGALG00000030585,ENSGALG00000055010,ENSGALG00000008358,ENSGALG00000024082,ENSGALG00000005160,ENSGALG00000026492,ENSGALG00000011649,ENSGALG00000041353,ENSGALG00000008051
GO:0010642	negative regulation of platelet-derived growth factor receptor signaling pathway	biological_process	0.027044	1	4	2938	7	14870	ENSGALG00000006995,ENSGALG00000005554,ENSGALG00000001021,ENSGALG00000007650
GO:0033554	cellular response to stress	biological_process	0.027092	1	268	2938	1241	14870	ENSGALG00000016676,ENSGALG00000032287,ENSGALG00000007665,ENSGALG00000007456,ENSGALG00000043039,ENSGALG00000040755,ENSGALG00000009428,ENSGALG00000055010,ENSGALG00000030396,ENSGALG00000031839,ENSGALG00000023689,ENSGALG00000008018,ENSGALG00000002029,ENSGALG00000000685,ENSGALG00000011332,ENSGALG00000029940,ENSGALG00000001220,ENSGALG00000045705,ENSGALG00000010747,ENSGALG00000002450,ENSGALG00000004517,…
GO:0043408	regulation of MAPK cascade	biological_process	0.027169	1	102	2938	448	14870	ENSGALG00000028543,ENSGALG00000002922,ENSGALG00000039786,ENSGALG00000001289,ENSGALG00000001826,ENSGALG00000009256,ENSGALG00000015443,ENSGALG00000003855,ENSGALG00000003473,ENSGALG00000002138,ENSGALG00000000525,ENSGALG00000010997,ENSGALG00000042744,ENSGALG00000000545,ENSGALG00000042761,ENSGALG00000043904,ENSGALG00000001412,ENSGALG00000012865,ENSGALG00000039775,ENSGALG00000012023,ENSGALG00000028967,…
GO:0072599	establishment of protein localization to endoplasmic reticulum	biological_process	0.02718	1	10	2938	26	14870	ENSGALG00000007326,ENSGALG00000005966,ENSGALG00000038599,ENSGALG00000036300,ENSGALG00000028683,ENSGALG00000013569,ENSGALG00000011403,ENSGALG00000009592,ENSGALG00000002062,ENSGALG00000002095
GO:1990778	protein localization to cell periphery	biological_process	0.027275	1	46	2938	188	14870	ENSGALG00000016605,ENSGALG00000003693,ENSGALG00000016421,ENSGALG00000024449,ENSGALG00000003321,ENSGALG00000010020,ENSGALG00000008898,ENSGALG00000006490,ENSGALG00000010939,ENSGALG00000033328,ENSGALG00000030879,ENSGALG00000000209,ENSGALG00000007992,ENSGALG00000005554,ENSGALG00000003929,ENSGALG00000026055,ENSGALG00000032702,ENSGALG00000004044,ENSGALG00000000608,ENSGALG00000001664,ENSGALG00000003594,…
GO:0051181	cofactor transport	biological_process	0.027465	1	9	2938	22	14870	ENSGALG00000028039,ENSGALG00000002621,ENSGALG00000007467,ENSGALG00000008011,ENSGALG00000036380,ENSGALG00000030511,ENSGALG00000017343,ENSGALG00000040541,ENSGALG00000011220
GO:0006515	misfolded or incompletely synthesized protein catabolic process	biological_process	0.027544	1	8	2938	20	14870	ENSGALG00000041432,ENSGALG00000006960,ENSGALG00000003942,ENSGALG00000004165,ENSGALG00000011332,ENSGALG00000042948,ENSGALG00000033705,ENSGALG00000041962
GO:0030182	neuron differentiation	biological_process	0.027557	1	182	2938	867	14870	ENSGALG00000002556,ENSGALG00000002375,ENSGALG00000027891,ENSGALG00000031529,ENSGALG00000048011,ENSGALG00000003203,ENSGALG00000036378,ENSGALG00000027144,ENSGALG00000005553,ENSGALG00000008411,ENSGALG00000005713,ENSGALG00000047060,ENSGALG00000043088,ENSGALG00000003267,ENSGALG00000001171,ENSGALG00000032610,ENSGALG00000041641,ENSGALG00000032181,ENSGALG00000006802,ENSGALG00000006252,ENSGALG00000011686,…
GO:0010769	regulation of cell morphogenesis involved in differentiation	biological_process	0.027594	1	56	2938	245	14870	ENSGALG00000007476,ENSGALG00000008302,ENSGALG00000037784,ENSGALG00000011452,ENSGALG00000007615,ENSGALG00000001311,ENSGALG00000001079,ENSGALG00000034584,ENSGALG00000003473,ENSGALG00000001654,ENSGALG00000008473,ENSGALG00000007531,ENSGALG00000000653,ENSGALG00000005134,ENSGALG00000006141,ENSGALG00000037301,ENSGALG00000001412,ENSGALG00000011242,ENSGALG00000008297,ENSGALG00000033405,ENSGALG00000012865,…
GO:0010484	H3 histone acetyltransferase activity	molecular_function	0.027698	1	3	2938	4	14870	ENSGALG00000033529,ENSGALG00000002013,ENSGALG00000003369
GO:0019777	Atg12 transferase activity	molecular_function	0.027747	1	2	2938	2	14870	ENSGALG00000027714,ENSGALG00000015204
GO:0021954	central nervous system neuron development	biological_process	0.027842	1	17	2938	58	14870	ENSGALG00000030353,ENSGALG00000014555,ENSGALG00000000761,ENSGALG00000040606,ENSGALG00000041861,ENSGALG00000002412,ENSGALG00000028561,ENSGALG00000037082,ENSGALG00000008537,ENSGALG00000007794,ENSGALG00000010175,ENSGALG00000047060,ENSGALG00000000653,ENSGALG00000014155,ENSGALG00000013342,ENSGALG00000006609,ENSGALG00000005441
GO:0034654	nucleobase-containing compound biosynthetic process	biological_process	0.02798	1	503	2938	2398	14870	ENSGALG00000006252,ENSGALG00000041641,ENSGALG00000000632,ENSGALG00000009699,ENSGALG00000003732,ENSGALG00000000747,ENSGALG00000052629,ENSGALG00000036894,ENSGALG00000037136,ENSGALG00000000769,ENSGALG00000007512,ENSGALG00000002060,ENSGALG00000030808,ENSGALG00000002138,ENSGALG00000026838,ENSGALG00000005452,ENSGALG00000015230,ENSGALG00000028037,ENSGALG00000036019,ENSGALG00000003282,ENSGALG00000030907,…
GO:0003256	regulation of transcription from RNA polymerase II promoter involved in myocardial precursor cell differentiation	biological_process	0.02832	1	4	2938	7	14870	ENSGALG00000002375,ENSGALG00000032029,ENSGALG00000014365,ENSGALG00000001021
GO:1902339	positive regulation of apoptotic process involved in morphogenesis	biological_process	0.028359	1	2	2938	2	14870	ENSGALG00000002375,ENSGALG00000033090
GO:0018130	heterocycle biosynthetic process	biological_process	0.028594	1	512	2938	2442	14870	ENSGALG00000035530,ENSGALG00000048019,ENSGALG00000034003,ENSGALG00000049232,ENSGALG00000048409,ENSGALG00000003217,ENSGALG00000019741,ENSGALG00000004044,ENSGALG00000003485,ENSGALG00000054286,ENSGALG00000014638,ENSGALG00000047223,ENSGALG00000040247,ENSGALG00000029980,ENSGALG00000002375,ENSGALG00000006983,ENSGALG00000001583,ENSGALG00000001168,ENSGALG00000005452,ENSGALG00000036019,ENSGALG00000015230,…
GO:0042491	auditory receptor cell differentiation	biological_process	0.028681	1	11	2938	32	14870	ENSGALG00000002744,ENSGALG00000014365,ENSGALG00000024047,ENSGALG00000002375,ENSGALG00000040272,ENSGALG00000020726,ENSGALG00000008866,ENSGALG00000039170,ENSGALG00000013624,ENSGALG00000039786,ENSGALG00000007650
GO:0003323	type B pancreatic cell development	biological_process	0.028692	1	6	2938	14	14870	ENSGALG00000004285,ENSGALG00000036114,ENSGALG00000005378,ENSGALG00000036869,ENSGALG00000009476,ENSGALG00000010179
GO:0046033	AMP metabolic process	biological_process	0.028756	1	6	2938	13	14870	ENSGALG00000003597,ENSGALG00000034009,ENSGALG00000011035,ENSGALG00000029150,ENSGALG00000005057,ENSGALG00000031000
GO:0006468	protein phosphorylation	biological_process	0.028794	1	268	2938	1272	14870	ENSGALG00000001826,ENSGALG00000030907,ENSGALG00000001289,ENSGALG00000038902,ENSGALG00000036837,ENSGALG00000000545,ENSGALG00000054336,ENSGALG00000005452,ENSGALG00000002138,ENSGALG00000015443,ENSGALG00000028967,ENSGALG00000037136,ENSGALG00000001412,ENSGALG00000027786,ENSGALG00000009699,ENSGALG00000039228,ENSGALG00000032181,ENSGALG00000052629,ENSGALG00000049689,ENSGALG00000001946,ENSGALG00000003485,…
GO:0002093	auditory receptor cell morphogenesis	biological_process	0.028824	1	6	2938	14	14870	ENSGALG00000039170,ENSGALG00000008866,ENSGALG00000020726,ENSGALG00000007650,ENSGALG00000013624,ENSGALG00000002744
GO:0048521	negative regulation of behavior	biological_process	0.028941	1	13	2938	41	14870	ENSGALG00000002375,ENSGALG00000001565,ENSGALG00000011686,ENSGALG00000006563,ENSGALG00000008411,ENSGALG00000008297,ENSGALG00000001412,ENSGALG00000003203,ENSGALG00000033300,ENSGALG00000040297,ENSGALG00000002294,ENSGALG00000001171,ENSGALG00000001079
GO:0021549	cerebellum development	biological_process	0.029014	1	18	2938	60	14870	ENSGALG00000042422,ENSGALG00000026431,ENSGALG00000004048,ENSGALG00000027144,ENSGALG00000032610,ENSGALG00000001965,ENSGALG00000005409,ENSGALG00000032415,ENSGALG00000042241,ENSGALG00000001183,ENSGALG00000007370,ENSGALG00000013342,ENSGALG00000003424,ENSGALG00000036114,ENSGALG00000014155,ENSGALG00000031615,ENSGALG00000011169,ENSGALG00000017242
GO:0010764	negative regulation of fibroblast migration	biological_process	0.02943	1	3	2938	4	14870	ENSGALG00000002138,ENSGALG00000016421,ENSGALG00000012865
GO:0015810	aspartate transport	biological_process	0.029446	1	4	2938	8	14870	ENSGALG00000039335,ENSGALG00000037556,ENSGALG00000009545,ENSGALG00000020805
GO:0048843	negative regulation of axon extension involved in axon guidance	biological_process	0.029469	1	8	2938	22	14870	ENSGALG00000001079,ENSGALG00000001171,ENSGALG00000002294,ENSGALG00000003203,ENSGALG00000008297,ENSGALG00000001412,ENSGALG00000006563,ENSGALG00000011686
GO:0090174	organelle membrane fusion	biological_process	0.029491	1	23	2938	81	14870	ENSGALG00000024082,ENSGALG00000016844,ENSGALG00000001174,ENSGALG00000004326,ENSGALG00000015332,ENSGALG00000055010,ENSGALG00000003770,ENSGALG00000026446,ENSGALG00000000769,ENSGALG00000010878,ENSGALG00000035153,ENSGALG00000034328,ENSGALG00000016795,ENSGALG00000007476,ENSGALG00000042214,ENSGALG00000013210,ENSGALG00000041722,ENSGALG00000040003,ENSGALG00000013462,ENSGALG00000005412,ENSGALG00000003880,…
GO:0048699	generation of neurons	biological_process	0.029627	1	200	2938	961	14870	ENSGALG00000012821,ENSGALG00000011358,ENSGALG00000003578,ENSGALG00000002412,ENSGALG00000030931,ENSGALG00000002734,ENSGALG00000003123,ENSGALG00000043009,ENSGALG00000039108,ENSGALG00000007650,ENSGALG00000029692,ENSGALG00000013342,ENSGALG00000006609,ENSGALG00000002362,ENSGALG00000012620,ENSGALG00000004165,ENSGALG00000007531,ENSGALG00000008473,ENSGALG00000037784,ENSGALG00000030979,ENSGALG00000012456,…
GO:0004105	choline-phosphate cytidylyltransferase activity	molecular_function	0.029749	1	2	2938	2	14870	ENSGALG00000007474,ENSGALG00000016318
GO:0022612	gland morphogenesis	biological_process	0.029815	1	20	2938	71	14870	ENSGALG00000033090,ENSGALG00000037784,ENSGALG00000033404,ENSGALG00000039786,ENSGALG00000042055,ENSGALG00000005441,ENSGALG00000003473,ENSGALG00000008473,ENSGALG00000032713,ENSGALG00000030879,ENSGALG00000007324,ENSGALG00000042422,ENSGALG00000007650,ENSGALG00000030932,ENSGALG00000039474,ENSGALG00000002375,ENSGALG00000052629,ENSGALG00000032039,ENSGALG00000008351,ENSGALG00000006775
GO:0009953	dorsal/ventral pattern formation	biological_process	0.02983	1	21	2938	71	14870	ENSGALG00000030979,ENSGALG00000036869,ENSGALG00000035725,ENSGALG00000004236,ENSGALG00000003114,ENSGALG00000001079,ENSGALG00000003473,ENSGALG00000008452,ENSGALG00000036114,ENSGALG00000012620,ENSGALG00000037301,ENSGALG00000032713,ENSGALG00000040021,ENSGALG00000042422,ENSGALG00000040297,ENSGALG00000041861,ENSGALG00000030353,ENSGALG00000005409,ENSGALG00000037082,ENSGALG00000032181,ENSGALG00000026983
GO:0070293	renal absorption	biological_process	0.029921	1	5	2938	10	14870	ENSGALG00000002452,ENSGALG00000005554,ENSGALG00000001446,ENSGALG00000007650,ENSGALG00000006968
GO:0098791	Golgi subcompartment	cellular_component	0.030028	1	47	2938	191	14870	ENSGALG00000005772,ENSGALG00000036477,ENSGALG00000035295,ENSGALG00000029429,ENSGALG00000011646,ENSGALG00000006101,ENSGALG00000014853,ENSGALG00000003065,ENSGALG00000010740,ENSGALG00000010878,ENSGALG00000004881,ENSGALG00000010125,ENSGALG00000015491,ENSGALG00000001238,ENSGALG00000000769,ENSGALG00000034975,ENSGALG00000015166,ENSGALG00000003880,ENSGALG00000000835,ENSGALG00000007707,ENSGALG00000042071,…
GO:0009628	response to abiotic stimulus	biological_process	0.030079	1	127	2938	562	14870	ENSGALG00000012865,ENSGALG00000008437,ENSGALG00000015937,ENSGALG00000008663,ENSGALG00000023757,ENSGALG00000002222,ENSGALG00000037556,ENSGALG00000005631,ENSGALG00000000853,ENSGALG00000027330,ENSGALG00000009651,ENSGALG00000039228,ENSGALG00000011686,ENSGALG00000008351,ENSGALG00000034328,ENSGALG00000009929,ENSGALG00000031493,ENSGALG00000001000,ENSGALG00000040017,ENSGALG00000013624,ENSGALG00000002237,…
GO:0086006	voltage-gated sodium channel activity involved in cardiac muscle cell action potential	molecular_function	0.030218	1	3	2938	4	14870	ENSGALG00000007409,ENSGALG00000006490,ENSGALG00000047060
GO:0071346	cellular response to interferon-gamma	biological_process	0.03033	1	20	2938	65	14870	ENSGALG00000016844,ENSGALG00000024470,ENSGALG00000049551,ENSGALG00000001446,ENSGALG00000001238,ENSGALG00000000769,ENSGALG00000026663,ENSGALG00000001521,ENSGALG00000023364,ENSGALG00000054196,ENSGALG00000053868,ENSGALG00000005678,ENSGALG00000009598,ENSGALG00000010175,ENSGALG00000040003,ENSGALG00000005757,ENSGALG00000007651,ENSGALG00000028749,ENSGALG00000024466,ENSGALG00000048930
GO:0044309	neuron spine	cellular_component	0.030342	1	17	2938	61	14870	ENSGALG00000001311,ENSGALG00000012703,ENSGALG00000040741,ENSGALG00000004852,ENSGALG00000026055,ENSGALG00000001183,ENSGALG00000009686,ENSGALG00000008864,ENSGALG00000005622,ENSGALG00000000740,ENSGALG00000027330,ENSGALG00000003113,ENSGALG00000035580,ENSGALG00000008281,ENSGALG00000004657,ENSGALG00000008898,ENSGALG00000026431
GO:0007227	signal transduction downstream of smoothened	biological_process	0.030346	1	3	2938	4	14870	ENSGALG00000011347,ENSGALG00000036114,ENSGALG00000008452
GO:0048858	cell projection morphogenesis	biological_process	0.030439	1	130	2938	614	14870	ENSGALG00000033300,ENSGALG00000002515,ENSGALG00000010490,ENSGALG00000001773,ENSGALG00000011300,ENSGALG00000042308,ENSGALG00000040244,ENSGALG00000019019,ENSGALG00000008898,ENSGALG00000001608,ENSGALG00000040971,ENSGALG00000051055,ENSGALG00000042241,ENSGALG00000008150,ENSGALG00000007794,ENSGALG00000004236,ENSGALG00000009129,ENSGALG00000004702,ENSGALG00000001864,ENSGALG00000005134,ENSGALG00000034584,…
GO:1901078	negative regulation of relaxation of muscle	biological_process	0.030479	1	2	2938	2	14870	ENSGALG00000014727,ENSGALG00000029692
GO:1903055	positive regulation of extracellular matrix organization	biological_process	0.030509	1	6	2938	14	14870	ENSGALG00000035701,ENSGALG00000011645,ENSGALG00000037784,ENSGALG00000039322,ENSGALG00000046896,ENSGALG00000021442
GO:0032371	regulation of sterol transport	biological_process	0.030544	1	9	2938	24	14870	ENSGALG00000041687,ENSGALG00000043734,ENSGALG00000005554,ENSGALG00000036894,ENSGALG00000007114,ENSGALG00000012974,ENSGALG00000014899,ENSGALG00000038059,ENSGALG00000012620
GO:0032374	regulation of cholesterol transport	biological_process	0.030544	1	9	2938	24	14870	ENSGALG00000014899,ENSGALG00000038059,ENSGALG00000012620,ENSGALG00000005554,ENSGALG00000043734,ENSGALG00000041687,ENSGALG00000012974,ENSGALG00000007114,ENSGALG00000036894
GO:0042277	peptide binding	molecular_function	0.03057	1	40	2938	154	14870	ENSGALG00000024449,ENSGALG00000007298,ENSGALG00000000740,ENSGALG00000004657,ENSGALG00000004418,ENSGALG00000051415,ENSGALG00000002062,ENSGALG00000017242,ENSGALG00000031332,ENSGALG00000009592,ENSGALG00000000209,ENSGALG00000004383,ENSGALG00000036300,ENSGALG00000005966,ENSGALG00000028600,ENSGALG00000027965,ENSGALG00000007114,ENSGALG00000010175,ENSGALG00000034014,ENSGALG00000034326,ENSGALG00000000607,…
GO:0007026	negative regulation of microtubule depolymerization	biological_process	0.030594	1	6	2938	15	14870	ENSGALG00000008302,ENSGALG00000011645,ENSGALG00000038504,ENSGALG00000034373,ENSGALG00000006456,ENSGALG00000033203
GO:0097283	keratinocyte apoptotic process	biological_process	0.030638	1	3	2938	4	14870	ENSGALG00000001446,ENSGALG00000039228,ENSGALG00000031997
GO:1902172	regulation of keratinocyte apoptotic process	biological_process	0.030638	1	3	2938	4	14870	ENSGALG00000031997,ENSGALG00000001446,ENSGALG00000039228
GO:0048666	neuron development	biological_process	0.03074	1	144	2938	686	14870	ENSGALG00000007650,ENSGALG00000039108,ENSGALG00000003123,ENSGALG00000002734,ENSGALG00000030931,ENSGALG00000002412,ENSGALG00000003578,ENSGALG00000008473,ENSGALG00000007531,ENSGALG00000004165,ENSGALG00000002362,ENSGALG00000006609,ENSGALG00000013342,ENSGALG00000041273,ENSGALG00000001311,ENSGALG00000003712,ENSGALG00000012456,ENSGALG00000037784,ENSGALG00000030979,ENSGALG00000026153,ENSGALG00000005409,…
GO:0070888	E-box binding	molecular_function	0.030992	1	13	2938	38	14870	ENSGALG00000005507,ENSGALG00000010936,ENSGALG00000029692,ENSGALG00000000172,ENSGALG00000008018,ENSGALG00000037082,ENSGALG00000029024,ENSGALG00000005378,ENSGALG00000041687,ENSGALG00000008308,ENSGALG00000023296,ENSGALG00000027144,ENSGALG00000043433
GO:0019899	enzyme binding	molecular_function	0.031128	1	267	2938	1278	14870	ENSGALG00000011402,ENSGALG00000002207,ENSGALG00000000466,ENSGALG00000000713,ENSGALG00000008302,ENSGALG00000037787,ENSGALG00000003256,ENSGALG00000010314,ENSGALG00000001838,ENSGALG00000000540,ENSGALG00000008341,ENSGALG00000011046,ENSGALG00000029282,ENSGALG00000004257,ENSGALG00000042213,ENSGALG00000003770,ENSGALG00000003977,ENSGALG00000036941,ENSGALG00000035913,ENSGALG00000011278,ENSGALG00000007114,…
GO:0031248	protein acetyltransferase complex	cellular_component	0.031283	1	23	2938	81	14870	ENSGALG00000009352,ENSGALG00000008146,ENSGALG00000011278,ENSGALG00000003369,ENSGALG00000000603,ENSGALG00000004999,ENSGALG00000030899,ENSGALG00000005452,ENSGALG00000005531,ENSGALG00000010096,ENSGALG00000012587,ENSGALG00000007762,ENSGALG00000002013,ENSGALG00000006688,ENSGALG00000002336,ENSGALG00000041821,ENSGALG00000000991,ENSGALG00000033529,ENSGALG00000030739,ENSGALG00000041433,ENSGALG00000032173,…
GO:1902493	acetyltransferase complex	cellular_component	0.031283	1	23	2938	81	14870	ENSGALG00000030739,ENSGALG00000000991,ENSGALG00000033529,ENSGALG00000041821,ENSGALG00000000776,ENSGALG00000052672,ENSGALG00000041433,ENSGALG00000032173,ENSGALG00000004999,ENSGALG00000030899,ENSGALG00000000603,ENSGALG00000011278,ENSGALG00000003369,ENSGALG00000009352,ENSGALG00000008146,ENSGALG00000006688,ENSGALG00000002336,ENSGALG00000002013,ENSGALG00000010096,ENSGALG00000012587,ENSGALG00000007762,…
GO:0046470	phosphatidylcholine metabolic process	biological_process	0.031521	1	9	2938	24	14870	ENSGALG00000039408,ENSGALG00000004875,ENSGALG00000032746,ENSGALG00000016318,ENSGALG00000000142,ENSGALG00000007114,ENSGALG00000041787,ENSGALG00000003518,ENSGALG00000007474
GO:0050890	cognition	biological_process	0.031669	1	38	2938	157	14870	ENSGALG00000000653,ENSGALG00000003424,ENSGALG00000029692,ENSGALG00000040905,ENSGALG00000040017,ENSGALG00000043047,ENSGALG00000007112,ENSGALG00000006217,ENSGALG00000003113,ENSGALG00000004740,ENSGALG00000027330,ENSGALG00000010078,ENSGALG00000012865,ENSGALG00000042181,ENSGALG00000000209,ENSGALG00000033953,ENSGALG00000039022,ENSGALG00000005553,ENSGALG00000032029,ENSGALG00000003369,ENSGALG00000003675,…
GO:0005801	cis-Golgi network	cellular_component	0.031771	1	11	2938	33	14870	ENSGALG00000006950,ENSGALG00000004326,ENSGALG00000005637,ENSGALG00000016980,ENSGALG00000004881,ENSGALG00000007441,ENSGALG00000041494,ENSGALG00000015443,ENSGALG00000002284,ENSGALG00000005772,ENSGALG00000020939
GO:0010715	regulation of extracellular matrix disassembly	biological_process	0.031883	1	4	2938	7	14870	ENSGALG00000021442,ENSGALG00000028543,ENSGALG00000039322,ENSGALG00000011645
GO:0006906	vesicle fusion	biological_process	0.0319	1	17	2938	57	14870	ENSGALG00000013462,ENSGALG00000005412,ENSGALG00000003880,ENSGALG00000006704,ENSGALG00000016795,ENSGALG00000007476,ENSGALG00000013210,ENSGALG00000041722,ENSGALG00000040003,ENSGALG00000010878,ENSGALG00000035153,ENSGALG00000016844,ENSGALG00000004326,ENSGALG00000015332,ENSGALG00000003770,ENSGALG00000026446,ENSGALG00000000769
GO:0070371	ERK1 and ERK2 cascade	biological_process	0.031937	1	44	2938	176	14870	ENSGALG00000000907,ENSGALG00000003642,ENSGALG00000002375,ENSGALG00000021656,ENSGALG00000053868,ENSGALG00000054196,ENSGALG00000016421,ENSGALG00000003126,ENSGALG00000031529,ENSGALG00000024470,ENSGALG00000049551,ENSGALG00000019019,ENSGALG00000017327,ENSGALG00000048035,ENSGALG00000001633,ENSGALG00000003323,ENSGALG00000005554,ENSGALG00000004496,ENSGALG00000047289,ENSGALG00000011207,ENSGALG00000025876,…
GO:1902531	regulation of intracellular signal transduction	biological_process	0.031982	1	227	2938	1067	14870	ENSGALG00000013624,ENSGALG00000000843,ENSGALG00000002523,ENSGALG00000000122,ENSGALG00000002922,ENSGALG00000000525,ENSGALG00000010997,ENSGALG00000023379,ENSGALG00000006453,ENSGALG00000009864,ENSGALG00000006519,ENSGALG00000001864,ENSGALG00000004266,ENSGALG00000003855,ENSGALG00000001926,ENSGALG00000001654,ENSGALG00000039775,ENSGALG00000043904,ENSGALG00000042761,ENSGALG00000012865,ENSGALG00000008437,…
GO:0005769	early endosome	cellular_component	0.0323	1	42	2938	171	14870	ENSGALG00000016795,ENSGALG00000000950,ENSGALG00000033572,ENSGALG00000003217,ENSGALG00000041533,ENSGALG00000019019,ENSGALG00000008073,ENSGALG00000010459,ENSGALG00000006704,ENSGALG00000043734,ENSGALG00000015687,ENSGALG00000016844,ENSGALG00000006161,ENSGALG00000008725,ENSGALG00000037492,ENSGALG00000005659,ENSGALG00000011724,ENSGALG00000041153,ENSGALG00000014012,ENSGALG00000036876,ENSGALG00000001121,…
GO:1900026	positive regulation of substrate adhesion-dependent cell spreading	biological_process	0.032361	1	10	2938	28	14870	ENSGALG00000008302,ENSGALG00000012865,ENSGALG00000011452,ENSGALG00000007114,ENSGALG00000000379,ENSGALG00000040606,ENSGALG00000002234,ENSGALG00000001654,ENSGALG00000012799,ENSGALG00000000311
GO:0046461	neutral lipid catabolic process	biological_process	0.032473	1	7	2938	17	14870	ENSGALG00000010364,ENSGALG00000043734,ENSGALG00000008525,ENSGALG00000007119,ENSGALG00000005696,ENSGALG00000042181,ENSGALG00000007114
GO:0046464	acylglycerol catabolic process	biological_process	0.032473	1	7	2938	17	14870	ENSGALG00000042181,ENSGALG00000007114,ENSGALG00000010364,ENSGALG00000043734,ENSGALG00000008525,ENSGALG00000007119,ENSGALG00000005696
GO:0005829	cytosol	cellular_component	0.032496	1	444	2938	2136	14870	ENSGALG00000002247,ENSGALG00000003663,ENSGALG00000005071,ENSGALG00000006305,ENSGALG00000029940,ENSGALG00000000685,ENSGALG00000001513,ENSGALG00000003563,ENSGALG00000007330,ENSGALG00000023689,ENSGALG00000008018,ENSGALG00000036775,ENSGALG00000031529,ENSGALG00000036742,ENSGALG00000032925,ENSGALG00000015773,ENSGALG00000055010,ENSGALG00000004920,ENSGALG00000004817,ENSGALG00000003786,ENSGALG00000017611,…
GO:0009925	basal plasma membrane	cellular_component	0.032499	1	7	2938	18	14870	ENSGALG00000000195,ENSGALG00000033510,ENSGALG00000031529,ENSGALG00000029378,ENSGALG00000003126,ENSGALG00000032598,ENSGALG00000033953
GO:1902110	positive regulation of mitochondrial membrane permeability involved in apoptotic process	biological_process	0.032517	1	6	2938	13	14870	ENSGALG00000008675,ENSGALG00000051135,ENSGALG00000005772,ENSGALG00000002497,ENSGALG00000042761,ENSGALG00000031511
GO:0035566	regulation of metanephros size	biological_process	0.032528	1	2	2938	2	14870	ENSGALG00000005689,ENSGALG00000005936
GO:0044271	cellular nitrogen compound biosynthetic process	biological_process	0.032737	1	601	2938	2873	14870	ENSGALG00000005689,ENSGALG00000011347,ENSGALG00000002484,ENSGALG00000001728,ENSGALG00000010175,ENSGALG00000048295,ENSGALG00000032039,ENSGALG00000009476,ENSGALG00000014365,ENSGALG00000007848,ENSGALG00000004998,ENSGALG00000002010,ENSGALG00000029150,ENSGALG00000042077,ENSGALG00000000793,ENSGALG00000041592,ENSGALG00000035679,ENSGALG00000000365,ENSGALG00000033404,ENSGALG00000030024,ENSGALG00000026276,…
GO:0045944	positive regulation of transcription from RNA polymerase II promoter	biological_process	0.032813	1	177	2938	815	14870	ENSGALG00000002886,ENSGALG00000034251,ENSGALG00000035530,ENSGALG00000007651,ENSGALG00000012379,ENSGALG00000034003,ENSGALG00000038059,ENSGALG00000003369,ENSGALG00000003217,ENSGALG00000004999,ENSGALG00000054286,ENSGALG00000004044,ENSGALG00000003267,ENSGALG00000004263,ENSGALG00000016473,ENSGALG00000010164,ENSGALG00000014638,ENSGALG00000002375,ENSGALG00000001021,ENSGALG00000036378,ENSGALG00000027144,…
GO:0090192	regulation of glomerulus development	biological_process	0.032901	1	4	2938	7	14870	ENSGALG00000005936,ENSGALG00000012178,ENSGALG00000005554,ENSGALG00000030407
GO:0040011	locomotion	biological_process	0.033186	1	227	2938	1085	14870	ENSGALG00000042741,ENSGALG00000026098,ENSGALG00000007114,ENSGALG00000002294,ENSGALG00000005637,ENSGALG00000000379,ENSGALG00000026214,ENSGALG00000005554,ENSGALG00000000608,ENSGALG00000001183,ENSGALG00000003601,ENSGALG00000006563,ENSGALG00000032199,ENSGALG00000006856,ENSGALG00000032458,ENSGALG00000032029,ENSGALG00000027777,ENSGALG00000008281,ENSGALG00000044675,ENSGALG00000040297,ENSGALG00000008866,…
GO:1901642	nucleoside transmembrane transport	biological_process	0.033213	1	5	2938	10	14870	ENSGALG00000010182,ENSGALG00000010497,ENSGALG00000002621,ENSGALG00000007467,ENSGALG00000030863
GO:0036094	small molecule binding	molecular_function	0.03323	1	386	2938	1860	14870	ENSGALG00000037864,ENSGALG00000038128,ENSGALG00000000544,ENSGALG00000040784,ENSGALG00000017099,ENSGALG00000002734,ENSGALG00000010119,ENSGALG00000014179,ENSGALG00000032418,ENSGALG00000046964,ENSGALG00000003243,ENSGALG00000037935,ENSGALG00000030677,ENSGALG00000002548,ENSGALG00000034939,ENSGALG00000028971,ENSGALG00000040741,ENSGALG00000004531,ENSGALG00000007395,ENSGALG00000003281,ENSGALG00000005884,…
GO:0033234	negative regulation of protein sumoylation	biological_process	0.033295	1	4	2938	7	14870	ENSGALG00000041641,ENSGALG00000027838,ENSGALG00000039409,ENSGALG00000034042
GO:0016561	protein import into peroxisome matrix, translocation	biological_process	0.033299	1	2	2938	2	14870	ENSGALG00000045514,ENSGALG00000002836
GO:0043395	heparan sulfate proteoglycan binding	molecular_function	0.033422	1	3	2938	5	14870	ENSGALG00000037784,ENSGALG00000007508,ENSGALG00000004048
GO:0043412	macromolecule modification	biological_process	0.033428	1	577	2938	2819	14870	ENSGALG00000036264,ENSGALG00000021362,ENSGALG00000049551,ENSGALG00000003757,ENSGALG00000026229,ENSGALG00000032618,ENSGALG00000004971,ENSGALG00000032746,ENSGALG00000010294,ENSGALG00000015490,ENSGALG00000006969,ENSGALG00000027762,ENSGALG00000006854,ENSGALG00000003233,ENSGALG00000014568,ENSGALG00000001965,ENSGALG00000012178,ENSGALG00000043754,ENSGALG00000039322,ENSGALG00000020615,ENSGALG00000021572,…
GO:0090559	regulation of membrane permeability	biological_process	0.033529	1	9	2938	24	14870	ENSGALG00000031493,ENSGALG00000051135,ENSGALG00000031511,ENSGALG00000042761,ENSGALG00000002497,ENSGALG00000005772,ENSGALG00000008675,ENSGALG00000006211,ENSGALG00000034855
GO:0002071	glandular epithelial cell maturation	biological_process	0.03353	1	2	2938	2	14870	ENSGALG00000003518,ENSGALG00000010179
GO:1901388	regulation of transforming growth factor beta activation	biological_process	0.033698	1	4	2938	8	14870	ENSGALG00000010175,ENSGALG00000014970,ENSGALG00000010875,ENSGALG00000008341
GO:0051015	actin filament binding	molecular_function	0.033779	1	37	2938	150	14870	ENSGALG00000031511,ENSGALG00000001014,ENSGALG00000038532,ENSGALG00000039108,ENSGALG00000037864,ENSGALG00000001446,ENSGALG00000032404,ENSGALG00000039299,ENSGALG00000030985,ENSGALG00000002548,ENSGALG00000005930,ENSGALG00000000164,ENSGALG00000009686,ENSGALG00000040807,ENSGALG00000002786,ENSGALG00000020927,ENSGALG00000011452,ENSGALG00000043448,ENSGALG00000002527,ENSGALG00000006691,ENSGALG00000037726,…
GO:0045499	chemorepellent activity	molecular_function	0.033817	1	8	2938	22	14870	ENSGALG00000007114,ENSGALG00000003203,ENSGALG00000002294,ENSGALG00000001171,ENSGALG00000001412,ENSGALG00000008297,ENSGALG00000011686,ENSGALG00000006563
GO:0005852	eukaryotic translation initiation factor 3 complex	cellular_component	0.033832	1	6	2938	13	14870	ENSGALG00000047139,ENSGALG00000012296,ENSGALG00000008187,ENSGALG00000012529,ENSGALG00000029343,ENSGALG00000003337
GO:0035184	histone threonine kinase activity	molecular_function	0.033876	1	3	2938	5	14870	ENSGALG00000033301,ENSGALG00000011116,ENSGALG00000025950
GO:0035405	histone-threonine phosphorylation	biological_process	0.033876	1	3	2938	5	14870	ENSGALG00000011116,ENSGALG00000033301,ENSGALG00000025950
GO:0034341	response to interferon-gamma	biological_process	0.033904	1	21	2938	70	14870	ENSGALG00000016844,ENSGALG00000000769,ENSGALG00000001238,ENSGALG00000024470,ENSGALG00000001446,ENSGALG00000049551,ENSGALG00000026663,ENSGALG00000001521,ENSGALG00000023364,ENSGALG00000053868,ENSGALG00000054196,ENSGALG00000004243,ENSGALG00000005678,ENSGALG00000010175,ENSGALG00000040003,ENSGALG00000009598,ENSGALG00000048930,ENSGALG00000024466,ENSGALG00000007651,ENSGALG00000005757,ENSGALG00000028749
GO:0000139	Golgi membrane	cellular_component	0.034017	1	64	2938	268	14870	ENSGALG00000015491,ENSGALG00000032418,ENSGALG00000002412,ENSGALG00000036477,ENSGALG00000008144,ENSGALG00000005772,ENSGALG00000036293,ENSGALG00000004881,ENSGALG00000010878,ENSGALG00000010125,ENSGALG00000035768,ENSGALG00000003880,ENSGALG00000050948,ENSGALG00000008341,ENSGALG00000021636,ENSGALG00000040519,ENSGALG00000010351,ENSGALG00000003933,ENSGALG00000041101,ENSGALG00000000868,ENSGALG00000006201,…
GO:0004040	amidase activity	molecular_function	0.034069	1	3	2938	4	14870	ENSGALG00000010417,ENSGALG00000015059,ENSGALG00000015338
GO:0031233	intrinsic component of external side of plasma membrane	cellular_component	0.03409	1	4	2938	7	14870	ENSGALG00000017343,ENSGALG00000006751,ENSGALG00000002138,ENSGALG00000010293
GO:0031362	anchored component of external side of plasma membrane	cellular_component	0.03409	1	4	2938	7	14870	ENSGALG00000017343,ENSGALG00000006751,ENSGALG00000002138,ENSGALG00000010293
GO:0060177	regulation of angiotensin metabolic process	biological_process	0.034154	1	4	2938	7	14870	ENSGALG00000000498,ENSGALG00000016241,ENSGALG00000000545,ENSGALG00000031343
GO:1904674	positive regulation of somatic stem cell population maintenance	biological_process	0.034158	1	2	2938	2	14870	ENSGALG00000009052,ENSGALG00000007324
GO:0022617	extracellular matrix disassembly	biological_process	0.034201	1	6	2938	14	14870	ENSGALG00000028543,ENSGALG00000011645,ENSGALG00000039322,ENSGALG00000012974,ENSGALG00000021442,ENSGALG00000002831
GO:0030672	synaptic vesicle membrane	cellular_component	0.034347	1	11	2938	35	14870	ENSGALG00000027665,ENSGALG00000006211,ENSGALG00000005589,ENSGALG00000005412,ENSGALG00000026033,ENSGALG00000027902,ENSGALG00000004955,ENSGALG00000032619,ENSGALG00000012703,ENSGALG00000004048,ENSGALG00000041722
GO:0045163	clustering of voltage-gated potassium channels	biological_process	0.034477	1	2	2938	2	14870	ENSGALG00000000653,ENSGALG00000007666
GO:0007411	axon guidance	biological_process	0.034505	1	38	2938	163	14870	ENSGALG00000042241,ENSGALG00000005409,ENSGALG00000040971,ENSGALG00000004569,ENSGALG00000031529,ENSGALG00000036378,ENSGALG00000044675,ENSGALG00000001608,ENSGALG00000003203,ENSGALG00000023626,ENSGALG00000006563,ENSGALG00000026214,ENSGALG00000042308,ENSGALG00000001183,ENSGALG00000047060,ENSGALG00000043088,ENSGALG00000002294,ENSGALG00000001171,ENSGALG00000011686,ENSGALG00000006802,ENSGALG00000008537,…
GO:0051183	vitamin transporter activity	molecular_function	0.034521	1	8	2938	19	14870	ENSGALG00000010293,ENSGALG00000009306,ENSGALG00000040541,ENSGALG00000030511,ENSGALG00000006194,ENSGALG00000004889,ENSGALG00000000195,ENSGALG00000008011
GO:0048793	pronephros development	biological_process	0.034551	1	3	2938	4	14870	ENSGALG00000005966,ENSGALG00000016473,ENSGALG00000005409
GO:0030029	actin filament-based process	biological_process	0.034553	1	112	2938	519	14870	ENSGALG00000032658,ENSGALG00000015142,ENSGALG00000005414,ENSGALG00000016421,ENSGALG00000023131,ENSGALG00000002831,ENSGALG00000028567,ENSGALG00000039061,ENSGALG00000012017,ENSGALG00000033300,ENSGALG00000028721,ENSGALG00000001569,ENSGALG00000016199,ENSGALG00000004044,ENSGALG00000006069,ENSGALG00000014727,ENSGALG00000021442,ENSGALG00000029528,ENSGALG00000008411,ENSGALG00000008073,ENSGALG00000031593,…
GO:0030900	forebrain development	biological_process	0.034612	1	58	2938	251	14870	ENSGALG00000041204,ENSGALG00000009129,ENSGALG00000036043,ENSGALG00000039786,ENSGALG00000009300,ENSGALG00000035419,ENSGALG00000036114,ENSGALG00000013342,ENSGALG00000003855,ENSGALG00000003424,ENSGALG00000005441,ENSGALG00000026744,ENSGALG00000004066,ENSGALG00000034967,ENSGALG00000000653,ENSGALG00000001412,ENSGALG00000030931,ENSGALG00000028561,ENSGALG00000003879,ENSGALG00000030353,ENSGALG00000004048,…
GO:0071499	cellular response to laminar fluid shear stress	biological_process	0.034638	1	2	2938	2	14870	ENSGALG00000023689,ENSGALG00000009240
GO:0042221	response to chemical	biological_process	0.03467	1	463	2938	2222	14870	ENSGALG00000038420,ENSGALG00000047199,ENSGALG00000034562,ENSGALG00000009147,ENSGALG00000034014,ENSGALG00000026098,ENSGALG00000015382,ENSGALG00000043727,ENSGALG00000002771,ENSGALG00000037522,ENSGALG00000004583,ENSGALG00000037828,ENSGALG00000004418,ENSGALG00000006050,ENSGALG00000003457,ENSGALG00000003601,ENSGALG00000006563,ENSGALG00000004569,ENSGALG00000008281,ENSGALG00000044675,ENSGALG00000004657,…
GO:0031802	type 5 metabotropic glutamate receptor binding	molecular_function	0.034687	1	2	2938	2	14870	ENSGALG00000000209,ENSGALG00000003323
GO:1904020	regulation of G-protein coupled receptor internalization	biological_process	0.034723	1	2	2938	2	14870	ENSGALG00000003323,ENSGALG00000054286
GO:0001224	RNA polymerase II transcription cofactor binding	molecular_function	0.034792	1	2	2938	2	14870	ENSGALG00000039409,ENSGALG00000010042
GO:0005784	Sec61 translocon complex	cellular_component	0.034822	1	3	2938	4	14870	ENSGALG00000036300,ENSGALG00000005966,ENSGALG00000013569
GO:0071256	translocon complex	cellular_component	0.034822	1	3	2938	4	14870	ENSGALG00000036300,ENSGALG00000005966,ENSGALG00000013569
GO:0019048	modulation by virus of host morphology or physiology	biological_process	0.034881	1	6	2938	15	14870	ENSGALG00000051135,ENSGALG00000042055,ENSGALG00000002138,ENSGALG00000006211,ENSGALG00000037784,ENSGALG00000035701
GO:0031114	regulation of microtubule depolymerization	biological_process	0.03492	1	7	2938	19	14870	ENSGALG00000034373,ENSGALG00000006456,ENSGALG00000039108,ENSGALG00000033203,ENSGALG00000008302,ENSGALG00000011645,ENSGALG00000038504
GO:0009889	regulation of biosynthetic process	biological_process	0.035014	1	514	2938	2469	14870	ENSGALG00000017220,ENSGALG00000042469,ENSGALG00000029402,ENSGALG00000002588,ENSGALG00000025822,ENSGALG00000010088,ENSGALG00000005554,ENSGALG00000031940,ENSGALG00000000608,ENSGALG00000016283,ENSGALG00000007114,ENSGALG00000042055,ENSGALG00000028236,ENSGALG00000033304,ENSGALG00000001108,ENSGALG00000006805,ENSGALG00000033529,ENSGALG00000030353,ENSGALG00000012277,ENSGALG00000011375,ENSGALG00000040087,…
GO:0008757	S-adenosylmethionine-dependent methyltransferase activity	molecular_function	0.035037	1	31	2938	113	14870	ENSGALG00000000843,ENSGALG00000032993,ENSGALG00000012264,ENSGALG00000004875,ENSGALG00000050548,ENSGALG00000003068,ENSGALG00000013889,ENSGALG00000042073,ENSGALG00000003299,ENSGALG00000037807,ENSGALG00000007967,ENSGALG00000024053,ENSGALG00000008133,ENSGALG00000037510,ENSGALG00000014568,ENSGALG00000006818,ENSGALG00000004324,ENSGALG00000003233,ENSGALG00000031839,ENSGALG00000012377,ENSGALG00000023547,…
GO:0043234	protein complex	cellular_component	0.035107	1	689	2938	3347	14870	ENSGALG00000013778,ENSGALG00000000400,ENSGALG00000004531,ENSGALG00000040741,ENSGALG00000050887,ENSGALG00000030899,ENSGALG00000008520,ENSGALG00000026276,ENSGALG00000030979,ENSGALG00000002443,ENSGALG00000015815,ENSGALG00000012456,ENSGALG00000033404,ENSGALG00000050948,ENSGALG00000003690,ENSGALG00000006707,ENSGALG00000032598,ENSGALG00000006609,ENSGALG00000038128,ENSGALG00000002532,ENSGALG00000030931,…
GO:0008643	carbohydrate transport	biological_process	0.035112	1	23	2938	83	14870	ENSGALG00000037603,ENSGALG00000000795,ENSGALG00000037556,ENSGALG00000000853,ENSGALG00000002963,ENSGALG00000002452,ENSGALG00000010013,ENSGALG00000002982,ENSGALG00000026253,ENSGALG00000001245,ENSGALG00000003879,ENSGALG00000006968,ENSGALG00000001857,ENSGALG00000000195,ENSGALG00000009240,ENSGALG00000034855,ENSGALG00000004889,ENSGALG00000005554,ENSGALG00000033572,ENSGALG00000034562,ENSGALG00000009306,…
GO:0051174	regulation of phosphorus metabolic process	biological_process	0.035113	1	232	2938	1090	14870	ENSGALG00000008281,ENSGALG00000001431,ENSGALG00000024470,ENSGALG00000016624,ENSGALG00000030407,ENSGALG00000003492,ENSGALG00000042469,ENSGALG00000008380,ENSGALG00000028318,ENSGALG00000054196,ENSGALG00000009052,ENSGALG00000002816,ENSGALG00000008051,ENSGALG00000037603,ENSGALG00000029402,ENSGALG00000000907,ENSGALG00000041900,ENSGALG00000000949,ENSGALG00000011724,ENSGALG00000001214,ENSGALG00000007114,…
GO:0019348	dolichol metabolic process	biological_process	0.035176	1	3	2938	4	14870	ENSGALG00000014899,ENSGALG00000005066,ENSGALG00000013804
GO:0031175	neuron projection development	biological_process	0.035291	1	119	2938	567	14870	ENSGALG00000008537,ENSGALG00000007441,ENSGALG00000004048,ENSGALG00000040606,ENSGALG00000002734,ENSGALG00000003977,ENSGALG00000039108,ENSGALG00000003123,ENSGALG00000033405,ENSGALG00000003578,ENSGALG00000008297,ENSGALG00000004165,ENSGALG00000002362,ENSGALG00000008473,ENSGALG00000034967,ENSGALG00000007531,ENSGALG00000000653,ENSGALG00000036114,ENSGALG00000013342,ENSGALG00000006609,ENSGALG00000003424,…
GO:0051239	regulation of multicellular organismal process	biological_process	0.03534	1	358	2938	1738	14870	ENSGALG00000037939,ENSGALG00000033520,ENSGALG00000002375,ENSGALG00000027891,ENSGALG00000015004,ENSGALG00000000442,ENSGALG00000027144,ENSGALG00000042422,ENSGALG00000015142,ENSGALG00000002765,ENSGALG00000008080,ENSGALG00000008349,ENSGALG00000043064,ENSGALG00000000209,ENSGALG00000002886,ENSGALG00000034251,ENSGALG00000008289,ENSGALG00000014727,ENSGALG00000034855,ENSGALG00000001171,ENSGALG00000003217,…
GO:0080090	regulation of primary metabolic process	biological_process	0.035454	1	755	2938	3686	14870	ENSGALG00000039315,ENSGALG00000004696,ENSGALG00000051645,ENSGALG00000040529,ENSGALG00000010659,ENSGALG00000039710,ENSGALG00000041630,ENSGALG00000053640,ENSGALG00000011494,ENSGALG00000036417,ENSGALG00000004943,ENSGALG00000006826,ENSGALG00000041025,ENSGALG00000050508,ENSGALG00000028543,ENSGALG00000041204,ENSGALG00000004517,ENSGALG00000009256,ENSGALG00000010232,ENSGALG00000039786,ENSGALG00000014819,…
GO:0008093	cytoskeletal adaptor activity	molecular_function	0.03549	1	3	2938	5	14870	ENSGALG00000042538,ENSGALG00000012934,ENSGALG00000003594
GO:0034330	cell junction organization	biological_process	0.035538	1	39	2938	166	14870	ENSGALG00000037316,ENSGALG00000003578,ENSGALG00000003123,ENSGALG00000039710,ENSGALG00000022557,ENSGALG00000006995,ENSGALG00000002548,ENSGALG00000016602,ENSGALG00000009300,ENSGALG00000003712,ENSGALG00000025950,ENSGALG00000011169,ENSGALG00000011806,ENSGALG00000039452,ENSGALG00000008043,ENSGALG00000005160,ENSGALG00000011645,ENSGALG00000015142,ENSGALG00000043373,ENSGALG00000005612,ENSGALG00000008866,…
GO:0000987	core promoter proximal region sequence-specific DNA binding	molecular_function	0.035594	1	86	2938	372	14870	ENSGALG00000002523,ENSGALG00000009129,ENSGALG00000041687,ENSGALG00000041025,ENSGALG00000004285,ENSGALG00000006515,ENSGALG00000005441,ENSGALG00000028037,ENSGALG00000032278,ENSGALG00000006968,ENSGALG00000033941,ENSGALG00000040529,ENSGALG00000030932,ENSGALG00000035576,ENSGALG00000014060,ENSGALG00000034960,ENSGALG00000053640,ENSGALG00000026258,ENSGALG00000001773,ENSGALG00000003217,ENSGALG00000003267,…
GO:0001159	core promoter proximal region DNA binding	molecular_function	0.035594	1	86	2938	372	14870	ENSGALG00000005441,ENSGALG00000028037,ENSGALG00000032278,ENSGALG00000004285,ENSGALG00000006515,ENSGALG00000009129,ENSGALG00000041687,ENSGALG00000041025,ENSGALG00000002523,ENSGALG00000034960,ENSGALG00000053640,ENSGALG00000035576,ENSGALG00000014060,ENSGALG00000033941,ENSGALG00000006968,ENSGALG00000030932,ENSGALG00000040529,ENSGALG00000038059,ENSGALG00000009993,ENSGALG00000007762,ENSGALG00000030879,…
GO:1901390	positive regulation of transforming growth factor beta activation	biological_process	0.035625	1	2	2938	2	14870	ENSGALG00000014970,ENSGALG00000008341
GO:0006013	mannose metabolic process	biological_process	0.035734	1	4	2938	7	14870	ENSGALG00000001615,ENSGALG00000033790,ENSGALG00000038599,ENSGALG00000007326
GO:0032982	myosin filament	cellular_component	0.035737	1	3	2938	5	14870	ENSGALG00000001183,ENSGALG00000043092,ENSGALG00000000164
GO:1902668	negative regulation of axon guidance	biological_process	0.035846	1	8	2938	23	14870	ENSGALG00000011686,ENSGALG00000006563,ENSGALG00000008297,ENSGALG00000001412,ENSGALG00000003203,ENSGALG00000001079,ENSGALG00000001171,ENSGALG00000002294
GO:0004559	alpha-mannosidase activity	molecular_function	0.035864	1	6	2938	14	14870	ENSGALG00000041564,ENSGALG00000033790,ENSGALG00000001615,ENSGALG00000008320,ENSGALG00000050907,ENSGALG00000037375
GO:0019220	regulation of phosphate metabolic process	biological_process	0.03596	1	231	2938	1086	14870	ENSGALG00000028543,ENSGALG00000050508,ENSGALG00000039786,ENSGALG00000001289,ENSGALG00000030907,ENSGALG00000001826,ENSGALG00000009256,ENSGALG00000015443,ENSGALG00000003473,ENSGALG00000002138,ENSGALG00000005452,ENSGALG00000042744,ENSGALG00000000545,ENSGALG00000054336,ENSGALG00000027786,ENSGALG00000001412,ENSGALG00000006979,ENSGALG00000003906,ENSGALG00000012023,ENSGALG00000028967,ENSGALG00000052629,…
GO:0036112	medium-chain fatty-acyl-CoA metabolic process	biological_process	0.035981	1	2	2938	2	14870	ENSGALG00000000652,ENSGALG00000002187
GO:0030036	actin cytoskeleton organization	biological_process	0.036011	1	102	2938	468	14870	ENSGALG00000004044,ENSGALG00000006069,ENSGALG00000016199,ENSGALG00000012017,ENSGALG00000033300,ENSGALG00000001569,ENSGALG00000028721,ENSGALG00000039061,ENSGALG00000031593,ENSGALG00000008073,ENSGALG00000029528,ENSGALG00000008411,ENSGALG00000021442,ENSGALG00000005414,ENSGALG00000032658,ENSGALG00000002831,ENSGALG00000023131,ENSGALG00000028567,ENSGALG00000016421,ENSGALG00000041025,ENSGALG00000040807,…
GO:0003906	DNA-(apurinic or apyrimidinic site) lyase activity	molecular_function	0.0361	1	4	2938	7	14870	ENSGALG00000030396,ENSGALG00000001586,ENSGALG00000016664,ENSGALG00000009875
GO:0004029	aldehyde dehydrogenase (NAD) activity	molecular_function	0.036192	1	4	2938	7	14870	ENSGALG00000042184,ENSGALG00000004725,ENSGALG00000033365,ENSGALG00000003495
GO:0035994	response to muscle stretch	biological_process	0.036222	1	6	2938	15	14870	ENSGALG00000028037,ENSGALG00000004044,ENSGALG00000004998,ENSGALG00000039409,ENSGALG00000034251,ENSGALG00000008351
GO:0051896	regulation of protein kinase B signaling	biological_process	0.036332	1	25	2938	92	14870	ENSGALG00000010175,ENSGALG00000030907,ENSGALG00000003712,ENSGALG00000000122,ENSGALG00000047289,ENSGALG00000037784,ENSGALG00000008302,ENSGALG00000048035,ENSGALG00000008081,ENSGALG00000002138,ENSGALG00000003855,ENSGALG00000007515,ENSGALG00000001654,ENSGALG00000039865,ENSGALG00000007650,ENSGALG00000039682,ENSGALG00000001857,ENSGALG00000042761,ENSGALG00000003103,ENSGALG00000016421,ENSGALG00000008351,…
GO:0021510	spinal cord development	biological_process	0.036516	1	21	2938	72	14870	ENSGALG00000037082,ENSGALG00000031010,ENSGALG00000005409,ENSGALG00000042241,ENSGALG00000026983,ENSGALG00000006252,ENSGALG00000041861,ENSGALG00000004048,ENSGALG00000030353,ENSGALG00000023296,ENSGALG00000041154,ENSGALG00000007101,ENSGALG00000012620,ENSGALG00000034967,ENSGALG00000010583,ENSGALG00000008452,ENSGALG00000017217,ENSGALG00000036114,ENSGALG00000029393,ENSGALG00000036869,ENSGALG00000036806
GO:0018993	somatic sex determination	biological_process	0.036538	1	2	2938	2	14870	ENSGALG00000030879,ENSGALG00000029282
GO:0008589	regulation of smoothened signaling pathway	biological_process	0.036546	1	16	2938	56	14870	ENSGALG00000012620,ENSGALG00000032713,ENSGALG00000000540,ENSGALG00000003473,ENSGALG00000008452,ENSGALG00000007111,ENSGALG00000036114,ENSGALG00000000607,ENSGALG00000004236,ENSGALG00000030979,ENSGALG00000005401,ENSGALG00000011347,ENSGALG00000026983,ENSGALG00000041861,ENSGALG00000037492,ENSGALG00000042422
GO:0006935	chemotaxis	biological_process	0.03667	1	82	2938	362	14870	ENSGALG00000001412,ENSGALG00000035386,ENSGALG00000007246,ENSGALG00000001328,ENSGALG00000027476,ENSGALG00000026663,ENSGALG00000005631,ENSGALG00000003118,ENSGALG00000011686,ENSGALG00000006802,ENSGALG00000009129,ENSGALG00000008930,ENSGALG00000039786,ENSGALG00000013624,ENSGALG00000002523,ENSGALG00000001079,ENSGALG00000005441,ENSGALG00000001926,ENSGALG00000001654,ENSGALG00000013615,ENSGALG00000005134,…
GO:0009110	vitamin biosynthetic process	biological_process	0.036727	1	7	2938	16	14870	ENSGALG00000016570,ENSGALG00000008018,ENSGALG00000016722,ENSGALG00000036683,ENSGALG00000033090,ENSGALG00000005398,ENSGALG00000006050
GO:0097659	nucleic acid-templated transcription	biological_process	0.036739	1	449	2938	2146	14870	ENSGALG00000043448,ENSGALG00000008146,ENSGALG00000036043,ENSGALG00000037558,ENSGALG00000036869,ENSGALG00000025907,ENSGALG00000023872,ENSGALG00000012655,ENSGALG00000035911,ENSGALG00000002415,ENSGALG00000015009,ENSGALG00000037301,ENSGALG00000005872,ENSGALG00000051146,ENSGALG00000026744,ENSGALG00000036114,ENSGALG00000035419,ENSGALG00000003424,ENSGALG00000010868,ENSGALG00000004542,ENSGALG00000011910,…
GO:0000975	regulatory region DNA binding	molecular_function	0.036754	1	151	2938	681	14870	ENSGALG00000040017,ENSGALG00000002523,ENSGALG00000009129,ENSGALG00000004597,ENSGALG00000041687,ENSGALG00000004285,ENSGALG00000033941,ENSGALG00000030932,ENSGALG00000034649,ENSGALG00000035576,ENSGALG00000034960,ENSGALG00000026258,ENSGALG00000001773,ENSGALG00000026231,ENSGALG00000033090,ENSGALG00000003120,ENSGALG00000011133,ENSGALG00000030011,ENSGALG00000004093,ENSGALG00000030879,ENSGALG00000034737,…
GO:0001067	regulatory region nucleic acid binding	molecular_function	0.036754	1	151	2938	681	14870	ENSGALG00000037787,ENSGALG00000035911,ENSGALG00000005757,ENSGALG00000010868,ENSGALG00000001722,ENSGALG00000003424,ENSGALG00000009240,ENSGALG00000029282,ENSGALG00000025907,ENSGALG00000042976,ENSGALG00000036043,ENSGALG00000037558,ENSGALG00000036869,ENSGALG00000000713,ENSGALG00000037082,ENSGALG00000012277,ENSGALG00000024047,ENSGALG00000026590,ENSGALG00000030353,ENSGALG00000005378,ENSGALG00000033304,…
GO:0044212	transcription regulatory region DNA binding	molecular_function	0.036754	1	151	2938	681	14870	ENSGALG00000026590,ENSGALG00000030353,ENSGALG00000005378,ENSGALG00000037082,ENSGALG00000012277,ENSGALG00000024047,ENSGALG00000042976,ENSGALG00000036043,ENSGALG00000036869,ENSGALG00000037558,ENSGALG00000000713,ENSGALG00000025907,ENSGALG00000035911,ENSGALG00000005757,ENSGALG00000037787,ENSGALG00000029282,ENSGALG00000010868,ENSGALG00000003424,ENSGALG00000001722,ENSGALG00000009240,ENSGALG00000022622,…
GO:0048870	cell motility	biological_process	0.036867	1	200	2938	947	14870	ENSGALG00000006563,ENSGALG00000032199,ENSGALG00000003601,ENSGALG00000032029,ENSGALG00000006856,ENSGALG00000032458,ENSGALG00000005637,ENSGALG00000002294,ENSGALG00000000379,ENSGALG00000026098,ENSGALG00000007114,ENSGALG00000000608,ENSGALG00000001183,ENSGALG00000005554,ENSGALG00000002816,ENSGALG00000003261,ENSGALG00000054196,ENSGALG00000025822,ENSGALG00000036627,ENSGALG00000002588,ENSGALG00000003693,…
GO:0051674	localization of cell	biological_process	0.036867	1	200	2938	947	14870	ENSGALG00000035386,ENSGALG00000034020,ENSGALG00000008437,ENSGALG00000012865,ENSGALG00000034975,ENSGALG00000031440,ENSGALG00000043904,ENSGALG00000006456,ENSGALG00000030932,ENSGALG00000021647,ENSGALG00000011855,ENSGALG00000050797,ENSGALG00000003118,ENSGALG00000002699,ENSGALG00000026663,ENSGALG00000010053,ENSGALG00000006061,ENSGALG00000031408,ENSGALG00000000122,ENSGALG00000002523,ENSGALG00000013624,…
GO:0030896	checkpoint clamp complex	cellular_component	0.036932	1	3	2938	4	14870	ENSGALG00000047781,ENSGALG00000036642,ENSGALG00000003365
GO:0072592	oxygen metabolic process	biological_process	0.036936	1	3	2938	4	14870	ENSGALG00000006707,ENSGALG00000004190,ENSGALG00000037148
GO:0038062	protein tyrosine kinase collagen receptor activity	molecular_function	0.036969	1	2	2938	2	14870	ENSGALG00000039322,ENSGALG00000008616
GO:0032464	positive regulation of protein homooligomerization	biological_process	0.036991	1	3	2938	4	14870	ENSGALG00000000122,ENSGALG00000051135,ENSGALG00000001569
GO:0032774	RNA biosynthetic process	biological_process	0.037032	1	451	2938	2156	14870	ENSGALG00000001583,ENSGALG00000027144,ENSGALG00000026019,ENSGALG00000042422,ENSGALG00000001168,ENSGALG00000014638,ENSGALG00000047223,ENSGALG00000026298,ENSGALG00000040247,ENSGALG00000029980,ENSGALG00000002375,ENSGALG00000003217,ENSGALG00000048409,ENSGALG00000019741,ENSGALG00000003267,ENSGALG00000004044,ENSGALG00000003485,ENSGALG00000054286,ENSGALG00000000209,ENSGALG00000008349,ENSGALG00000035530,…
GO:0004818	glutamate-tRNA ligase activity	molecular_function	0.037043	1	2	2938	2	14870	ENSGALG00000006122,ENSGALG00000009598
GO:0006424	glutamyl-tRNA aminoacylation	biological_process	0.037043	1	2	2938	2	14870	ENSGALG00000009598,ENSGALG00000006122
GO:0043543	protein acylation	biological_process	0.037071	1	43	2938	170	14870	ENSGALG00000001955,ENSGALG00000016624,ENSGALG00000006818,ENSGALG00000001021,ENSGALG00000000991,ENSGALG00000030739,ENSGALG00000031551,ENSGALG00000050787,ENSGALG00000031372,ENSGALG00000007636,ENSGALG00000011278,ENSGALG00000003369,ENSGALG00000004999,ENSGALG00000038219,ENSGALG00000038810,ENSGALG00000007762,ENSGALG00000012587,ENSGALG00000003786,ENSGALG00000006688,ENSGALG00000002336,ENSGALG00000041821,…
GO:0032804	negative regulation of low-density lipoprotein particle receptor catabolic process	biological_process	0.037115	1	2	2938	2	14870	ENSGALG00000003770,ENSGALG00000008341
GO:2000645	negative regulation of receptor catabolic process	biological_process	0.037115	1	2	2938	2	14870	ENSGALG00000008341,ENSGALG00000003770
GO:1902263	apoptotic process involved in embryonic digit morphogenesis	biological_process	0.037206	1	2	2938	2	14870	ENSGALG00000002375,ENSGALG00000051135
GO:1900117	regulation of execution phase of apoptosis	biological_process	0.037259	1	6	2938	14	14870	ENSGALG00000005772,ENSGALG00000034500,ENSGALG00000006211,ENSGALG00000004190,ENSGALG00000011104,ENSGALG00000042308
GO:1901137	carbohydrate derivative biosynthetic process	biological_process	0.037305	1	110	2938	482	14870	ENSGALG00000015230,ENSGALG00000052712,ENSGALG00000041993,ENSGALG00000038044,ENSGALG00000041962,ENSGALG00000015443,ENSGALG00000004882,ENSGALG00000033790,ENSGALG00000050532,ENSGALG00000011518,ENSGALG00000042967,ENSGALG00000015252,ENSGALG00000050508,ENSGALG00000006725,ENSGALG00000008930,ENSGALG00000004517,ENSGALG00000002023,ENSGALG00000015075,ENSGALG00000005066,ENSGALG00000014899,ENSGALG00000017173,…
GO:0031902	late endosome membrane	cellular_component	0.037321	1	14	2938	43	14870	ENSGALG00000011724,ENSGALG00000000055,ENSGALG00000014607,ENSGALG00000053058,ENSGALG00000026428,ENSGALG00000002095,ENSGALG00000033054,ENSGALG00000007476,ENSGALG00000005696,ENSGALG00000000606,ENSGALG00000003217,ENSGALG00000003770,ENSGALG00000041533,ENSGALG00000004357
GO:0071871	response to epinephrine	biological_process	0.037339	1	3	2938	5	14870	ENSGALG00000003601,ENSGALG00000014727,ENSGALG00000034251
GO:0071872	cellular response to epinephrine stimulus	biological_process	0.037339	1	3	2938	5	14870	ENSGALG00000003601,ENSGALG00000034251,ENSGALG00000014727
GO:0006413	translational initiation	biological_process	0.037367	1	24	2938	83	14870	ENSGALG00000009677,ENSGALG00000003259,ENSGALG00000007556,ENSGALG00000003337,ENSGALG00000028517,ENSGALG00000007919,ENSGALG00000012529,ENSGALG00000002734,ENSGALG00000048830,ENSGALG00000012628,ENSGALG00000047139,ENSGALG00000008187,ENSGALG00000041030,ENSGALG00000029343,ENSGALG00000045352,ENSGALG00000010301,ENSGALG00000042055,ENSGALG00000006826,ENSGALG00000002488,ENSGALG00000012296,ENSGALG00000008520,…
GO:0010644	cell communication by electrical coupling	biological_process	0.037453	1	4	2938	7	14870	ENSGALG00000015018,ENSGALG00000039452,ENSGALG00000005331,ENSGALG00000033405
GO:0045995	regulation of embryonic development	biological_process	0.03759	1	25	2938	92	14870	ENSGALG00000003473,ENSGALG00000002929,ENSGALG00000009240,ENSGALG00000004285,ENSGALG00000034973,ENSGALG00000008289,ENSGALG00000030879,ENSGALG00000037784,ENSGALG00000030979,ENSGALG00000004249,ENSGALG00000005554,ENSGALG00000042308,ENSGALG00000038515,ENSGALG00000043433,ENSGALG00000004236,ENSGALG00000000122,ENSGALG00000007114,ENSGALG00000039786,ENSGALG00000033678,ENSGALG00000002375,ENSGALG00000005409,…
GO:0005525	GTP binding	molecular_function	0.037637	1	73	2938	296	14870	ENSGALG00000007058,ENSGALG00000012821,ENSGALG00000026278,ENSGALG00000046964,ENSGALG00000032418,ENSGALG00000004953,ENSGALG00000009634,ENSGALG00000040784,ENSGALG00000017099,ENSGALG00000040606,ENSGALG00000027778,ENSGALG00000000544,ENSGALG00000011592,ENSGALG00000012456,ENSGALG00000029569,ENSGALG00000040741,ENSGALG00000028971,ENSGALG00000007615,ENSGALG00000011913,ENSGALG00000002497,ENSGALG00000042482,…
GO:0010512	negative regulation of phosphatidylinositol biosynthetic process	biological_process	0.03769	1	2	2938	2	14870	ENSGALG00000003642,ENSGALG00000012178
GO:0035793	positive regulation of metanephric mesenchymal cell migration by platelet-derived growth factor receptor-beta signaling pathway	biological_process	0.03769	1	2	2938	2	14870	ENSGALG00000012178,ENSGALG00000003642
GO:1900238	regulation of metanephric mesenchymal cell migration by platelet-derived growth factor receptor-beta signaling pathway	biological_process	0.03769	1	2	2938	2	14870	ENSGALG00000012178,ENSGALG00000003642
GO:2000591	positive regulation of metanephric mesenchymal cell migration	biological_process	0.03769	1	2	2938	2	14870	ENSGALG00000012178,ENSGALG00000003642
GO:0031984	organelle subcompartment	cellular_component	0.037817	1	50	2938	208	14870	ENSGALG00000036876,ENSGALG00000007298,ENSGALG00000041153,ENSGALG00000029220,ENSGALG00000016806,ENSGALG00000004326,ENSGALG00000011651,ENSGALG00000007992,ENSGALG00000011116,ENSGALG00000024056,ENSGALG00000041797,ENSGALG00000005637,ENSGALG00000034014,ENSGALG00000037839,ENSGALG00000001030,ENSGALG00000010129,ENSGALG00000000608,ENSGALG00000030548,ENSGALG00000003929,ENSGALG00000011646,ENSGALG00000006101,…
GO:1900673	olefin metabolic process	biological_process	0.038112	1	2	2938	2	14870	ENSGALG00000016567,ENSGALG00000008898
GO:0006516	glycoprotein catabolic process	biological_process	0.038397	1	6	2938	14	14870	ENSGALG00000004646,ENSGALG00000007027,ENSGALG00000004657,ENSGALG00000008320,ENSGALG00000006361,ENSGALG00000037375
GO:1900044	regulation of protein K63-linked ubiquitination	biological_process	0.038442	1	3	2938	5	14870	ENSGALG00000012342,ENSGALG00000002929,ENSGALG00000021656
GO:0060065	uterus development	biological_process	0.038469	1	7	2938	18	14870	ENSGALG00000003855,ENSGALG00000029282,ENSGALG00000040021,ENSGALG00000001021,ENSGALG00000005409,ENSGALG00000038948,ENSGALG00000014638
GO:0035588	G-protein coupled purinergic receptor signaling pathway	biological_process	0.038481	1	8	2938	20	14870	ENSGALG00000010357,ENSGALG00000040561,ENSGALG00000017327,ENSGALG00000004346,ENSGALG00000000653,ENSGALG00000039432,ENSGALG00000003323,ENSGALG00000016687
GO:0048598	embryonic morphogenesis	biological_process	0.038613	1	97	2938	429	14870	ENSGALG00000037784,ENSGALG00000036043,ENSGALG00000030979,ENSGALG00000033404,ENSGALG00000011238,ENSGALG00000005285,ENSGALG00000043047,ENSGALG00000029692,ENSGALG00000029282,ENSGALG00000013342,ENSGALG00000036114,ENSGALG00000035419,ENSGALG00000030416,ENSGALG00000012620,ENSGALG00000037301,ENSGALG00000007483,ENSGALG00000006141,ENSGALG00000003578,ENSGALG00000003932,ENSGALG00000033365,ENSGALG00000008275,…
GO:0051902	negative regulation of mitochondrial depolarization	biological_process	0.038639	1	2	2938	2	14870	ENSGALG00000003855,ENSGALG00000005772
GO:0046462	monoacylglycerol metabolic process	biological_process	0.038718	1	2	2938	2	14870	ENSGALG00000008525,ENSGALG00000005696
GO:0052651	monoacylglycerol catabolic process	biological_process	0.038718	1	2	2938	2	14870	ENSGALG00000008525,ENSGALG00000005696
GO:0018024	histone-lysine N-methyltransferase activity	molecular_function	0.038783	1	10	2938	30	14870	ENSGALG00000003068,ENSGALG00000014060,ENSGALG00000003233,ENSGALG00000031839,ENSGALG00000006818,ENSGALG00000004324,ENSGALG00000000843,ENSGALG00000033678,ENSGALG00000003299,ENSGALG00000014638
GO:1990266	neutrophil migration	biological_process	0.038804	1	18	2938	59	14870	ENSGALG00000012456,ENSGALG00000046160,ENSGALG00000005637,ENSGALG00000029378,ENSGALG00000026098,ENSGALG00000013624,ENSGALG00000001654,ENSGALG00000014727,ENSGALG00000024466,ENSGALG00000033051,ENSGALG00000035386,ENSGALG00000024470,ENSGALG00000049551,ENSGALG00000036627,ENSGALG00000005071,ENSGALG00000026663,ENSGALG00000054196,ENSGALG00000053868
GO:0044448	cell cortex part	cellular_component	0.038836	1	30	2938	121	14870	ENSGALG00000026159,ENSGALG00000012974,ENSGALG00000006763,ENSGALG00000001446,ENSGALG00000001688,ENSGALG00000011476,ENSGALG00000031511,ENSGALG00000008633,ENSGALG00000011645,ENSGALG00000008477,ENSGALG00000005071,ENSGALG00000011913,ENSGALG00000046649,ENSGALG00000013778,ENSGALG00000034014,ENSGALG00000011446,ENSGALG00000003904,ENSGALG00000035185,ENSGALG00000000608,ENSGALG00000009686,ENSGALG00000040244,…
GO:0046398	UDP-glucuronate metabolic process	biological_process	0.038973	1	2	2938	2	14870	ENSGALG00000010125,ENSGALG00000041993
GO:0000154	rRNA modification	biological_process	0.039	1	9	2938	23	14870	ENSGALG00000005054,ENSGALG00000000891,ENSGALG00000014568,ENSGALG00000032993,ENSGALG00000037510,ENSGALG00000010360,ENSGALG00000037807,ENSGALG00000007967,ENSGALG00000014573
GO:1901362	organic cyclic compound biosynthetic process	biological_process	0.0391	1	525	2938	2517	14870	ENSGALG00000010175,ENSGALG00000001728,ENSGALG00000034354,ENSGALG00000002484,ENSGALG00000011347,ENSGALG00000005689,ENSGALG00000000793,ENSGALG00000041592,ENSGALG00000042077,ENSGALG00000029150,ENSGALG00000002010,ENSGALG00000009476,ENSGALG00000014365,ENSGALG00000048295,ENSGALG00000032039,ENSGALG00000004998,ENSGALG00000007848,ENSGALG00000017079,ENSGALG00000045642,ENSGALG00000030024,ENSGALG00000033404,…
GO:0045639	positive regulation of myeloid cell differentiation	biological_process	0.039142	1	16	2938	52	14870	ENSGALG00000030907,ENSGALG00000012444,ENSGALG00000003267,ENSGALG00000033854,ENSGALG00000007651,ENSGALG00000028037,ENSGALG00000039865,ENSGALG00000000769,ENSGALG00000039682,ENSGALG00000023296,ENSGALG00000035386,ENSGALG00000001143,ENSGALG00000008355,ENSGALG00000008206,ENSGALG00000033520,ENSGALG00000039228
GO:0000123	histone acetyltransferase complex	cellular_component	0.039298	1	20	2938	70	14870	ENSGALG00000032173,ENSGALG00000041433,ENSGALG00000000776,ENSGALG00000030739,ENSGALG00000033529,ENSGALG00000000991,ENSGALG00000007762,ENSGALG00000010096,ENSGALG00000005452,ENSGALG00000005531,ENSGALG00000002336,ENSGALG00000006688,ENSGALG00000002013,ENSGALG00000011278,ENSGALG00000003369,ENSGALG00000008146,ENSGALG00000009352,ENSGALG00000030899,ENSGALG00000004999,ENSGALG00000000603
GO:1904294	positive regulation of ERAD pathway	biological_process	0.039355	1	5	2938	10	14870	ENSGALG00000008320,ENSGALG00000006960,ENSGALG00000002029,ENSGALG00000001220,ENSGALG00000005205
GO:0032934	sterol binding	molecular_function	0.039405	1	13	2938	41	14870	ENSGALG00000033941,ENSGALG00000035768,ENSGALG00000007114,ENSGALG00000004357,ENSGALG00000007645,ENSGALG00000003242,ENSGALG00000032453,ENSGALG00000012620,ENSGALG00000011499,ENSGALG00000006494,ENSGALG00000014607,ENSGALG00000006995,ENSGALG00000010237
GO:0061628	H3K27me3 modified histone binding	molecular_function	0.039415	1	2	2938	2	14870	ENSGALG00000004999,ENSGALG00000000747
GO:0010634	positive regulation of epithelial cell migration	biological_process	0.03943	1	25	2938	95	14870	ENSGALG00000039710,ENSGALG00000011645,ENSGALG00000001143,ENSGALG00000000311,ENSGALG00000016421,ENSGALG00000012799,ENSGALG00000014899,ENSGALG00000011855,ENSGALG00000003118,ENSGALG00000012178,ENSGALG00000000949,ENSGALG00000007615,ENSGALG00000039786,ENSGALG00000008302,ENSGALG00000000785,ENSGALG00000032746,ENSGALG00000050508,ENSGALG00000000525,ENSGALG00000025950,ENSGALG00000035487,ENSGALG00000041285,…
GO:0017101	aminoacyl-tRNA synthetase multienzyme complex	cellular_component	0.039553	1	5	2938	11	14870	ENSGALG00000000907,ENSGALG00000029980,ENSGALG00000039315,ENSGALG00000012355,ENSGALG00000009598
GO:0097017	renal protein absorption	biological_process	0.039626	1	2	2938	2	14870	ENSGALG00000005554,ENSGALG00000001446
GO:0008200	ion channel inhibitor activity	molecular_function	0.039638	1	8	2938	22	14870	ENSGALG00000037480,ENSGALG00000047060,ENSGALG00000001238,ENSGALG00000039061,ENSGALG00000041722,ENSGALG00000000122,ENSGALG00000006490,ENSGALG00000032986
GO:1903553	positive regulation of extracellular exosome assembly	biological_process	0.039681	1	2	2938	2	14870	ENSGALG00000016480,ENSGALG00000003932
GO:0022038	corpus callosum development	biological_process	0.039817	1	5	2938	12	14870	ENSGALG00000008537,ENSGALG00000004048,ENSGALG00000000761,ENSGALG00000014555,ENSGALG00000028561
GO:0035257	nuclear hormone receptor binding	molecular_function	0.039842	1	23	2938	84	14870	ENSGALG00000042739,ENSGALG00000033301,ENSGALG00000002929,ENSGALG00000029282,ENSGALG00000007651,ENSGALG00000033090,ENSGALG00000004999,ENSGALG00000003120,ENSGALG00000025907,ENSGALG00000033404,ENSGALG00000004215,ENSGALG00000015372,ENSGALG00000001182,ENSGALG00000030672,ENSGALG00000043727,ENSGALG00000042055,ENSGALG00000043085,ENSGALG00000037935,ENSGALG00000035701,ENSGALG00000029024,ENSGALG00000030396,…
GO:0098793	presynapse	cellular_component	0.039967	1	42	2938	181	14870	ENSGALG00000007707,ENSGALG00000003880,ENSGALG00000005412,ENSGALG00000004165,ENSGALG00000001311,ENSGALG00000040003,ENSGALG00000040741,ENSGALG00000041722,ENSGALG00000034747,ENSGALG00000035185,ENSGALG00000005589,ENSGALG00000006211,ENSGALG00000001024,ENSGALG00000027476,ENSGALG00000027665,ENSGALG00000004048,ENSGALG00000001682,ENSGALG00000005553,ENSGALG00000003174,ENSGALG00000010939,ENSGALG00000032619,…
GO:0005347	ATP transmembrane transporter activity	molecular_function	0.040024	1	4	2938	7	14870	ENSGALG00000008675,ENSGALG00000002621,ENSGALG00000001938,ENSGALG00000005095
GO:0036314	response to sterol	biological_process	0.040083	1	6	2938	15	14870	ENSGALG00000036114,ENSGALG00000006494,ENSGALG00000046656,ENSGALG00000033941,ENSGALG00000036894,ENSGALG00000012620
GO:0016236	macroautophagy	biological_process	0.04017	1	38	2938	151	14870	ENSGALG00000015546,ENSGALG00000042214,ENSGALG00000004215,ENSGALG00000034328,ENSGALG00000001563,ENSGALG00000002095,ENSGALG00000003256,ENSGALG00000001864,ENSGALG00000042016,ENSGALG00000030585,ENSGALG00000002131,ENSGALG00000008358,ENSGALG00000026492,ENSGALG00000011649,ENSGALG00000001727,ENSGALG00000038097,ENSGALG00000015204,ENSGALG00000033705,ENSGALG00000048930,ENSGALG00000033328,ENSGALG00000029760,…
GO:0007389	pattern specification process	biological_process	0.040179	1	79	2938	333	14870	ENSGALG00000032029,ENSGALG00000008452,ENSGALG00000005689,ENSGALG00000032713,ENSGALG00000004249,ENSGALG00000011347,ENSGALG00000008308,ENSGALG00000029393,ENSGALG00000003429,ENSGALG00000012444,ENSGALG00000014365,ENSGALG00000027002,ENSGALG00000032039,ENSGALG00000010013,ENSGALG00000003126,ENSGALG00000005409,ENSGALG00000007324,ENSGALG00000042469,ENSGALG00000040021,ENSGALG00000043460,ENSGALG00000043033,…
GO:0005667	transcription factor complex	cellular_component	0.040289	1	65	2938	276	14870	ENSGALG00000010936,ENSGALG00000053285,ENSGALG00000003478,ENSGALG00000009063,ENSGALG00000001722,ENSGALG00000008555,ENSGALG00000000172,ENSGALG00000037558,ENSGALG00000000713,ENSGALG00000033404,ENSGALG00000026276,ENSGALG00000003124,ENSGALG00000037935,ENSGALG00000015185,ENSGALG00000037082,ENSGALG00000015184,ENSGALG00000005378,ENSGALG00000011910,ENSGALG00000039682,ENSGALG00000030353,ENSGALG00000006688,…
GO:0045667	regulation of osteoblast differentiation	biological_process	0.040367	1	21	2938	78	14870	ENSGALG00000037301,ENSGALG00000005842,ENSGALG00000006453,ENSGALG00000012620,ENSGALG00000003473,ENSGALG00000012444,ENSGALG00000030115,ENSGALG00000009900,ENSGALG00000011347,ENSGALG00000039322,ENSGALG00000026983,ENSGALG00000001729,ENSGALG00000002375,ENSGALG00000035701,ENSGALG00000031642,ENSGALG00000052629,ENSGALG00000009476,ENSGALG00000039710,ENSGALG00000002765,ENSGALG00000007324,ENSGALG00000042422
GO:0019438	aromatic compound biosynthetic process	biological_process	0.040368	1	510	2938	2447	14870	ENSGALG00000026159,ENSGALG00000002288,ENSGALG00000003199,ENSGALG00000016624,ENSGALG00000010160,ENSGALG00000007324,ENSGALG00000003860,ENSGALG00000040021,ENSGALG00000009875,ENSGALG00000009052,ENSGALG00000002070,ENSGALG00000037603,ENSGALG00000000907,ENSGALG00000027188,ENSGALG00000040594,ENSGALG00000027002,ENSGALG00000035462,ENSGALG00000030342,ENSGALG00000040270,ENSGALG00000016922,ENSGALG00000043727,…
GO:0031416	NatB complex	cellular_component	0.040431	1	2	2938	2	14870	ENSGALG00000041821,ENSGALG00000012587
GO:0071398	cellular response to fatty acid	biological_process	0.040481	1	8	2938	21	14870	ENSGALG00000043064,ENSGALG00000004346,ENSGALG00000003473,ENSGALG00000029768,ENSGALG00000002963,ENSGALG00000005439,ENSGALG00000017327,ENSGALG00000040418
GO:0030623	U5 snRNA binding	molecular_function	0.040592	1	2	2938	2	14870	ENSGALG00000000988,ENSGALG00000002943
GO:0046983	protein dimerization activity	molecular_function	0.040614	1	185	2938	845	14870	ENSGALG00000034040,ENSGALG00000004285,ENSGALG00000003793,ENSGALG00000031216,ENSGALG00000033926,ENSGALG00000029367,ENSGALG00000036965,ENSGALG00000040249,ENSGALG00000034988,ENSGALG00000001926,ENSGALG00000031493,ENSGALG00000000122,ENSGALG00000009598,ENSGALG00000041687,ENSGALG00000017405,ENSGALG00000008864,ENSGALG00000034960,ENSGALG00000034649,ENSGALG00000012003,ENSGALG00000003196,ENSGALG00000004047,…
GO:0051090	regulation of sequence-specific DNA binding transcription factor activity	biological_process	0.040642	1	52	2938	213	14870	ENSGALG00000030879,ENSGALG00000032713,ENSGALG00000017242,ENSGALG00000054117,ENSGALG00000000209,ENSGALG00000031534,ENSGALG00000032029,ENSGALG00000007515,ENSGALG00000019019,ENSGALG00000016922,ENSGALG00000011347,ENSGALG00000008308,ENSGALG00000024391,ENSGALG00000000887,ENSGALG00000025822,ENSGALG00000002247,ENSGALG00000001021,ENSGALG00000003304,ENSGALG00000026159,ENSGALG00000001583,ENSGALG00000039409,…
GO:0050919	negative chemotaxis	biological_process	0.040869	1	11	2938	37	14870	ENSGALG00000006563,ENSGALG00000011686,ENSGALG00000003642,ENSGALG00000023626,ENSGALG00000002294,ENSGALG00000001171,ENSGALG00000007114,ENSGALG00000003203,ENSGALG00000026214,ENSGALG00000001412,ENSGALG00000008297
GO:0050922	negative regulation of chemotaxis	biological_process	0.040876	1	12	2938	39	14870	ENSGALG00000008297,ENSGALG00000001412,ENSGALG00000040297,ENSGALG00000001171,ENSGALG00000033300,ENSGALG00000001079,ENSGALG00000002294,ENSGALG00000003203,ENSGALG00000001565,ENSGALG00000002375,ENSGALG00000006563,ENSGALG00000011686
GO:0042330	taxis	biological_process	0.041222	1	82	2938	364	14870	ENSGALG00000000653,ENSGALG00000024466,ENSGALG00000008473,ENSGALG00000036114,ENSGALG00000013342,ENSGALG00000003424,ENSGALG00000006609,ENSGALG00000009574,ENSGALG00000036539,ENSGALG00000046160,ENSGALG00000037784,ENSGALG00000012456,ENSGALG00000008537,ENSGALG00000012178,ENSGALG00000004128,ENSGALG00000008297,ENSGALG00000028519,ENSGALG00000038000,ENSGALG00000006563,ENSGALG00000001565,ENSGALG00000026098,…
GO:2000479	regulation of cAMP-dependent protein kinase activity	biological_process	0.041223	1	6	2938	15	14870	ENSGALG00000005554,ENSGALG00000037603,ENSGALG00000031331,ENSGALG00000021686,ENSGALG00000003675,ENSGALG00000003601
GO:0035108	limb morphogenesis	biological_process	0.041285	1	31	2938	122	14870	ENSGALG00000051135,ENSGALG00000008866,ENSGALG00000006968,ENSGALG00000040021,ENSGALG00000007324,ENSGALG00000023195,ENSGALG00000032181,ENSGALG00000016473,ENSGALG00000032039,ENSGALG00000002375,ENSGALG00000041573,ENSGALG00000001079,ENSGALG00000004236,ENSGALG00000031493,ENSGALG00000039786,ENSGALG00000031343,ENSGALG00000033404,ENSGALG00000003429,ENSGALG00000029393,ENSGALG00000036043,ENSGALG00000030979,…
GO:0001520	outer dense fiber	cellular_component	0.041581	1	2	2938	2	14870	ENSGALG00000035199,ENSGALG00000029150
GO:0001763	morphogenesis of a branching structure	biological_process	0.041637	1	35	2938	140	14870	ENSGALG00000029024,ENSGALG00000006775,ENSGALG00000008351,ENSGALG00000011358,ENSGALG00000053640,ENSGALG00000012620,ENSGALG00000037301,ENSGALG00000008473,ENSGALG00000003473,ENSGALG00000030030,ENSGALG00000034688,ENSGALG00000036114,ENSGALG00000013342,ENSGALG00000031493,ENSGALG00000039786,ENSGALG00000030979,ENSGALG00000037784,ENSGALG00000005409,ENSGALG00000010013,ENSGALG00000007794,ENSGALG00000032039,…
GO:0051240	positive regulation of multicellular organismal process	biological_process	0.042208	1	202	2938	950	14870	ENSGALG00000026153,ENSGALG00000005409,ENSGALG00000021656,ENSGALG00000003126,ENSGALG00000014365,ENSGALG00000041370,ENSGALG00000023626,ENSGALG00000039865,ENSGALG00000026033,ENSGALG00000038000,ENSGALG00000032713,ENSGALG00000035487,ENSGALG00000006490,ENSGALG00000001565,ENSGALG00000041285,ENSGALG00000043433,ENSGALG00000042351,ENSGALG00000000607,ENSGALG00000015791,ENSGALG00000032746,ENSGALG00000011347,…
GO:0038180	nerve growth factor signaling pathway	biological_process	0.042277	1	3	2938	5	14870	ENSGALG00000019019,ENSGALG00000002556,ENSGALG00000003712
GO:0001614	purinergic nucleotide receptor activity	molecular_function	0.042288	1	7	2938	16	14870	ENSGALG00000016687,ENSGALG00000004346,ENSGALG00000026902,ENSGALG00000039432,ENSGALG00000010357,ENSGALG00000017327,ENSGALG00000040561
GO:0016502	nucleotide receptor activity	molecular_function	0.042288	1	7	2938	16	14870	ENSGALG00000010357,ENSGALG00000026902,ENSGALG00000039432,ENSGALG00000040561,ENSGALG00000017327,ENSGALG00000016687,ENSGALG00000004346
GO:0072148	epithelial cell fate commitment	biological_process	0.042292	1	5	2938	11	14870	ENSGALG00000037301,ENSGALG00000014365,ENSGALG00000036869,ENSGALG00000002375,ENSGALG00000037935
GO:0042158	lipoprotein biosynthetic process	biological_process	0.042465	1	22	2938	77	14870	ENSGALG00000007114,ENSGALG00000023099,ENSGALG00000005066,ENSGALG00000002023,ENSGALG00000010768,ENSGALG00000004215,ENSGALG00000001563,ENSGALG00000038810,ENSGALG00000000857,ENSGALG00000007362,ENSGALG00000027714,ENSGALG00000027762,ENSGALG00000039883,ENSGALG00000007592,ENSGALG00000041163,ENSGALG00000043754,ENSGALG00000003909,ENSGALG00000003665,ENSGALG00000050787,ENSGALG00000031372,ENSGALG00000026229,…
GO:0016247	channel regulator activity	molecular_function	0.042541	1	22	2938	81	14870	ENSGALG00000007666,ENSGALG00000032986,ENSGALG00000025937,ENSGALG00000008351,ENSGALG00000045602,ENSGALG00000010044,ENSGALG00000029694,ENSGALG00000037480,ENSGALG00000041762,ENSGALG00000037241,ENSGALG00000007650,ENSGALG00000007409,ENSGALG00000001238,ENSGALG00000007320,ENSGALG00000022696,ENSGALG00000006490,ENSGALG00000003829,ENSGALG00000037841,ENSGALG00000047060,ENSGALG00000039061,ENSGALG00000041722,…
GO:0031252	cell leading edge	cellular_component	0.042549	1	48	2938	214	14870	ENSGALG00000031511,ENSGALG00000035580,ENSGALG00000003977,ENSGALG00000001446,ENSGALG00000006601,ENSGALG00000002548,ENSGALG00000027476,ENSGALG00000037556,ENSGALG00000006252,ENSGALG00000008206,ENSGALG00000023703,ENSGALG00000041204,ENSGALG00000006217,ENSGALG00000007476,ENSGALG00000037784,ENSGALG00000008302,ENSGALG00000012456,ENSGALG00000014819,ENSGALG00000001311,ENSGALG00000000400,ENSGALG00000020927,…
GO:0034645	cellular macromolecule biosynthetic process	biological_process	0.042574	1	624	2938	3005	14870	ENSGALG00000037558,ENSGALG00000025907,ENSGALG00000023872,ENSGALG00000008146,ENSGALG00000003424,ENSGALG00000037301,ENSGALG00000015009,ENSGALG00000051146,ENSGALG00000040224,ENSGALG00000009634,ENSGALG00000004542,ENSGALG00000007809,ENSGALG00000048830,ENSGALG00000018815,ENSGALG00000024047,ENSGALG00000026293,ENSGALG00000012355,ENSGALG00000032173,ENSGALG00000015821,ENSGALG00000008308,ENSGALG00000002057,…
GO:0009058	biosynthetic process	biological_process	0.042659	1	783	2938	3788	14870	ENSGALG00000041353,ENSGALG00000021539,ENSGALG00000007556,ENSGALG00000026229,ENSGALG00000003757,ENSGALG00000008519,ENSGALG00000047139,ENSGALG00000026452,ENSGALG00000027762,ENSGALG00000000616,ENSGALG00000008206,ENSGALG00000043754,ENSGALG00000039163,ENSGALG00000012799,ENSGALG00000001965,ENSGALG00000020417,ENSGALG00000002881,ENSGALG00000012178,ENSGALG00000010125,ENSGALG00000033365,ENSGALG00000051325,…
GO:0060048	cardiac muscle contraction	biological_process	0.042881	1	20	2938	74	14870	ENSGALG00000006490,ENSGALG00000041285,ENSGALG00000042744,ENSGALG00000039452,ENSGALG00000034251,ENSGALG00000014727,ENSGALG00000002886,ENSGALG00000004044,ENSGALG00000011865,ENSGALG00000001459,ENSGALG00000004582,ENSGALG00000000585,ENSGALG00000015018,ENSGALG00000042741,ENSGALG00000003521,ENSGALG00000029694,ENSGALG00000008351,ENSGALG00000015142,ENSGALG00000022696,ENSGALG00000007409
GO:1901700	response to oxygen-containing compound	biological_process	0.042924	1	156	2938	718	14870	ENSGALG00000003601,ENSGALG00000004418,ENSGALG00000037522,ENSGALG00000001366,ENSGALG00000042055,ENSGALG00000043727,ENSGALG00000017343,ENSGALG00000026098,ENSGALG00000034014,ENSGALG00000011278,ENSGALG00000034562,ENSGALG00000016406,ENSGALG00000000608,ENSGALG00000005554,ENSGALG00000003521,ENSGALG00000025822,ENSGALG00000027188,ENSGALG00000037603,ENSGALG00000001857,ENSGALG00000008281,ENSGALG00000042469,…
GO:0003062	regulation of heart rate by chemical signal	biological_process	0.043198	1	2	2938	2	14870	ENSGALG00000027188,ENSGALG00000003521
GO:0006107	oxaloacetate metabolic process	biological_process	0.043211	1	4	2938	7	14870	ENSGALG00000008858,ENSGALG00000008548,ENSGALG00000007636,ENSGALG00000002321
GO:0005682	U5 snRNP	cellular_component	0.043235	1	5	2938	10	14870	ENSGALG00000002943,ENSGALG00000028409,ENSGALG00000032307,ENSGALG00000000137,ENSGALG00000043593
GO:0004571	mannosyl-oligosaccharide 1,2-alpha-mannosidase activity	molecular_function	0.043326	1	4	2938	8	14870	ENSGALG00000008320,ENSGALG00000037375,ENSGALG00000050907,ENSGALG00000041564
GO:0015924	mannosyl-oligosaccharide mannosidase activity	molecular_function	0.043326	1	4	2938	8	14870	ENSGALG00000041564,ENSGALG00000008320,ENSGALG00000050907,ENSGALG00000037375
GO:0031326	regulation of cellular biosynthetic process	biological_process	0.043353	1	507	2938	2443	14870	ENSGALG00000003821,ENSGALG00000052931,ENSGALG00000040087,ENSGALG00000015184,ENSGALG00000051442,ENSGALG00000035981,ENSGALG00000011375,ENSGALG00000039474,ENSGALG00000012277,ENSGALG00000026590,ENSGALG00000030353,ENSGALG00000033529,ENSGALG00000005378,ENSGALG00000001174,ENSGALG00000005757,ENSGALG00000037787,ENSGALG00000054976,ENSGALG00000029282,ENSGALG00000034688,ENSGALG00000009063,ENSGALG00000001722,…
GO:0070741	response to interleukin-6	biological_process	0.043399	1	6	2938	15	14870	ENSGALG00000002963,ENSGALG00000003267,ENSGALG00000037522,ENSGALG00000008080,ENSGALG00000030407,ENSGALG00000039409
GO:0071354	cellular response to interleukin-6	biological_process	0.043399	1	6	2938	15	14870	ENSGALG00000030407,ENSGALG00000037522,ENSGALG00000008080,ENSGALG00000003267,ENSGALG00000002963,ENSGALG00000039409
GO:0048522	positive regulation of cellular process	biological_process	0.043419	1	681	2938	3360	14870	ENSGALG00000001722,ENSGALG00000005757,ENSGALG00000004066,ENSGALG00000037787,ENSGALG00000036806,ENSGALG00000008302,ENSGALG00000000713,ENSGALG00000000466,ENSGALG00000007476,ENSGALG00000015630,ENSGALG00000011402,ENSGALG00000007615,ENSGALG00000009574,ENSGALG00000007441,ENSGALG00000026865,ENSGALG00000011375,ENSGALG00000012277,ENSGALG00000012124,ENSGALG00000040087,ENSGALG00000003446,ENSGALG00000033405,…
GO:0032006	regulation of TOR signaling	biological_process	0.04342	1	21	2938	75	14870	ENSGALG00000002798,ENSGALG00000028561,ENSGALG00000036742,ENSGALG00000005378,ENSGALG00000033092,ENSGALG00000024082,ENSGALG00000005790,ENSGALG00000000055,ENSGALG00000037603,ENSGALG00000006791,ENSGALG00000002450,ENSGALG00000006519,ENSGALG00000007456,ENSGALG00000001864,ENSGALG00000014861,ENSGALG00000004266,ENSGALG00000004066,ENSGALG00000005648,ENSGALG00000002131,ENSGALG00000053058,ENSGALG00000002634
GO:0072350	tricarboxylic acid metabolic process	biological_process	0.04349	1	10	2938	28	14870	ENSGALG00000013167,ENSGALG00000034735,ENSGALG00000007244,ENSGALG00000034434,ENSGALG00000008548,ENSGALG00000033888,ENSGALG00000023689,ENSGALG00000008858,ENSGALG00000054449,ENSGALG00000014155
GO:0005575	cellular_component	cellular_component	0.043542	1	2494	2938	12529	14870	ENSGALG00000035156,ENSGALG00000008597,ENSGALG00000006691,ENSGALG00000028749,ENSGALG00000000452,ENSGALG00000012850,ENSGALG00000011494,ENSGALG00000045562,ENSGALG00000053640,ENSGALG00000054307,ENSGALG00000011686,ENSGALG00000004696,ENSGALG00000015166,ENSGALG00000003228,ENSGALG00000007711,ENSGALG00000039315,ENSGALG00000002314,ENSGALG00000010659,ENSGALG00000002089,ENSGALG00000051645,ENSGALG00000019026,…
0002237,ENSGALG00000021303,ENSGALG00000003114,ENSGALG00000024486,ENSGALG00000041641,ENSGALG00000002426,ENSGALG00000006802,ENSGALG00000007512,ENSGALG00000044889,ENSGALG00000038559,ENSGALG00000014321,ENSGALG00000012379,ENSGALG00000040453,ENSGALG00000002943,ENSGALG00000054117,ENSGALG00000043064,ENSGALG00000004383,ENSGALG00000015204,ENSGALG00000037375,ENSGALG00000013167,ENSGALG00000010768,ENSGALG0000…
GO:0036066	protein O-linked fucosylation	biological_process	0.043594	1	4	2938	7	14870	ENSGALG00000008438,ENSGALG00000038515,ENSGALG00000020939,ENSGALG00000006141
GO:0036003	positive regulation of transcription from RNA polymerase II promoter in response to stress	biological_process	0.043678	1	6	2938	15	14870	ENSGALG00000037603,ENSGALG00000009240,ENSGALG00000002375,ENSGALG00000014365,ENSGALG00000028720,ENSGALG00000032278
GO:0005684	U2-type spliceosomal complex	cellular_component	0.043908	1	20	2938	65	14870	ENSGALG00000007170,ENSGALG00000000988,ENSGALG00000017207,ENSGALG00000002010,ENSGALG00000043593,ENSGALG00000031813,ENSGALG00000009985,ENSGALG00000036530,ENSGALG00000025882,ENSGALG00000001624,ENSGALG00000028295,ENSGALG00000004555,ENSGALG00000016949,ENSGALG00000028409,ENSGALG00000002943,ENSGALG00000037172,ENSGALG00000010627,ENSGALG00000002531,ENSGALG00000002002,ENSGALG00000000137
GO:0043972	histone H3-K23 acetylation	biological_process	0.044018	1	2	2938	2	14870	ENSGALG00000002013,ENSGALG00000033529
GO:0043994	histone acetyltransferase activity (H3-K23 specific)	molecular_function	0.044018	1	2	2938	2	14870	ENSGALG00000002013,ENSGALG00000033529
GO:1900825	regulation of membrane depolarization during cardiac muscle cell action potential	biological_process	0.044059	1	2	2938	2	14870	ENSGALG00000008351,ENSGALG00000039452
GO:1902036	regulation of hematopoietic stem cell differentiation	biological_process	0.044189	1	3	2938	5	14870	ENSGALG00000009240,ENSGALG00000008132,ENSGALG00000009476
GO:0048856	anatomical structure development	biological_process	0.044226	1	665	2938	3321	14870	ENSGALG00000003855,ENSGALG00000001926,ENSGALG00000001654,ENSGALG00000034973,ENSGALG00000006519,ENSGALG00000004285,ENSGALG00000031216,ENSGALG00000007119,ENSGALG00000007370,ENSGALG00000035841,ENSGALG00000040017,ENSGALG00000009352,ENSGALG00000030853,ENSGALG00000009971,ENSGALG00000011855,ENSGALG00000042761,ENSGALG00000042538,ENSGALG00000039897,ENSGALG00000033510,ENSGALG00000037494,ENSGALG00000033090,…
GO:0060923	cardiac muscle cell fate commitment	biological_process	0.044258	1	3	2938	5	14870	ENSGALG00000014365,ENSGALG00000036043,ENSGALG00000037301
GO:0005773	vacuole	cellular_component	0.044381	1	70	2938	291	14870	ENSGALG00000006361,ENSGALG00000030095,ENSGALG00000011499,ENSGALG00000004193,ENSGALG00000041353,ENSGALG00000000606,ENSGALG00000009147,ENSGALG00000046212,ENSGALG00000002984,ENSGALG00000002458,ENSGALG00000003103,ENSGALG00000012974,ENSGALG00000003770,ENSGALG00000036380,ENSGALG00000005716,ENSGALG00000002207,ENSGALG00000007476,ENSGALG00000004215,ENSGALG00000015546,ENSGALG00000000775,ENSGALG00000002131,…
GO:0051962	positive regulation of nervous system development	biological_process	0.044458	1	67	2938	299	14870	ENSGALG00000015967,ENSGALG00000002375,ENSGALG00000002556,ENSGALG00000007794,ENSGALG00000008150,ENSGALG00000042422,ENSGALG00000033051,ENSGALG00000008411,ENSGALG00000005553,ENSGALG00000019019,ENSGALG00000042308,ENSGALG00000005713,ENSGALG00000047060,ENSGALG00000004943,ENSGALG00000036417,ENSGALG00000009971,ENSGALG00000042761,ENSGALG00000001412,ENSGALG00000011242,ENSGALG00000008609,ENSGALG00000012865,…
GO:0052150	modulation by symbiont of host apoptotic process	biological_process	0.044535	1	2	2938	2	14870	ENSGALG00000051135,ENSGALG00000006211
GO:0060154	cellular process regulating host cell cycle in response to virus	biological_process	0.044535	1	2	2938	2	14870	ENSGALG00000006211,ENSGALG00000051135
GO:0016180	snRNA processing	biological_process	0.044666	1	7	2938	18	14870	ENSGALG00000010228,ENSGALG00000017048,ENSGALG00000002426,ENSGALG00000009843,ENSGALG00000035604,ENSGALG00000027046,ENSGALG00000016631
GO:0001823	mesonephros development	biological_process	0.044744	1	21	2938	78	14870	ENSGALG00000040021,ENSGALG00000043033,ENSGALG00000053640,ENSGALG00000031642,ENSGALG00000011358,ENSGALG00000037935,ENSGALG00000035701,ENSGALG00000029024,ENSGALG00000005409,ENSGALG00000016473,ENSGALG00000003429,ENSGALG00000041025,ENSGALG00000036806,ENSGALG00000039786,ENSGALG00000003473,ENSGALG00000040582,ENSGALG00000036114,ENSGALG00000012620,ENSGALG00000000545,ENSGALG00000005936,ENSGALG00000005689
GO:0005184	neuropeptide hormone activity	molecular_function	0.044797	1	7	2938	16	14870	ENSGALG00000019026,ENSGALG00000046338,ENSGALG00000029788,ENSGALG00000038241,ENSGALG00000040959,ENSGALG00000039125,ENSGALG00000013604
GO:0010171	body morphogenesis	biological_process	0.044817	1	12	2938	40	14870	ENSGALG00000043433,ENSGALG00000001079,ENSGALG00000016241,ENSGALG00000009129,ENSGALG00000011347,ENSGALG00000011645,ENSGALG00000037784,ENSGALG00000012865,ENSGALG00000052842,ENSGALG00000031534,ENSGALG00000035419,ENSGALG00000008452
GO:0072337	modified amino acid transport	biological_process	0.044903	1	8	2938	21	14870	ENSGALG00000040541,ENSGALG00000002484,ENSGALG00000007748,ENSGALG00000017343,ENSGALG00000007650,ENSGALG00000030511,ENSGALG00000007467,ENSGALG00000041419
GO:0097384	cellular lipid biosynthetic process	biological_process	0.044912	1	4	2938	8	14870	ENSGALG00000016665,ENSGALG00000034354,ENSGALG00000004759,ENSGALG00000011169
GO:0032989	cellular component morphogenesis	biological_process	0.045052	1	213	2938	1040	14870	ENSGALG00000002843,ENSGALG00000004943,ENSGALG00000011686,ENSGALG00000006802,ENSGALG00000032181,ENSGALG00000000761,ENSGALG00000000518,ENSGALG00000051144,ENSGALG00000020415,ENSGALG00000029788,ENSGALG00000002314,ENSGALG00000028561,ENSGALG00000001412,ENSGALG00000041154,ENSGALG00000026780,ENSGALG00000028749,ENSGALG00000011169,ENSGALG00000003473,ENSGALG00000005441,ENSGALG00000009559,ENSGALG00000001079,…
GO:0072224	metanephric glomerulus development	biological_process	0.045055	1	5	2938	11	14870	ENSGALG00000006802,ENSGALG00000016473,ENSGALG00000029024,ENSGALG00000005936,ENSGALG00000005554
GO:0022008	neurogenesis	biological_process	0.045102	1	211	2938	1030	14870	ENSGALG00000003578,ENSGALG00000002412,ENSGALG00000030931,ENSGALG00000002734,ENSGALG00000003123,ENSGALG00000043009,ENSGALG00000007650,ENSGALG00000039108,ENSGALG00000012821,ENSGALG00000011358,ENSGALG00000037784,ENSGALG00000030979,ENSGALG00000012456,ENSGALG00000008520,ENSGALG00000037370,ENSGALG00000003712,ENSGALG00000001311,ENSGALG00000041273,ENSGALG00000029692,ENSGALG00000006609,ENSGALG00000013342,…
GO:0007000	nucleolus organization	biological_process	0.045157	1	4	2938	7	14870	ENSGALG00000041124,ENSGALG00000037018,ENSGALG00000014568,ENSGALG00000032273
GO:0009991	response to extracellular stimulus	biological_process	0.045247	1	72	2938	310	14870	ENSGALG00000038097,ENSGALG00000017343,ENSGALG00000027714,ENSGALG00000033705,ENSGALG00000003933,ENSGALG00000024082,ENSGALG00000032978,ENSGALG00000037018,ENSGALG00000008051,ENSGALG00000037603,ENSGALG00000027188,ENSGALG00000041353,ENSGALG00000004215,ENSGALG00000028871,ENSGALG00000008520,ENSGALG00000015546,ENSGALG00000002131,ENSGALG00000042016,ENSGALG00000009240,ENSGALG00000011104,ENSGALG00000003256,…
GO:0035107	appendage morphogenesis	biological_process	0.045354	1	31	2938	123	14870	ENSGALG00000023195,ENSGALG00000032181,ENSGALG00000016473,ENSGALG00000032039,ENSGALG00000041573,ENSGALG00000002375,ENSGALG00000051135,ENSGALG00000008866,ENSGALG00000006968,ENSGALG00000040021,ENSGALG00000007324,ENSGALG00000012620,ENSGALG00000039452,ENSGALG00000008452,ENSGALG00000030030,ENSGALG00000037494,ENSGALG00000004236,ENSGALG00000031493,ENSGALG00000001079,ENSGALG00000031343,ENSGALG00000039786,…
GO:0072126	positive regulation of glomerular mesangial cell proliferation	biological_process	0.045437	1	2	2938	2	14870	ENSGALG00000012178,ENSGALG00000030407
GO:0031346	positive regulation of cell projection organization	biological_process	0.045482	1	44	2938	192	14870	ENSGALG00000033300,ENSGALG00000026055,ENSGALG00000005713,ENSGALG00000032746,ENSGALG00000047060,ENSGALG00000021442,ENSGALG00000040244,ENSGALG00000032029,ENSGALG00000019019,ENSGALG00000008281,ENSGALG00000023626,ENSGALG00000026033,ENSGALG00000033051,ENSGALG00000026153,ENSGALG00000014012,ENSGALG00000002556,ENSGALG00000003693,ENSGALG00000008150,ENSGALG00000039786,ENSGALG00000013624,ENSGALG00000007615,…
GO:0044003	modification by symbiont of host morphology or physiology	biological_process	0.045514	1	7	2938	19	14870	ENSGALG00000035701,ENSGALG00000004496,ENSGALG00000037784,ENSGALG00000006211,ENSGALG00000002138,ENSGALG00000042055,ENSGALG00000051135
GO:0021952	central nervous system projection neuron axonogenesis	biological_process	0.04562	1	7	2938	21	14870	ENSGALG00000006609,ENSGALG00000005441,ENSGALG00000028561,ENSGALG00000047060,ENSGALG00000014555,ENSGALG00000000761,ENSGALG00000008537
GO:0097367	carbohydrate derivative binding	molecular_function	0.045642	1	342	2938	1661	14870	ENSGALG00000016505,ENSGALG00000046656,ENSGALG00000032273,ENSGALG00000003851,ENSGALG00000012295,ENSGALG00000038044,ENSGALG00000000525,ENSGALG00000006197,ENSGALG00000035576,ENSGALG00000012865,ENSGALG00000008444,ENSGALG00000034020,ENSGALG00000014647,ENSGALG00000004591,ENSGALG00000006543,ENSGALG00000032986,ENSGALG00000006061,ENSGALG00000037097,ENSGALG00000001647,ENSGALG00000008616,ENSGALG00000029857,…
GO:0036503	ERAD pathway	biological_process	0.045659	1	22	2938	76	14870	ENSGALG00000037375,ENSGALG00000027506,ENSGALG00000008320,ENSGALG00000006824,ENSGALG00000001000,ENSGALG00000004646,ENSGALG00000004583,ENSGALG00000041962,ENSGALG00000013569,ENSGALG00000033705,ENSGALG00000005205,ENSGALG00000016880,ENSGALG00000004165,ENSGALG00000034104,ENSGALG00000006960,ENSGALG00000000868,ENSGALG00000041432,ENSGALG00000004657,ENSGALG00000003331,ENSGALG00000002029,ENSGALG00000011332,…
GO:0019213	deacetylase activity	molecular_function	0.045746	1	11	2938	33	14870	ENSGALG00000007244,ENSGALG00000010364,ENSGALG00000003228,ENSGALG00000001245,ENSGALG00000001728,ENSGALG00000039710,ENSGALG00000007286,ENSGALG00000012692,ENSGALG00000002634,ENSGALG00000009234,ENSGALG00000001108
GO:0004704	NF-kappaB-inducing kinase activity	molecular_function	0.045792	1	2	2938	2	14870	ENSGALG00000013356,ENSGALG00000000685
GO:2000112	regulation of cellular macromolecule biosynthetic process	biological_process	0.045801	1	477	2938	2297	14870	ENSGALG00000006842,ENSGALG00000011184,ENSGALG00000003233,ENSGALG00000005679,ENSGALG00000005653,ENSGALG00000016058,ENSGALG00000051325,ENSGALG00000042838,ENSGALG00000039682,ENSGALG00000011358,ENSGALG00000002881,ENSGALG00000012178,ENSGALG00000008206,ENSGALG00000023195,ENSGALG00000039163,ENSGALG00000012799,ENSGALG00000028871,ENSGALG00000039322,ENSGALG00000008942,ENSGALG00000005285,ENSGALG00000002424,…
GO:0010810	regulation of cell-substrate adhesion	biological_process	0.045851	1	33	2938	137	14870	ENSGALG00000001654,ENSGALG00000008043,ENSGALG00000034973,ENSGALG00000012456,ENSGALG00000008302,ENSGALG00000039322,ENSGALG00000015630,ENSGALG00000011452,ENSGALG00000016602,ENSGALG00000006995,ENSGALG00000012799,ENSGALG00000012865,ENSGALG00000003578,ENSGALG00000040606,ENSGALG00000002234,ENSGALG00000003589,ENSGALG00000048035,ENSGALG00000017242,ENSGALG00000010583,ENSGALG00000008616,ENSGALG00000000379,…
GO:0017126	nucleologenesis	biological_process	0.046033	1	2	2938	2	14870	ENSGALG00000032273,ENSGALG00000014568
GO:0034097	response to cytokine	biological_process	0.046108	1	112	2938	487	14870	ENSGALG00000016844,ENSGALG00000027070,ENSGALG00000008080,ENSGALG00000008355,ENSGALG00000030800,ENSGALG00000042994,ENSGALG00000005638,ENSGALG00000039409,ENSGALG00000032260,ENSGALG00000031642,ENSGALG00000003039,ENSGALG00000053868,ENSGALG00000033520,ENSGALG00000024391,ENSGALG00000029940,ENSGALG00000007675,ENSGALG00000000189,ENSGALG00000003267,ENSGALG00000000785,ENSGALG00000001773,ENSGALG00000031534,…
GO:0005724	nuclear telomeric heterochromatin	cellular_component	0.046199	1	2	2938	2	14870	ENSGALG00000007286,ENSGALG00000001245
GO:0032812	positive regulation of epinephrine secretion	biological_process	0.046311	1	2	2938	2	14870	ENSGALG00000038241,ENSGALG00000013604
GO:0070640	vitamin D3 metabolic process	biological_process	0.046319	1	2	2938	2	14870	ENSGALG00000006050,ENSGALG00000039786
GO:0030517	negative regulation of axon extension	biological_process	0.046335	1	10	2938	32	14870	ENSGALG00000003203,ENSGALG00000004048,ENSGALG00000023626,ENSGALG00000001171,ENSGALG00000001079,ENSGALG00000002294,ENSGALG00000001412,ENSGALG00000008297,ENSGALG00000011686,ENSGALG00000006563
GO:0008320	protein transmembrane transporter activity	molecular_function	0.04648	1	5	2938	10	14870	ENSGALG00000004383,ENSGALG00000002089,ENSGALG00000036300,ENSGALG00000013569,ENSGALG00000005966
GO:0051260	protein homooligomerization	biological_process	0.046589	1	52	2938	212	14870	ENSGALG00000051135,ENSGALG00000000442,ENSGALG00000026424,ENSGALG00000003304,ENSGALG00000000251,ENSGALG00000026902,ENSGALG00000007324,ENSGALG00000028996,ENSGALG00000013356,ENSGALG00000033807,ENSGALG00000001975,ENSGALG00000015004,ENSGALG00000008487,ENSGALG00000005439,ENSGALG00000042055,ENSGALG00000001569,ENSGALG00000001728,ENSGALG00000004357,ENSGALG00000016199,ENSGALG00000031754,ENSGALG00000005554,…
GO:0003002	regionalization	biological_process	0.046671	1	65	2938	267	14870	ENSGALG00000014060,ENSGALG00000032181,ENSGALG00000001079,ENSGALG00000003114,ENSGALG00000004236,ENSGALG00000039786,ENSGALG00000041025,ENSGALG00000003473,ENSGALG00000036378,ENSGALG00000042422,ENSGALG00000040971,ENSGALG00000037939,ENSGALG00000016473,ENSGALG00000026983,ENSGALG00000008018,ENSGALG00000002375,ENSGALG00000035701,ENSGALG00000003369,ENSGALG00000035725,ENSGALG00000038515,ENSGALG00000016241,…
GO:0006465	signal peptide processing	biological_process	0.046903	1	5	2938	11	14870	ENSGALG00000009485,ENSGALG00000006207,ENSGALG00000006979,ENSGALG00000037553,ENSGALG00000008341
GO:0006351	transcription, DNA-templated	biological_process	0.046929	1	441	2938	2116	14870	ENSGALG00000047646,ENSGALG00000005936,ENSGALG00000034737,ENSGALG00000004093,ENSGALG00000044098,ENSGALG00000005507,ENSGALG00000012207,ENSGALG00000016795,ENSGALG00000003120,ENSGALG00000035725,ENSGALG00000033090,ENSGALG00000011133,ENSGALG00000024083,ENSGALG00000041924,ENSGALG00000016421,ENSGALG00000026983,ENSGALG00000024391,ENSGALG00000031642,ENSGALG00000008059,ENSGALG00000050692,ENSGALG00000008898,…
GO:0070539	linoleic acid binding	molecular_function	0.046979	1	2	2938	2	14870	ENSGALG00000043064,ENSGALG00000002588
GO:0019408	dolichol biosynthetic process	biological_process	0.046991	1	2	2938	2	14870	ENSGALG00000013804,ENSGALG00000014899
GO:0072163	mesonephric epithelium development	biological_process	0.047122	1	20	2938	74	14870	ENSGALG00000039786,ENSGALG00000036806,ENSGALG00000041025,ENSGALG00000003429,ENSGALG00000005689,ENSGALG00000005936,ENSGALG00000012620,ENSGALG00000036114,ENSGALG00000040582,ENSGALG00000003473,ENSGALG00000043033,ENSGALG00000040021,ENSGALG00000016473,ENSGALG00000005409,ENSGALG00000029024,ENSGALG00000035701,ENSGALG00000037935,ENSGALG00000011358,ENSGALG00000031642,ENSGALG00000053640
GO:0072164	mesonephric tubule development	biological_process	0.047122	1	20	2938	74	14870	ENSGALG00000003473,ENSGALG00000036114,ENSGALG00000040582,ENSGALG00000005936,ENSGALG00000012620,ENSGALG00000005689,ENSGALG00000041025,ENSGALG00000036806,ENSGALG00000003429,ENSGALG00000039786,ENSGALG00000011358,ENSGALG00000031642,ENSGALG00000053640,ENSGALG00000035701,ENSGALG00000037935,ENSGALG00000005409,ENSGALG00000029024,ENSGALG00000016473,ENSGALG00000040021,ENSGALG00000043033
GO:0046185	aldehyde catabolic process	biological_process	0.047194	1	5	2938	10	14870	ENSGALG00000023131,ENSGALG00000006134,ENSGALG00000021040,ENSGALG00000020943,ENSGALG00000005398
GO:1901505	carbohydrate derivative transporter activity	molecular_function	0.047286	1	10	2938	28	14870	ENSGALG00000001938,ENSGALG00000008438,ENSGALG00000003879,ENSGALG00000008675,ENSGALG00000010497,ENSGALG00000010182,ENSGALG00000002621,ENSGALG00000007467,ENSGALG00000030863,ENSGALG00000005095
GO:0016282	eukaryotic 43S preinitiation complex	cellular_component	0.047305	1	6	2938	14	14870	ENSGALG00000012529,ENSGALG00000008187,ENSGALG00000029343,ENSGALG00000003337,ENSGALG00000028517,ENSGALG00000012296
GO:0008134	transcription factor binding	molecular_function	0.047313	1	90	2938	398	14870	ENSGALG00000004285,ENSGALG00000003793,ENSGALG00000026838,ENSGALG00000001654,ENSGALG00000028037,ENSGALG00000002495,ENSGALG00000040017,ENSGALG00000038902,ENSGALG00000001182,ENSGALG00000009929,ENSGALG00000037778,ENSGALG00000006252,ENSGALG00000002222,ENSGALG00000034960,ENSGALG00000012023,ENSGALG00000039710,ENSGALG00000033941,ENSGALG00000006612,ENSGALG00000035576,ENSGALG00000007651,ENSGALG00000047646,…
GO:0046965	retinoid X receptor binding	molecular_function	0.047354	1	4	2938	8	14870	ENSGALG00000033404,ENSGALG00000042739,ENSGALG00000030396,ENSGALG00000033090
GO:0071624	positive regulation of granulocyte chemotaxis	biological_process	0.047395	1	5	2938	11	14870	ENSGALG00000035386,ENSGALG00000012456,ENSGALG00000033051,ENSGALG00000001654,ENSGALG00000013624
GO:0090023	positive regulation of neutrophil chemotaxis	biological_process	0.047395	1	5	2938	11	14870	ENSGALG00000013624,ENSGALG00000035386,ENSGALG00000012456,ENSGALG00000033051,ENSGALG00000001654
GO:0007033	vacuole organization	biological_process	0.047521	1	33	2938	129	14870	ENSGALG00000015204,ENSGALG00000007456,ENSGALG00000033705,ENSGALG00000033328,ENSGALG00000013462,ENSGALG00000050481,ENSGALG00000055010,ENSGALG00000024082,ENSGALG00000016917,ENSGALG00000016844,ENSGALG00000005160,ENSGALG00000041353,ENSGALG00000008051,ENSGALG00000015546,ENSGALG00000034328,ENSGALG00000004215,ENSGALG00000042214,ENSGALG00000001864,ENSGALG00000002095,ENSGALG00000001563,ENSGALG00000002131,…
GO:0008479	queuine tRNA-ribosyltransferase activity	molecular_function	0.047526	1	2	2938	2	14870	ENSGALG00000050235,ENSGALG00000037485
GO:0043085	positive regulation of catalytic activity	biological_process	0.047534	1	175	2938	824	14870	ENSGALG00000002053,ENSGALG00000000632,ENSGALG00000046248,ENSGALG00000006252,ENSGALG00000002562,ENSGALG00000014899,ENSGALG00000000551,ENSGALG00000051144,ENSGALG00000043576,ENSGALG00000031511,ENSGALG00000043671,ENSGALG00000054336,ENSGALG00000042744,ENSGALG00000014701,ENSGALG00000012416,ENSGALG00000001289,ENSGALG00000039786,ENSGALG00000041025,ENSGALG00000050508,ENSGALG00000028543,ENSGALG00000000685,…
GO:0061387	regulation of extent of cell growth	biological_process	0.047549	1	18	2938	68	14870	ENSGALG00000001171,ENSGALG00000001079,ENSGALG00000002294,ENSGALG00000007615,ENSGALG00000002515,ENSGALG00000006563,ENSGALG00000007531,ENSGALG00000032029,ENSGALG00000004048,ENSGALG00000023626,ENSGALG00000003977,ENSGALG00000003203,ENSGALG00000003578,ENSGALG00000001412,ENSGALG00000008297,ENSGALG00000011686,ENSGALG00000002556,ENSGALG00000003693
GO:0018026	peptidyl-lysine monomethylation	biological_process	0.047646	1	4	2938	8	14870	ENSGALG00000006818,ENSGALG00000034013,ENSGALG00000002247,ENSGALG00000033678
GO:0008277	regulation of G-protein coupled receptor protein signaling pathway	biological_process	0.047793	1	18	2938	62	14870	ENSGALG00000003821,ENSGALG00000024449,ENSGALG00000003113,ENSGALG00000004740,ENSGALG00000007794,ENSGALG00000012934,ENSGALG00000025735,ENSGALG00000037492,ENSGALG00000040959,ENSGALG00000000653,ENSGALG00000042744,ENSGALG00000001900,ENSGALG00000012703,ENSGALG00000042741,ENSGALG00000005696,ENSGALG00000003323,ENSGALG00000026055,ENSGALG00000054286
GO:0015923	mannosidase activity	molecular_function	0.047831	1	6	2938	15	14870	ENSGALG00000008320,ENSGALG00000050907,ENSGALG00000037375,ENSGALG00000041564,ENSGALG00000033790,ENSGALG00000001615
GO:0072366	regulation of cellular ketone metabolic process by positive regulation of transcription from RNA polymerase II promoter	biological_process	0.047853	1	3	2938	5	14870	ENSGALG00000003369,ENSGALG00000011278,ENSGALG00000011104
GO:0009404	toxin metabolic process	biological_process	0.048263	1	4	2938	7	14870	ENSGALG00000011651,ENSGALG00000025822,ENSGALG00000008133,ENSGALG00000001320
GO:0032561	guanyl ribonucleotide binding	molecular_function	0.048272	1	75	2938	309	14870	ENSGALG00000040244,ENSGALG00000047837,ENSGALG00000030263,ENSGALG00000003360,ENSGALG00000029857,ENSGALG00000007636,ENSGALG00000001569,ENSGALG00000004357,ENSGALG00000022704,ENSGALG00000000433,ENSGALG00000045581,ENSGALG00000005622,ENSGALG00000007351,ENSGALG00000000988,ENSGALG00000045602,ENSGALG00000016844,ENSGALG00000041700,ENSGALG00000001688,ENSGALG00000005902,ENSGALG00000025735,ENSGALG00000004101,…
GO:0032688	negative regulation of interferon-beta production	biological_process	0.048313	1	4	2938	8	14870	ENSGALG00000004236,ENSGALG00000004048,ENSGALG00000024391,ENSGALG00000002908
GO:0005665	DNA-directed RNA polymerase II, core complex	cellular_component	0.048362	1	5	2938	10	14870	ENSGALG00000036019,ENSGALG00000001168,ENSGALG00000002591,ENSGALG00000002057,ENSGALG00000030808
GO:0006165	nucleoside diphosphate phosphorylation	biological_process	0.048466	1	19	2938	65	14870	ENSGALG00000006305,ENSGALG00000029150,ENSGALG00000006543,ENSGALG00000026077,ENSGALG00000034960,ENSGALG00000001245,ENSGALG00000002377,ENSGALG00000009254,ENSGALG00000015230,ENSGALG00000011035,ENSGALG00000034855,ENSGALG00000014528,ENSGALG00000001992,ENSGALG00000038044,ENSGALG00000014526,ENSGALG00000011093,ENSGALG00000003267,ENSGALG00000025907,ENSGALG00000033993
GO:0046939	nucleotide phosphorylation	biological_process	0.048466	1	19	2938	65	14870	ENSGALG00000001992,ENSGALG00000014528,ENSGALG00000038044,ENSGALG00000015230,ENSGALG00000011035,ENSGALG00000034855,ENSGALG00000009254,ENSGALG00000002377,ENSGALG00000025907,ENSGALG00000033993,ENSGALG00000003267,ENSGALG00000011093,ENSGALG00000014526,ENSGALG00000034960,ENSGALG00000029150,ENSGALG00000006543,ENSGALG00000026077,ENSGALG00000006305,ENSGALG00000001245
GO:0015211	purine nucleoside transmembrane transporter activity	molecular_function	0.048489	1	5	2938	11	14870	ENSGALG00000007467,ENSGALG00000005095,ENSGALG00000008675,ENSGALG00000001938,ENSGALG00000002621
GO:0048675	axon extension	biological_process	0.04855	1	20	2938	79	14870	ENSGALG00000006802,ENSGALG00000011686,ENSGALG00000003693,ENSGALG00000023626,ENSGALG00000003977,ENSGALG00000004048,ENSGALG00000003203,ENSGALG00000003578,ENSGALG00000008297,ENSGALG00000001412,ENSGALG00000006563,ENSGALG00000001864,ENSGALG00000007531,ENSGALG00000032029,ENSGALG00000001079,ENSGALG00000002294,ENSGALG00000001171,ENSGALG00000002515,ENSGALG00000010175,ENSGALG00000007615
GO:0010465	nerve growth factor receptor activity	molecular_function	0.048625	1	2	2938	2	14870	ENSGALG00000019019,ENSGALG00000033572
GO:0035315	hair cell differentiation	biological_process	0.048695	1	11	2938	35	14870	ENSGALG00000008866,ENSGALG00000020726,ENSGALG00000039170,ENSGALG00000013624,ENSGALG00000039786,ENSGALG00000007650,ENSGALG00000002744,ENSGALG00000014365,ENSGALG00000002375,ENSGALG00000024047,ENSGALG00000040272
GO:0004821	histidine-tRNA ligase activity	molecular_function	0.048781	1	2	2938	2	14870	ENSGALG00000029346,ENSGALG00000035080
GO:0006427	histidyl-tRNA aminoacylation	biological_process	0.048781	1	2	2938	2	14870	ENSGALG00000035080,ENSGALG00000029346
GO:0030049	muscle filament sliding	biological_process	0.048794	1	2	2938	2	14870	ENSGALG00000006273,ENSGALG00000001459
GO:0032971	regulation of muscle filament sliding	biological_process	0.048794	1	2	2938	2	14870	ENSGALG00000006273,ENSGALG00000001459
GO:0060397	JAK-STAT cascade involved in growth hormone signaling pathway	biological_process	0.048805	1	2	2938	2	14870	ENSGALG00000003267,ENSGALG00000003282
GO:0042594	response to starvation	biological_process	0.048886	1	55	2938	232	14870	ENSGALG00000030775,ENSGALG00000039897,ENSGALG00000014970,ENSGALG00000008358,ENSGALG00000028561,ENSGALG00000039315,ENSGALG00000026492,ENSGALG00000043754,ENSGALG00000038241,ENSGALG00000011649,ENSGALG00000001727,ENSGALG00000015546,ENSGALG00000002450,ENSGALG00000042214,ENSGALG00000028871,ENSGALG00000041687,ENSGALG00000034328,ENSGALG00000004215,ENSGALG00000002095,ENSGALG00000001563,ENSGALG00000001864,…
GO:0016248	channel inhibitor activity	molecular_function	0.048893	1	8	2938	23	14870	ENSGALG00000032986,ENSGALG00000006490,ENSGALG00000039061,ENSGALG00000001238,ENSGALG00000041722,ENSGALG00000000122,ENSGALG00000037480,ENSGALG00000047060
GO:0032217	riboflavin transporter activity	molecular_function	0.048927	1	2	2938	2	14870	ENSGALG00000010293,ENSGALG00000006194
GO:0032218	riboflavin transport	biological_process	0.048927	1	2	2938	2	14870	ENSGALG00000006194,ENSGALG00000010293
GO:0021904	dorsal/ventral neural tube patterning	biological_process	0.048931	1	7	2938	19	14870	ENSGALG00000036114,ENSGALG00000030979,ENSGALG00000008452,ENSGALG00000032713,ENSGALG00000004236,ENSGALG00000012620,ENSGALG00000041861
GO:0006696	ergosterol biosynthetic process	biological_process	0.048945	1	2	2938	2	14870	ENSGALG00000034354,ENSGALG00000016665
GO:0008204	ergosterol metabolic process	biological_process	0.048945	1	2	2938	2	14870	ENSGALG00000016665,ENSGALG00000034354
GO:0004024	alcohol dehydrogenase activity, zinc-dependent	molecular_function	0.049106	1	2	2938	2	14870	ENSGALG00000054856,ENSGALG00000030614
GO:0070723	response to cholesterol	biological_process	0.049182	1	5	2938	12	14870	ENSGALG00000006494,ENSGALG00000036114,ENSGALG00000046656,ENSGALG00000036894,ENSGALG00000012620
GO:0051365	cellular response to potassium ion starvation	biological_process	0.049215	1	2	2938	2	14870	ENSGALG00000007636,ENSGALG00000028871
GO:0061402	positive regulation of transcription from RNA polymerase II promoter in response to acidic pH	biological_process	0.049215	1	2	2938	2	14870	ENSGALG00000007636,ENSGALG00000028871
GO:0048841	regulation of axon extension involved in axon guidance	biological_process	0.049216	1	8	2938	25	14870	ENSGALG00000008297,ENSGALG00000001412,ENSGALG00000003203,ENSGALG00000001171,ENSGALG00000001079,ENSGALG00000002294,ENSGALG00000011686,ENSGALG00000006563
GO:0035995	detection of muscle stretch	biological_process	0.049275	1	2	2938	2	14870	ENSGALG00000004044,ENSGALG00000008351
GO:1990565	HSP90-CDC37 chaperone complex	cellular_component	0.04929	1	2	2938	2	14870	ENSGALG00000048930,ENSGALG00000010175
GO:0030215	semaphorin receptor binding	molecular_function	0.049327	1	7	2938	20	14870	ENSGALG00000008297,ENSGALG00000001412,ENSGALG00000001171,ENSGALG00000006563,ENSGALG00000002294,ENSGALG00000003203,ENSGALG00000011686
GO:0006497	protein lipidation	biological_process	0.049408	1	21	2938	74	14870	ENSGALG00000027762,ENSGALG00000027714,ENSGALG00000007362,ENSGALG00000038810,ENSGALG00000000857,ENSGALG00000001563,ENSGALG00000004215,ENSGALG00000010768,ENSGALG00000002023,ENSGALG00000005066,ENSGALG00000023099,ENSGALG00000026229,ENSGALG00000031551,ENSGALG00000050787,ENSGALG00000031372,ENSGALG00000003665,ENSGALG00000003909,ENSGALG00000043754,ENSGALG00000041163,ENSGALG00000007592,ENSGALG00000039883
GO:0021794	thalamus development	biological_process	0.049418	1	4	2938	8	14870	ENSGALG00000036114,ENSGALG00000013342,ENSGALG00000031010,ENSGALG00000014155
GO:0032105	negative regulation of response to extracellular stimulus	biological_process	0.049429	1	11	2938	33	14870	ENSGALG00000003933,ENSGALG00000042214,ENSGALG00000024082,ENSGALG00000037148,ENSGALG00000037018,ENSGALG00000011104,ENSGALG00000001727,ENSGALG00000008411,ENSGALG00000038241,ENSGALG00000029760,ENSGALG00000002095
GO:0032108	negative regulation of response to nutrient levels	biological_process	0.049429	1	11	2938	33	14870	ENSGALG00000037148,ENSGALG00000024082,ENSGALG00000003933,ENSGALG00000042214,ENSGALG00000038241,ENSGALG00000002095,ENSGALG00000029760,ENSGALG00000008411,ENSGALG00000001727,ENSGALG00000011104,ENSGALG00000037018
GO:1902667	regulation of axon guidance	biological_process	0.049435	1	10	2938	34	14870	ENSGALG00000005134,ENSGALG00000011686,ENSGALG00000006563,ENSGALG00000008297,ENSGALG00000001412,ENSGALG00000003203,ENSGALG00000036378,ENSGALG00000001079,ENSGALG00000001171,ENSGALG00000002294
GO:0050220	prostaglandin-E synthase activity	molecular_function	0.04955	1	2	2938	2	14870	ENSGALG00000033760,ENSGALG00000036837
GO:0019842	vitamin binding	molecular_function	0.049609	1	15	2938	49	14870	ENSGALG00000040866,ENSGALG00000025945,ENSGALG00000004325,ENSGALG00000033090,ENSGALG00000017343,ENSGALG00000023622,ENSGALG00000004531,ENSGALG00000021848,ENSGALG00000048285,ENSGALG00000030511,ENSGALG00000028039,ENSGALG00000026655,ENSGALG00000016697,ENSGALG00000014155,ENSGALG00000003071
GO:0004615	phosphomannomutase activity	molecular_function	0.049734	1	2	2938	2	14870	ENSGALG00000038599,ENSGALG00000007326
GO:0032542	sulfiredoxin activity	molecular_function	0.049767	1	2	2938	2	14870	ENSGALG00000054306,ENSGALG00000037603
GO:1990415	Pex17p-Pex14p docking complex	cellular_component	0.049785	1	2	2938	2	14870	ENSGALG00000007832,ENSGALG00000002151
GO:1990429	peroxisomal importomer complex	cellular_component	0.049785	1	2	2938	2	14870	ENSGALG00000007832,ENSGALG00000002151
GO:0060008	Sertoli cell differentiation	biological_process	0.049788	1	5	2938	12	14870	ENSGALG00000037935,ENSGALG00000002187,ENSGALG00000034003,ENSGALG00000029024,ENSGALG00000010160
GO:0015065	uridine nucleotide receptor activity	molecular_function	0.049793	1	2	2938	2	14870	ENSGALG00000004346,ENSGALG00000017327
GO:0045030	UTP-activated nucleotide receptor activity	molecular_function	0.049793	1	2	2938	2	14870	ENSGALG00000004346,ENSGALG00000017327
GO:0071553	G-protein coupled pyrimidinergic nucleotide receptor activity	molecular_function	0.049793	1	2	2938	2	14870	ENSGALG00000017327,ENSGALG00000004346
GO:0031501	mannosyltransferase complex	cellular_component	0.049798	1	2	2938	2	14870	ENSGALG00000005066,ENSGALG00000039883
GO:0044249	cellular biosynthetic process	biological_process	0.049844	1	753	2938	3648	14870	ENSGALG00000020534,ENSGALG00000026019,ENSGALG00000007244,ENSGALG00000042422,ENSGALG00000027144,ENSGALG00000012529,ENSGALG00000007919,ENSGALG00000051266,ENSGALG00000026298,ENSGALG00000010768,ENSGALG00000036683,ENSGALG00000037375,ENSGALG00000003267,ENSGALG00000035850,ENSGALG00000023338,ENSGALG00000012379,ENSGALG00000040453,ENSGALG00000054117,ENSGALG00000034251,ENSGALG00000002886,ENSGALG00000000209,…
GO:0044712	single-organism catabolic process	biological_process	0.049868	1	160	2938	719	14870	ENSGALG00000002029,ENSGALG00000001220,ENSGALG00000010417,ENSGALG00000011332,ENSGALG00000012312,ENSGALG00000003774,ENSGALG00000041700,ENSGALG00000055010,ENSGALG00000002765,ENSGALG00000002925,ENSGALG00000006035,ENSGALG00000001615,ENSGALG00000048930,ENSGALG00000014727,ENSGALG00000007832,ENSGALG00000007456,ENSGALG00000034855,ENSGALG00000013462,ENSGALG00000005648,ENSGALG00000016994,ENSGALG00000014526,…
GO:1901246	regulation of lung ciliated cell differentiation	biological_process	0.049885	1	2	2938	2	14870	ENSGALG00000041025,ENSGALG00000007114
GO:0061302	smooth muscle cell-matrix adhesion	biological_process	0.049912	1	2	2938	2	14870	ENSGALG00000003589,ENSGALG00000006995
GO:0060741	prostate gland stromal morphogenesis	biological_process	0.049944	1	2	2938	2	14870	ENSGALG00000039474,ENSGALG00000032713
GO:0036117	hyaluranon cable	cellular_component	0.049949	1	2	2938	2	14870	ENSGALG00000000630,ENSGALG00000000785
GO:0071615	oxidative deethylation	biological_process	0.049955	1	2	2938	2	14870	ENSGALG00000001320,ENSGALG00000001325
GO:0015878	biotin transport	biological_process	0.049958	1	2	2938	2	14870	ENSGALG00000040541,ENSGALG00000028039
GO:0035985	senescence-associated heterochromatin focus	cellular_component	0.049966	1	2	2938	2	14870	ENSGALG00000030396,ENSGALG00000026137
GO:0035986	senescence-associated heterochromatin focus assembly	biological_process	0.049966	1	2	2938	2	14870	ENSGALG00000030396,ENSGALG00000026137
GO:0045188	regulation of circadian sleep/wake cycle, non-REM sleep	biological_process	0.049973	1	2	2938	2	14870	ENSGALG00000000442,ENSGALG00000008411
GO:2000854	positive regulation of corticosterone secretion	biological_process	0.049977	1	2	2938	2	14870	ENSGALG00000008411,ENSGALG00000037148
GO:0072162	metanephric mesenchymal cell differentiation	biological_process	0.049977	1	2	2938	2	14870	ENSGALG00000016473,ENSGALG00000029024
GO:2000983	regulation of ATP citrate synthase activity	biological_process	0.049984	1	2	2938	2	14870	ENSGALG00000039061,ENSGALG00000037148
GO:0060582	cell fate determination involved in pattern specification	biological_process	0.049985	1	2	2938	2	14870	ENSGALG00000043460,ENSGALG00000036869
GO:0051246	regulation of protein metabolic process	biological_process	0.050244	1	364	2938	1752	14870	ENSGALG00000010949,ENSGALG00000044851,ENSGALG00000011104,ENSGALG00000011419,ENSGALG00000006824,ENSGALG00000038504,ENSGALG00000039322,ENSGALG00000002881,ENSGALG00000012178,ENSGALG00000039682,ENSGALG00000042838,ENSGALG00000030775,ENSGALG00000001446,ENSGALG00000011184,ENSGALG00000006842,ENSGALG00000043744,ENSGALG00000007992,ENSGALG00000043092,ENSGALG00000016880,ENSGALG00000030007,ENSGALG00000041285,…
GO:0004532	exoribonuclease activity	molecular_function	0.050307	1	10	2938	30	14870	ENSGALG00000010228,ENSGALG00000043545,ENSGALG00000008372,ENSGALG00000007767,ENSGALG00000009802,ENSGALG00000035604,ENSGALG00000010042,ENSGALG00000031512,ENSGALG00000045721,ENSGALG00000011624
GO:0016896	exoribonuclease activity, producing 5'-phosphomonoesters	molecular_function	0.050307	1	10	2938	30	14870	ENSGALG00000011624,ENSGALG00000045721,ENSGALG00000031512,ENSGALG00000010042,ENSGALG00000035604,ENSGALG00000009802,ENSGALG00000008372,ENSGALG00000007767,ENSGALG00000043545,ENSGALG00000010228
GO:0034114	regulation of heterotypic cell-cell adhesion	biological_process	0.050685	1	5	2938	11	14870	ENSGALG00000006751,ENSGALG00000048035,ENSGALG00000007114,ENSGALG00000005554,ENSGALG00000000466
GO:0001661	conditioned taste aversion	biological_process	0.050867	1	3	2938	5	14870	ENSGALG00000007794,ENSGALG00000008898,ENSGALG00000036378
GO:0050804	modulation of synaptic transmission	biological_process	0.050985	1	54	2938	245	14870	ENSGALG00000006609,ENSGALG00000008625,ENSGALG00000000653,ENSGALG00000004165,ENSGALG00000005412,ENSGALG00000005330,ENSGALG00000005696,ENSGALG00000004852,ENSGALG00000006217,ENSGALG00000017358,ENSGALG00000009686,ENSGALG00000040003,ENSGALG00000000400,ENSGALG00000041722,ENSGALG00000034747,ENSGALG00000027665,ENSGALG00000009971,ENSGALG00000023703,ENSGALG00000027330,ENSGALG00000003113,ENSGALG00000012865,…
GO:0060088	auditory receptor cell stereocilium organization	biological_process	0.051043	1	5	2938	12	14870	ENSGALG00000013624,ENSGALG00000007650,ENSGALG00000020726,ENSGALG00000039170,ENSGALG00000002744
GO:0071467	cellular response to pH	biological_process	0.051046	1	7	2938	17	14870	ENSGALG00000006707,ENSGALG00000034251,ENSGALG00000003238,ENSGALG00000007636,ENSGALG00000000785,ENSGALG00000034328,ENSGALG00000028871
GO:1904062	regulation of cation transmembrane transport	biological_process	0.051191	1	28	2938	111	14870	ENSGALG00000015018,ENSGALG00000017012,ENSGALG00000027483,ENSGALG00000034251,ENSGALG00000014727,ENSGALG00000008081,ENSGALG00000003443,ENSGALG00000029502,ENSGALG00000000209,ENSGALG00000034584,ENSGALG00000006490,ENSGALG00000007409,ENSGALG00000007650,ENSGALG00000007320,ENSGALG00000003573,ENSGALG00000022696,ENSGALG00000041762,ENSGALG00000025788,ENSGALG00000037241,ENSGALG00000000699,ENSGALG00000025937,…
GO:2000147	positive regulation of cell motility	biological_process	0.051259	1	67	2938	298	14870	ENSGALG00000003261,ENSGALG00000000949,ENSGALG00000000907,ENSGALG00000016624,ENSGALG00000011645,ENSGALG00000006563,ENSGALG00000032199,ENSGALG00000041285,ENSGALG00000006856,ENSGALG00000035487,ENSGALG00000006751,ENSGALG00000032634,ENSGALG00000000379,ENSGALG00000002294,ENSGALG00000032746,ENSGALG00000040087,ENSGALG00000012799,ENSGALG00000012178,ENSGALG00000012974,ENSGALG00000008297,ENSGALG00000003578,…
GO:0090022	regulation of neutrophil chemotaxis	biological_process	0.051892	1	6	2938	15	14870	ENSGALG00000013624,ENSGALG00000005071,ENSGALG00000035386,ENSGALG00000033051,ENSGALG00000012456,ENSGALG00000001654
GO:0009267	cellular response to starvation	biological_process	0.052318	1	53	2938	223	14870	ENSGALG00000003774,ENSGALG00000055010,ENSGALG00000002798,ENSGALG00000041700,ENSGALG00000003933,ENSGALG00000005160,ENSGALG00000002765,ENSGALG00000024082,ENSGALG00000041792,ENSGALG00000041353,ENSGALG00000037018,ENSGALG00000008051,ENSGALG00000037603,ENSGALG00000027188,ENSGALG00000038097,ENSGALG00000007636,ENSGALG00000015204,ENSGALG00000048930,ENSGALG00000033705,ENSGALG00000029760,ENSGALG00000033328,…
GO:1902743	regulation of lamellipodium organization	biological_process	0.052819	1	9	2938	27	14870	ENSGALG00000012456,ENSGALG00000032746,ENSGALG00000033300,ENSGALG00000003977,ENSGALG00000011452,ENSGALG00000003855,ENSGALG00000014012,ENSGALG00000012799,ENSGALG00000021442
GO:0045661	regulation of myoblast differentiation	biological_process	0.05296	1	11	2938	34	14870	ENSGALG00000010936,ENSGALG00000002588,ENSGALG00000035419,ENSGALG00000002375,ENSGALG00000031216,ENSGALG00000043064,ENSGALG00000039228,ENSGALG00000000172,ENSGALG00000036043,ENSGALG00000030672,ENSGALG00000001021
GO:0048519	negative regulation of biological process	biological_process	0.052987	1	622	2938	3069	14870	ENSGALG00000051325,ENSGALG00000006842,ENSGALG00000008206,ENSGALG00000006211,ENSGALG00000034500,ENSGALG00000012799,ENSGALG00000001965,ENSGALG00000012178,ENSGALG00000041273,ENSGALG00000008555,ENSGALG00000008473,ENSGALG00000021636,ENSGALG00000011419,ENSGALG00000023626,ENSGALG00000041353,ENSGALG00000032618,ENSGALG00000043208,ENSGALG00000000616,ENSGALG00000012023,ENSGALG00000014060,ENSGALG00000003906,…
GO:0031201	SNARE complex	cellular_component	0.053188	1	11	2938	34	14870	ENSGALG00000003880,ENSGALG00000005412,ENSGALG00000035153,ENSGALG00000013462,ENSGALG00000008313,ENSGALG00000026446,ENSGALG00000041722,ENSGALG00000034747,ENSGALG00000015332,ENSGALG00000004326,ENSGALG00000007476
GO:0043535	regulation of blood vessel endothelial cell migration	biological_process	0.05326	1	17	2938	61	14870	ENSGALG00000050508,ENSGALG00000008302,ENSGALG00000039786,ENSGALG00000040755,ENSGALG00000001926,ENSGALG00000041285,ENSGALG00000035487,ENSGALG00000025950,ENSGALG00000000525,ENSGALG00000043036,ENSGALG00000001143,ENSGALG00000039710,ENSGALG00000012178,ENSGALG00000002375,ENSGALG00000011855,ENSGALG00000014899,ENSGALG00000016421
GO:2000271	positive regulation of fibroblast apoptotic process	biological_process	0.05338	1	3	2938	5	14870	ENSGALG00000051135,ENSGALG00000003473,ENSGALG00000007324
GO:0032463	negative regulation of protein homooligomerization	biological_process	0.053713	1	3	2938	5	14870	ENSGALG00000002836,ENSGALG00000003855,ENSGALG00000015004
GO:0035590	purinergic nucleotide receptor signaling pathway	biological_process	0.054056	1	7	2938	17	14870	ENSGALG00000017327,ENSGALG00000040561,ENSGALG00000026902,ENSGALG00000039432,ENSGALG00000010357,ENSGALG00000004346,ENSGALG00000016687
GO:0000910	cytokinesis	biological_process	0.054518	1	28	2938	109	14870	ENSGALG00000006211,ENSGALG00000012836,ENSGALG00000023703,ENSGALG00000023131,ENSGALG00000007675,ENSGALG00000011913,ENSGALG00000008584,ENSGALG00000007794,ENSGALG00000012974,ENSGALG00000031648,ENSGALG00000001688,ENSGALG00000051645,ENSGALG00000011476,ENSGALG00000008633,ENSGALG00000003657,ENSGALG00000034187,ENSGALG00000040244,ENSGALG00000033110,ENSGALG00000002095,ENSGALG00000043092,ENSGALG00000054336,…
GO:0034105	positive regulation of tissue remodeling	biological_process	0.054655	1	5	2938	11	14870	ENSGALG00000000201,ENSGALG00000010926,ENSGALG00000033090,ENSGALG00000045642,ENSGALG00000033520
GO:0071679	commissural neuron axon guidance	biological_process	0.054692	1	4	2938	9	14870	ENSGALG00000036114,ENSGALG00000042308,ENSGALG00000005441,ENSGALG00000037784
GO:0016070	RNA metabolic process	biological_process	0.054874	1	579	2938	2793	14870	ENSGALG00000035725,ENSGALG00000003120,ENSGALG00000003318,ENSGALG00000008132,ENSGALG00000005054,ENSGALG00000004555,ENSGALG00000004093,ENSGALG00000005936,ENSGALG00000047646,ENSGALG00000034737,ENSGALG00000005507,ENSGALG00000031512,ENSGALG00000041973,ENSGALG00000008898,ENSGALG00000039409,ENSGALG00000001143,ENSGALG00000023296,ENSGALG00000041924,ENSGALG00000016421,ENSGALG00000024391,ENSGALG00000008059,…
GO:0003188	heart valve formation	biological_process	0.054928	1	4	2938	8	14870	ENSGALG00000002375,ENSGALG00000043433,ENSGALG00000039452,ENSGALG00000002515
GO:0002002	regulation of angiotensin levels in blood	biological_process	0.054948	1	3	2938	5	14870	ENSGALG00000031343,ENSGALG00000000545,ENSGALG00000016241
GO:0030578	PML body organization	biological_process	0.055041	1	3	2938	5	14870	ENSGALG00000045534,ENSGALG00000012628,ENSGALG00000001143
GO:0070206	protein trimerization	biological_process	0.055058	1	9	2938	26	14870	ENSGALG00000037556,ENSGALG00000042838,ENSGALG00000015441,ENSGALG00000005554,ENSGALG00000028996,ENSGALG00000030931,ENSGALG00000020745,ENSGALG00000043545,ENSGALG00000038420
GO:0051701	interaction with host	biological_process	0.055442	1	16	2938	56	14870	ENSGALG00000042741,ENSGALG00000046995,ENSGALG00000030016,ENSGALG00000042055,ENSGALG00000004496,ENSGALG00000004243,ENSGALG00000037784,ENSGALG00000002138,ENSGALG00000011637,ENSGALG00000013773,ENSGALG00000023571,ENSGALG00000051135,ENSGALG00000001446,ENSGALG00000003860,ENSGALG00000006211,ENSGALG00000035701
GO:0061024	membrane organization	biological_process	0.05549	1	140	2938	654	14870	ENSGALG00000006345,ENSGALG00000032181,ENSGALG00000002843,ENSGALG00000006101,ENSGALG00000031511,ENSGALG00000044889,ENSGALG00000041163,ENSGALG00000011436,ENSGALG00000000518,ENSGALG00000000769,ENSGALG00000002138,ENSGALG00000011169,ENSGALG00000008675,ENSGALG00000009300,ENSGALG00000016605,ENSGALG00000008477,ENSGALG00000033520,ENSGALG00000004424,ENSGALG00000003321,ENSGALG00000031529,ENSGALG00000048011,…
GO:0044325	ion channel binding	molecular_function	0.055682	1	20	2938	75	14870	ENSGALG00000031493,ENSGALG00000039061,ENSGALG00000003594,ENSGALG00000008302,ENSGALG00000008567,ENSGALG00000000209,ENSGALG00000003443,ENSGALG00000033328,ENSGALG00000014727,ENSGALG00000006490,ENSGALG00000003174,ENSGALG00000003855,ENSGALG00000022696,ENSGALG00000007409,ENSGALG00000035580,ENSGALG00000001220,ENSGALG00000029694,ENSGALG00000011094,ENSGALG00000008351,ENSGALG00000007666
GO:0033613	activating transcription factor binding	molecular_function	0.05569	1	16	2938	56	14870	ENSGALG00000039710,ENSGALG00000026159,ENSGALG00000039409,ENSGALG00000022622,ENSGALG00000040971,ENSGALG00000035701,ENSGALG00000003663,ENSGALG00000025907,ENSGALG00000001633,ENSGALG00000008308,ENSGALG00000036043,ENSGALG00000037787,ENSGALG00000004285,ENSGALG00000030416,ENSGALG00000009240,ENSGALG00000028037
GO:0071415	cellular response to purine-containing compound	biological_process	0.055721	1	4	2938	8	14870	ENSGALG00000005631,ENSGALG00000010357,ENSGALG00000017327,ENSGALG00000015018
GO:1900222	negative regulation of beta-amyloid clearance	biological_process	0.0559	1	3	2938	5	14870	ENSGALG00000032029,ENSGALG00000009365,ENSGALG00000001021
GO:0042472	inner ear morphogenesis	biological_process	0.056015	1	20	2938	74	14870	ENSGALG00000009755,ENSGALG00000039170,ENSGALG00000039786,ENSGALG00000043047,ENSGALG00000013624,ENSGALG00000009129,ENSGALG00000042308,ENSGALG00000004249,ENSGALG00000007483,ENSGALG00000029692,ENSGALG00000013342,ENSGALG00000023626,ENSGALG00000008866,ENSGALG00000020726,ENSGALG00000033365,ENSGALG00000007650,ENSGALG00000043033,ENSGALG00000008609,ENSGALG00000023195,ENSGALG00000002744
GO:0042054	histone methyltransferase activity	molecular_function	0.056256	1	11	2938	36	14870	ENSGALG00000033678,ENSGALG00000017611,ENSGALG00000003299,ENSGALG00000014638,ENSGALG00000003233,ENSGALG00000031839,ENSGALG00000003068,ENSGALG00000014060,ENSGALG00000000843,ENSGALG00000006818,ENSGALG00000004324
GO:0097345	mitochondrial outer membrane permeabilization	biological_process	0.056271	1	5	2938	11	14870	ENSGALG00000042761,ENSGALG00000031511,ENSGALG00000002497,ENSGALG00000005772,ENSGALG00000008675
GO:0045744	negative regulation of G-protein coupled receptor protein signaling pathway	biological_process	0.056323	1	9	2938	26	14870	ENSGALG00000042741,ENSGALG00000037492,ENSGALG00000012934,ENSGALG00000054286,ENSGALG00000026055,ENSGALG00000003323,ENSGALG00000003113,ENSGALG00000042744,ENSGALG00000007794
GO:0031667	response to nutrient levels	biological_process	0.056372	1	68	2938	295	14870	ENSGALG00000030775,ENSGALG00000026492,ENSGALG00000008358,ENSGALG00000038241,ENSGALG00000043754,ENSGALG00000015546,ENSGALG00000004215,ENSGALG00000028871,ENSGALG00000008520,ENSGALG00000003256,ENSGALG00000014861,ENSGALG00000002095,ENSGALG00000002131,ENSGALG00000042016,ENSGALG00000009240,ENSGALG00000011104,ENSGALG00000003933,ENSGALG00000024082,ENSGALG00000041353,ENSGALG00000032978,ENSGALG00000037018,…
GO:0071396	cellular response to lipid	biological_process	0.056383	1	56	2938	238	14870	ENSGALG00000002588,ENSGALG00000029768,ENSGALG00000006494,ENSGALG00000005439,ENSGALG00000000887,ENSGALG00000024391,ENSGALG00000016473,ENSGALG00000016675,ENSGALG00000040418,ENSGALG00000039409,ENSGALG00000001080,ENSGALG00000008519,ENSGALG00000004418,ENSGALG00000038059,ENSGALG00000037522,ENSGALG00000017327,ENSGALG00000001366,ENSGALG00000012342,ENSGALG00000043064,ENSGALG00000014727,ENSGALG00000038000,…
GO:0046597	negative regulation of viral entry into host cell	biological_process	0.056441	1	4	2938	8	14870	ENSGALG00000001446,ENSGALG00000023571,ENSGALG00000003860,ENSGALG00000004243
GO:0009142	nucleoside triphosphate biosynthetic process	biological_process	0.056718	1	16	2938	52	14870	ENSGALG00000051266,ENSGALG00000029150,ENSGALG00000005057,ENSGALG00000006305,ENSGALG00000006910,ENSGALG00000003732,ENSGALG00000002963,ENSGALG00000032875,ENSGALG00000003510,ENSGALG00000011093,ENSGALG00000015372,ENSGALG00000042967,ENSGALG00000030086,ENSGALG00000038044,ENSGALG00000011035,ENSGALG00000015230
GO:0032101	regulation of response to external stimulus	biological_process	0.056772	1	106	2938	482	14870	ENSGALG00000006995,ENSGALG00000001727,ENSGALG00000004591,ENSGALG00000003118,ENSGALG00000011686,ENSGALG00000001729,ENSGALG00000010053,ENSGALG00000042761,ENSGALG00000027786,ENSGALG00000001412,ENSGALG00000035386,ENSGALG00000012865,ENSGALG00000001926,ENSGALG00000029367,ENSGALG00000001654,ENSGALG00000002138,ENSGALG00000025950,ENSGALG00000013615,ENSGALG00000005134,ENSGALG00000005687,ENSGALG00000001864,…
GO:0050767	regulation of neurogenesis	biological_process	0.056779	1	102	2938	485	14870	ENSGALG00000005553,ENSGALG00000008073,ENSGALG00000019019,ENSGALG00000002515,ENSGALG00000000703,ENSGALG00000001171,ENSGALG00000042308,ENSGALG00000005713,ENSGALG00000047060,ENSGALG00000003267,ENSGALG00000037939,ENSGALG00000002556,ENSGALG00000002375,ENSGALG00000027891,ENSGALG00000007794,ENSGALG00000008150,ENSGALG00000003203,ENSGALG00000001608,ENSGALG00000036378,ENSGALG00000008898,ENSGALG00000033051,…
GO:0031323	regulation of cellular metabolic process	biological_process	0.056857	1	762	2938	3745	14870	ENSGALG00000018815,ENSGALG00000007809,ENSGALG00000048830,ENSGALG00000004542,ENSGALG00000040224,ENSGALG00000053575,ENSGALG00000032173,ENSGALG00000026293,ENSGALG00000024047,ENSGALG00000008146,ENSGALG00000023872,ENSGALG00000025907,ENSGALG00000037558,ENSGALG00000051146,ENSGALG00000037301,ENSGALG00000015009,ENSGALG00000003424,ENSGALG00000011035,ENSGALG00000008281,ENSGALG00000016624,ENSGALG00000007324,…
GO:0060047	heart contraction	biological_process	0.056953	1	31	2938	127	14870	ENSGALG00000004044,ENSGALG00000047060,ENSGALG00000050508,ENSGALG00000011865,ENSGALG00000001459,ENSGALG00000004582,ENSGALG00000015018,ENSGALG00000040017,ENSGALG00000000585,ENSGALG00000042741,ENSGALG00000032287,ENSGALG00000006490,ENSGALG00000041285,ENSGALG00000005936,ENSGALG00000042744,ENSGALG00000039452,ENSGALG00000014727,ENSGALG00000034251,ENSGALG00000002886,ENSGALG00000003601,ENSGALG00000015142,…
GO:0071453	cellular response to oxygen levels	biological_process	0.056994	1	20	2938	71	14870	ENSGALG00000010129,ENSGALG00000002237,ENSGALG00000006824,ENSGALG00000011035,ENSGALG00000002495,ENSGALG00000003473,ENSGALG00000009240,ENSGALG00000040755,ENSGALG00000031332,ENSGALG00000006707,ENSGALG00000015937,ENSGALG00000031839,ENSGALG00000008663,ENSGALG00000023757,ENSGALG00000030775,ENSGALG00000002452,ENSGALG00000002588,ENSGALG00000014365,ENSGALG00000002375,ENSGALG00000039228
GO:0042368	vitamin D biosynthetic process	biological_process	0.057451	1	3	2938	5	14870	ENSGALG00000008018,ENSGALG00000006050,ENSGALG00000033090
GO:0090091	positive regulation of extracellular matrix disassembly	biological_process	0.057536	1	3	2938	5	14870	ENSGALG00000039322,ENSGALG00000011645,ENSGALG00000021442
GO:1990234	transferase complex	cellular_component	0.057549	1	131	2938	596	14870	ENSGALG00000032173,ENSGALG00000040087,ENSGALG00000015185,ENSGALG00000041821,ENSGALG00000018815,ENSGALG00000009843,ENSGALG00000036941,ENSGALG00000011910,ENSGALG00000033529,ENSGALG00000038292,ENSGALG00000035911,ENSGALG00000014861,ENSGALG00000037301,ENSGALG00000002285,ENSGALG00000002013,ENSGALG00000008146,ENSGALG00000004646,ENSGALG00000025907,ENSGALG00000012655,ENSGALG00000037603,ENSGALG00000004037,…
GO:0007030	Golgi organization	biological_process	0.057733	1	23	2938	88	14870	ENSGALG00000043034,ENSGALG00000011116,ENSGALG00000013462,ENSGALG00000030585,ENSGALG00000003439,ENSGALG00000002603,ENSGALG00000011651,ENSGALG00000015450,ENSGALG00000003880,ENSGALG00000001364,ENSGALG00000010129,ENSGALG00000005637,ENSGALG00000038325,ENSGALG00000004881,ENSGALG00000010878,ENSGALG00000034501,ENSGALG00000006201,ENSGALG00000011242,ENSGALG00000005160,ENSGALG00000037426,ENSGALG00000016806,…
GO:0034427	nuclear-transcribed mRNA catabolic process, exonucleolytic, 3'-5'	biological_process	0.057735	1	3	2938	5	14870	ENSGALG00000007767,ENSGALG00000002426,ENSGALG00000017048
GO:0022603	regulation of anatomical structure morphogenesis	biological_process	0.058058	1	141	2938	671	14870	ENSGALG00000032658,ENSGALG00000001143,ENSGALG00000008898,ENSGALG00000008150,ENSGALG00000035701,ENSGALG00000024449,ENSGALG00000000311,ENSGALG00000016421,ENSGALG00000000785,ENSGALG00000038515,ENSGALG00000033090,ENSGALG00000033300,ENSGALG00000002515,ENSGALG00000007515,ENSGALG00000012342,ENSGALG00000002234,ENSGALG00000005936,ENSGALG00000030879,ENSGALG00000048035,ENSGALG00000040244,ENSGALG00000042538,…
GO:0006620	posttranslational protein targeting to membrane	biological_process	0.058205	1	4	2938	8	14870	ENSGALG00000036300,ENSGALG00000005966,ENSGALG00000013569,ENSGALG00000002095
GO:0017081	chloride channel regulator activity	molecular_function	0.058322	1	4	2938	9	14870	ENSGALG00000041722,ENSGALG00000032986,ENSGALG00000001238,ENSGALG00000007650
GO:0003682	chromatin binding	molecular_function	0.058335	1	83	2938	368	14870	ENSGALG00000015571,ENSGALG00000037082,ENSGALG00000006806,ENSGALG00000039830,ENSGALG00000037935,ENSGALG00000016058,ENSGALG00000018815,ENSGALG00000007809,ENSGALG00000051325,ENSGALG00000034534,ENSGALG00000003233,ENSGALG00000035911,ENSGALG00000033517,ENSGALG00000000172,ENSGALG00000029692,ENSGALG00000001722,ENSGALG00000008146,ENSGALG00000042976,ENSGALG00000036869,ENSGALG00000008536,ENSGALG00000015372,…
GO:0021778	oligodendrocyte cell fate specification	biological_process	0.058375	1	3	2938	5	14870	ENSGALG00000036869,ENSGALG00000037082,ENSGALG00000031010
GO:0021779	oligodendrocyte cell fate commitment	biological_process	0.058375	1	3	2938	5	14870	ENSGALG00000036869,ENSGALG00000037082,ENSGALG00000031010
GO:0021780	glial cell fate specification	biological_process	0.058375	1	3	2938	5	14870	ENSGALG00000036869,ENSGALG00000037082,ENSGALG00000031010
GO:0019852	L-ascorbic acid metabolic process	biological_process	0.058388	1	4	2938	8	14870	ENSGALG00000016722,ENSGALG00000016570,ENSGALG00000000195,ENSGALG00000005398
GO:0007009	plasma membrane organization	biological_process	0.05844	1	56	2938	247	14870	ENSGALG00000000122,ENSGALG00000040741,ENSGALG00000009300,ENSGALG00000040003,ENSGALG00000023099,ENSGALG00000007615,ENSGALG00000008567,ENSGALG00000008302,ENSGALG00000007476,ENSGALG00000031216,ENSGALG00000012620,ENSGALG00000006707,ENSGALG00000003770,ENSGALG00000004257,ENSGALG00000001238,ENSGALG00000007650,ENSGALG00000032418,ENSGALG00000042538,ENSGALG00000011436,ENSGALG00000003932,ENSGALG00000044889,…
GO:0040013	negative regulation of locomotion	biological_process	0.058459	1	44	2938	189	14870	ENSGALG00000003473,ENSGALG00000023571,ENSGALG00000002138,ENSGALG00000037784,ENSGALG00000004243,ENSGALG00000005696,ENSGALG00000001079,ENSGALG00000011738,ENSGALG00000006995,ENSGALG00000006061,ENSGALG00000011686,ENSGALG00000012865,ENSGALG00000031440,ENSGALG00000001412,ENSGALG00000008297,ENSGALG00000001446,ENSGALG00000006456,ENSGALG00000004542,ENSGALG00000007650,ENSGALG00000001565,ENSGALG00000040755,…
GO:0010762	regulation of fibroblast migration	biological_process	0.058587	1	7	2938	20	14870	ENSGALG00000039322,ENSGALG00000012865,ENSGALG00000003932,ENSGALG00000008866,ENSGALG00000000379,ENSGALG00000002138,ENSGALG00000016421
GO:0048103	somatic stem cell division	biological_process	0.058599	1	6	2938	16	14870	ENSGALG00000002375,ENSGALG00000034973,ENSGALG00000009300,ENSGALG00000039786,ENSGALG00000009052,ENSGALG00000033129
GO:0050687	negative regulation of defense response to virus	biological_process	0.05867	1	7	2938	18	14870	ENSGALG00000004236,ENSGALG00000041030,ENSGALG00000041792,ENSGALG00000001654,ENSGALG00000015004,ENSGALG00000004583,ENSGALG00000042761
GO:0061469	regulation of type B pancreatic cell proliferation	biological_process	0.058894	1	3	2938	5	14870	ENSGALG00000008713,ENSGALG00000048624,ENSGALG00000003473
GO:0006267	pre-replicative complex assembly involved in nuclear cell cycle DNA replication	biological_process	0.058923	1	3	2938	5	14870	ENSGALG00000012915,ENSGALG00000016676,ENSGALG00000012546
GO:0036388	pre-replicative complex assembly	biological_process	0.058923	1	3	2938	5	14870	ENSGALG00000012546,ENSGALG00000012915,ENSGALG00000016676
GO:1902299	pre-replicative complex assembly involved in cell cycle DNA replication	biological_process	0.058923	1	3	2938	5	14870	ENSGALG00000012546,ENSGALG00000016676,ENSGALG00000012915
GO:0032433	filopodium tip	cellular_component	0.059174	1	4	2938	9	14870	ENSGALG00000008302,ENSGALG00000006149,ENSGALG00000006609,ENSGALG00000042308
GO:0043951	negative regulation of cAMP-mediated signaling	biological_process	0.059329	1	4	2938	9	14870	ENSGALG00000042744,ENSGALG00000037492,ENSGALG00000006035,ENSGALG00000014727
GO:0009100	glycoprotein metabolic process	biological_process	0.059427	1	66	2938	289	14870	ENSGALG00000005550,ENSGALG00000024056,ENSGALG00000048565,ENSGALG00000020939,ENSGALG00000004496,ENSGALG00000011347,ENSGALG00000009147,ENSGALG00000011278,ENSGALG00000050787,ENSGALG00000042730,ENSGALG00000041101,ENSGALG00000006361,ENSGALG00000010351,ENSGALG00000029747,ENSGALG00000006290,ENSGALG00000016980,ENSGALG00000004657,ENSGALG00000003757,ENSGALG00000050948,ENSGALG00000038292,ENSGALG00000006141,…
GO:0042765	GPI-anchor transamidase complex	cellular_component	0.059518	1	3	2938	5	14870	ENSGALG00000054307,ENSGALG00000003909,ENSGALG00000003665
GO:1902653	secondary alcohol biosynthetic process	biological_process	0.059597	1	9	2938	25	14870	ENSGALG00000034354,ENSGALG00000046656,ENSGALG00000035768,ENSGALG00000007114,ENSGALG00000016665,ENSGALG00000037065,ENSGALG00000027188,ENSGALG00000032986,ENSGALG00000009365
GO:0060192	negative regulation of lipase activity	biological_process	0.059612	1	4	2938	8	14870	ENSGALG00000012934,ENSGALG00000000619,ENSGALG00000042744,ENSGALG00000033572
GO:0043197	dendritic spine	cellular_component	0.059634	1	15	2938	57	14870	ENSGALG00000008864,ENSGALG00000005622,ENSGALG00000003113,ENSGALG00000000740,ENSGALG00000001183,ENSGALG00000009686,ENSGALG00000026431,ENSGALG00000004852,ENSGALG00000040741,ENSGALG00000008898,ENSGALG00000004657,ENSGALG00000035580,ENSGALG00000012703,ENSGALG00000008281,ENSGALG00000001311
GO:0060561	apoptotic process involved in morphogenesis	biological_process	0.059672	1	6	2938	15	14870	ENSGALG00000031493,ENSGALG00000051135,ENSGALG00000033090,ENSGALG00000001366,ENSGALG00000002375,ENSGALG00000016199
GO:0016410	N-acyltransferase activity	molecular_function	0.059716	1	21	2938	77	14870	ENSGALG00000032173,ENSGALG00000039734,ENSGALG00000033529,ENSGALG00000000991,ENSGALG00000041821,ENSGALG00000016624,ENSGALG00000001955,ENSGALG00000006688,ENSGALG00000047313,ENSGALG00000002013,ENSGALG00000007762,ENSGALG00000012587,ENSGALG00000014573,ENSGALG00000000857,ENSGALG00000038219,ENSGALG00000000603,ENSGALG00000004745,ENSGALG00000003369,ENSGALG00000011278,ENSGALG00000009352,ENSGALG00000010902
GO:0045178	basal part of cell	cellular_component	0.059726	1	10	2938	33	14870	ENSGALG00000033510,ENSGALG00000000195,ENSGALG00000003126,ENSGALG00000033953,ENSGALG00000032598,ENSGALG00000031529,ENSGALG00000003578,ENSGALG00000011645,ENSGALG00000022557,ENSGALG00000029378
GO:0051345	positive regulation of hydrolase activity	biological_process	0.06021	1	93	2938	429	14870	ENSGALG00000008355,ENSGALG00000031529,ENSGALG00000029582,ENSGALG00000035701,ENSGALG00000033535,ENSGALG00000039307,ENSGALG00000008163,ENSGALG00000008150,ENSGALG00000053868,ENSGALG00000007147,ENSGALG00000032469,ENSGALG00000005622,ENSGALG00000000311,ENSGALG00000002564,ENSGALG00000001420,ENSGALG00000019019,ENSGALG00000008405,ENSGALG00000042357,ENSGALG00000000577,ENSGALG00000005936,ENSGALG00000006663,…
GO:0022884	macromolecule transmembrane transporter activity	molecular_function	0.060485	1	6	2938	14	14870	ENSGALG00000005966,ENSGALG00000013569,ENSGALG00000036300,ENSGALG00000002089,ENSGALG00000004383,ENSGALG00000046843
GO:0051272	positive regulation of cellular component movement	biological_process	0.060543	1	67	2938	301	14870	ENSGALG00000012799,ENSGALG00000040087,ENSGALG00000012178,ENSGALG00000012974,ENSGALG00000008297,ENSGALG00000003578,ENSGALG00000010949,ENSGALG00000037301,ENSGALG00000036114,ENSGALG00000007615,ENSGALG00000009574,ENSGALG00000039322,ENSGALG00000008302,ENSGALG00000012456,ENSGALG00000003261,ENSGALG00000000949,ENSGALG00000000907,ENSGALG00000016624,ENSGALG00000011645,ENSGALG00000006563,ENSGALG00000032199,…
GO:0006081	cellular aldehyde metabolic process	biological_process	0.060585	1	12	2938	36	14870	ENSGALG00000006134,ENSGALG00000023131,ENSGALG00000036044,ENSGALG00000003495,ENSGALG00000005398,ENSGALG00000025822,ENSGALG00000030533,ENSGALG00000033365,ENSGALG00000014526,ENSGALG00000036683,ENSGALG00000021040,ENSGALG00000020943
GO:0098772	molecular function regulator	molecular_function	0.060692	1	183	2938	875	14870	ENSGALG00000037241,ENSGALG00000043576,ENSGALG00000051144,ENSGALG00000037136,ENSGALG00000027476,ENSGALG00000046248,ENSGALG00000002562,ENSGALG00000009699,ENSGALG00000011738,ENSGALG00000001079,ENSGALG00000000336,ENSGALG00000047119,ENSGALG00000012416,ENSGALG00000014701,ENSGALG00000007707,ENSGALG00000002138,ENSGALG00000043671,ENSGALG00000042744,ENSGALG00000029582,ENSGALG00000052523,ENSGALG00000002375,…
GO:2001141	regulation of RNA biosynthetic process	biological_process	0.060692	1	428	2938	2065	14870	ENSGALG00000001182,ENSGALG00000002922,ENSGALG00000004597,ENSGALG00000009929,ENSGALG00000009352,ENSGALG00000040017,ENSGALG00000001654,ENSGALG00000031216,ENSGALG00000005531,ENSGALG00000009864,ENSGALG00000034040,ENSGALG00000004285,ENSGALG00000006453,ENSGALG00000003793,ENSGALG00000005708,ENSGALG00000034973,ENSGALG00000034649,ENSGALG00000002836,ENSGALG00000007286,ENSGALG00000010926,ENSGALG00000002222,…
GO:0042800	histone methyltransferase activity (H3-K4 specific)	molecular_function	0.060719	1	4	2938	9	14870	ENSGALG00000003233,ENSGALG00000004324,ENSGALG00000006818,ENSGALG00000014638
GO:0032183	SUMO binding	molecular_function	0.060912	1	5	2938	12	14870	ENSGALG00000045534,ENSGALG00000012628,ENSGALG00000043047,ENSGALG00000035911,ENSGALG00000017079
GO:0042127	regulation of cell proliferation	biological_process	0.060945	1	184	2938	863	14870	ENSGALG00000007651,ENSGALG00000000209,ENSGALG00000043064,ENSGALG00000008411,ENSGALG00000003786,ENSGALG00000003267,ENSGALG00000003485,ENSGALG00000037939,ENSGALG00000010164,ENSGALG00000004263,ENSGALG00000016473,ENSGALG00000002375,ENSGALG00000001021,ENSGALG00000042422,ENSGALG00000031529,ENSGALG00000030396,ENSGALG00000008675,ENSGALG00000025950,ENSGALG00000003473,ENSGALG00000046708,ENSGALG00000001314,…
GO:0033144	negative regulation of intracellular steroid hormone receptor signaling pathway	biological_process	0.060949	1	9	2938	27	14870	ENSGALG00000009052,ENSGALG00000029024,ENSGALG00000010042,ENSGALG00000003473,ENSGALG00000011402,ENSGALG00000007324,ENSGALG00000005378,ENSGALG00000025907,ENSGALG00000003120
GO:0009966	regulation of signal transduction	biological_process	0.06096	1	359	2938	1758	14870	ENSGALG00000013441,ENSGALG00000014365,ENSGALG00000000094,ENSGALG00000004998,ENSGALG00000041861,ENSGALG00000042077,ENSGALG00000036452,ENSGALG00000037492,ENSGALG00000000977,ENSGALG00000039865,ENSGALG00000043460,ENSGALG00000026431,ENSGALG00000015687,ENSGALG00000040959,ENSGALG00000008081,ENSGALG00000012150,ENSGALG00000010042,ENSGALG00000017327,ENSGALG00000000607,ENSGALG00000042351,ENSGALG00000001728,…
GO:0031111	negative regulation of microtubule polymerization or depolymerization	biological_process	0.06108	1	7	2938	21	14870	ENSGALG00000033203,ENSGALG00000006456,ENSGALG00000034373,ENSGALG00000038504,ENSGALG00000012821,ENSGALG00000011645,ENSGALG00000008302
GO:0048468	cell development	biological_process	0.061293	1	290	2938	1433	14870	ENSGALG00000016199,ENSGALG00000033090,ENSGALG00000042308,ENSGALG00000011300,ENSGALG00000002515,ENSGALG00000010583,ENSGALG00000023296,ENSGALG00000008898,ENSGALG00000001608,ENSGALG00000008150,ENSGALG00000031642,ENSGALG00000041573,ENSGALG00000000311,ENSGALG00000024449,ENSGALG00000051055,ENSGALG00000028567,ENSGALG00000016421,ENSGALG00000003259,ENSGALG00000002922,ENSGALG00000006725,ENSGALG00000001654,…
GO:0051879	Hsp90 protein binding	molecular_function	0.061321	1	9	2938	27	14870	ENSGALG00000006824,ENSGALG00000041432,ENSGALG00000005378,ENSGALG00000029714,ENSGALG00000036837,ENSGALG00000038129,ENSGALG00000004483,ENSGALG00000048930,ENSGALG00000010463
GO:0009790	embryo development	biological_process	0.061354	1	127	2938	590	14870	ENSGALG00000008289,ENSGALG00000052842,ENSGALG00000033598,ENSGALG00000030879,ENSGALG00000043039,ENSGALG00000008073,ENSGALG00000037494,ENSGALG00000003589,ENSGALG00000002929,ENSGALG00000003369,ENSGALG00000031343,ENSGALG00000009755,ENSGALG00000016241,ENSGALG00000042308,ENSGALG00000035725,ENSGALG00000038515,ENSGALG00000005401,ENSGALG00000032702,ENSGALG00000016199,ENSGALG00000000785,ENSGALG00000008477,…
GO:1903506	regulation of nucleic acid-templated transcription	biological_process	0.061377	1	427	2938	2061	14870	ENSGALG00000017099,ENSGALG00000008275,ENSGALG00000003124,ENSGALG00000006806,ENSGALG00000010179,ENSGALG00000037935,ENSGALG00000034567,ENSGALG00000030291,ENSGALG00000029024,ENSGALG00000033404,ENSGALG00000030024,ENSGALG00000026276,ENSGALG00000030899,ENSGALG00000043085,ENSGALG00000038948,ENSGALG00000006367,ENSGALG00000045642,ENSGALG00000039326,ENSGALG00000010936,ENSGALG00000029692,ENSGALG00000035679,…
GO:0016570	histone modification	biological_process	0.061456	1	68	2938	301	14870	ENSGALG00000033301,ENSGALG00000005531,ENSGALG00000005452,ENSGALG00000029408,ENSGALG00000025950,ENSGALG00000000603,ENSGALG00000003068,ENSGALG00000009352,ENSGALG00000000843,ENSGALG00000007286,ENSGALG00000002222,ENSGALG00000000776,ENSGALG00000000747,ENSGALG00000041433,ENSGALG00000014060,ENSGALG00000006612,ENSGALG00000004696,ENSGALG00000035576,ENSGALG00000010659,ENSGALG00000000551,ENSGALG00000039710,…
GO:0019001	guanyl nucleotide binding	molecular_function	0.061671	1	75	2938	313	14870	ENSGALG00000034187,ENSGALG00000002984,ENSGALG00000011651,ENSGALG00000015450,ENSGALG00000032458,ENSGALG00000022733,ENSGALG00000049288,ENSGALG00000000606,ENSGALG00000004431,ENSGALG00000048325,ENSGALG00000030003,ENSGALG00000002497,ENSGALG00000042482,ENSGALG00000011913,ENSGALG00000003238,ENSGALG00000008633,ENSGALG00000011592,ENSGALG00000028971,ENSGALG00000007615,ENSGALG00000029569,ENSGALG00000040741,…
GO:0016192	vesicle-mediated transport	biological_process	0.061752	1	186	2938	888	14870	ENSGALG00000000122,ENSGALG00000006250,ENSGALG00000034747,ENSGALG00000004852,ENSGALG00000001864,ENSGALG00000002603,ENSGALG00000029367,ENSGALG00000003855,ENSGALG00000012879,ENSGALG00000035386,ENSGALG00000034020,ENSGALG00000003657,ENSGALG00000012865,ENSGALG00000036218,ENSGALG00000006775,ENSGALG00000011646,ENSGALG00000037097,ENSGALG00000008351,ENSGALG00000032986,ENSGALG00000002726,ENSGALG00000011855,…
GO:0034497	protein localization to pre-autophagosomal structure	biological_process	0.061813	1	5	2938	12	14870	ENSGALG00000004215,ENSGALG00000013462,ENSGALG00000001563,ENSGALG00000011649,ENSGALG00000033328
GO:0016569	covalent chromatin modification	biological_process	0.062463	1	70	2938	311	14870	ENSGALG00000032173,ENSGALG00000033529,ENSGALG00000003233,ENSGALG00000018815,ENSGALG00000002013,ENSGALG00000011104,ENSGALG00000010096,ENSGALG00000030024,ENSGALG00000030899,ENSGALG00000008146,ENSGALG00000038948,ENSGALG00000002942,ENSGALG00000027188,ENSGALG00000037018,ENSGALG00000008218,ENSGALG00000016624,ENSGALG00000041370,ENSGALG00000006818,ENSGALG00000043033,ENSGALG00000030118,ENSGALG00000011116,…
GO:0043087	regulation of GTPase activity	biological_process	0.062492	1	65	2938	303	14870	ENSGALG00000000122,ENSGALG00000041025,ENSGALG00000043671,ENSGALG00000042744,ENSGALG00000012416,ENSGALG00000014701,ENSGALG00000039772,ENSGALG00000051144,ENSGALG00000035386,ENSGALG00000043576,ENSGALG00000008437,ENSGALG00000002856,ENSGALG00000029354,ENSGALG00000003113,ENSGALG00000046248,ENSGALG00000002562,ENSGALG00000002699,ENSGALG00000026663,ENSGALG00000007456,ENSGALG00000000577,ENSGALG00000006663,…
GO:0048008	platelet-derived growth factor receptor signaling pathway	biological_process	0.062538	1	12	2938	41	14870	ENSGALG00000005554,ENSGALG00000031511,ENSGALG00000007650,ENSGALG00000001021,ENSGALG00000003712,ENSGALG00000048409,ENSGALG00000000379,ENSGALG00000031534,ENSGALG00000003855,ENSGALG00000012178,ENSGALG00000006995,ENSGALG00000003642
GO:0042359	vitamin D metabolic process	biological_process	0.062659	1	4	2938	8	14870	ENSGALG00000006050,ENSGALG00000033090,ENSGALG00000008018,ENSGALG00000039786
GO:0030335	positive regulation of cell migration	biological_process	0.06275	1	64	2938	288	14870	ENSGALG00000010949,ENSGALG00000037301,ENSGALG00000036114,ENSGALG00000009574,ENSGALG00000007615,ENSGALG00000039322,ENSGALG00000012456,ENSGALG00000008302,ENSGALG00000040087,ENSGALG00000012799,ENSGALG00000012178,ENSGALG00000012974,ENSGALG00000008297,ENSGALG00000003578,ENSGALG00000006563,ENSGALG00000032199,ENSGALG00000006856,ENSGALG00000041285,ENSGALG00000035487,ENSGALG00000006751,ENSGALG00000000379,…
GO:0007530	sex determination	biological_process	0.06276	1	7	2938	19	14870	ENSGALG00000031707,ENSGALG00000029282,ENSGALG00000029768,ENSGALG00000030879,ENSGALG00000001080,ENSGALG00000029024,ENSGALG00000010160
GO:0030030	cell projection organization	biological_process	0.062761	1	188	2938	924	14870	ENSGALG00000012799,ENSGALG00000038299,ENSGALG00000010179,ENSGALG00000003123,ENSGALG00000039108,ENSGALG00000007042,ENSGALG00000007650,ENSGALG00000001446,ENSGALG00000002734,ENSGALG00000003578,ENSGALG00000007531,ENSGALG00000008473,ENSGALG00000002362,ENSGALG00000004165,ENSGALG00000032598,ENSGALG00000013342,ENSGALG00000006609,ENSGALG00000001311,ENSGALG00000041273,ENSGALG00000003712,ENSGALG00000037784,…
GO:0071005	U2-type precatalytic spliceosome	cellular_component	0.062773	1	12	2938	36	14870	ENSGALG00000009985,ENSGALG00000000988,ENSGALG00000007170,ENSGALG00000028295,ENSGALG00000016949,ENSGALG00000002010,ENSGALG00000002943,ENSGALG00000002531,ENSGALG00000010627,ENSGALG00000000137,ENSGALG00000037172,ENSGALG00000025882
GO:0016853	isomerase activity	molecular_function	0.062816	1	31	2938	115	14870	ENSGALG00000010432,ENSGALG00000004920,ENSGALG00000004047,ENSGALG00000001714,ENSGALG00000008838,ENSGALG00000003933,ENSGALG00000042148,ENSGALG00000011178,ENSGALG00000040247,ENSGALG00000034630,ENSGALG00000025764,ENSGALG00000040594,ENSGALG00000012404,ENSGALG00000011300,ENSGALG00000014526,ENSGALG00000012791,ENSGALG00000013828,ENSGALG00000051397,ENSGALG00000005028,ENSGALG00000038599,ENSGALG00000008132,…
GO:0007229	integrin-mediated signaling pathway	biological_process	0.062825	1	16	2938	58	14870	ENSGALG00000001412,ENSGALG00000044889,ENSGALG00000048236,ENSGALG00000010875,ENSGALG00000028341,ENSGALG00000016421,ENSGALG00000031642,ENSGALG00000002548,ENSGALG00000000379,ENSGALG00000006751,ENSGALG00000007114,ENSGALG00000029378,ENSGALG00000032702,ENSGALG00000054379,ENSGALG00000032199,ENSGALG00000003855
GO:0061053	somite development	biological_process	0.06304	1	19	2938	69	14870	ENSGALG00000016473,ENSGALG00000005409,ENSGALG00000002375,ENSGALG00000035701,ENSGALG00000026865,ENSGALG00000014365,ENSGALG00000008275,ENSGALG00000003578,ENSGALG00000042469,ENSGALG00000005689,ENSGALG00000012620,ENSGALG00000036114,ENSGALG00000003473,ENSGALG00000010936,ENSGALG00000003369,ENSGALG00000043433,ENSGALG00000038515,ENSGALG00000011347,ENSGALG00000026276
GO:0005539	glycosaminoglycan binding	molecular_function	0.063051	1	27	2938	108	14870	ENSGALG00000004048,ENSGALG00000037939,ENSGALG00000010053,ENSGALG00000026983,ENSGALG00000036787,ENSGALG00000004591,ENSGALG00000010926,ENSGALG00000000949,ENSGALG00000036484,ENSGALG00000030115,ENSGALG00000039786,ENSGALG00000045469,ENSGALG00000043130,ENSGALG00000006725,ENSGALG00000028543,ENSGALG00000026214,ENSGALG00000003999,ENSGALG00000000209,ENSGALG00000006453,ENSGALG00000012620,ENSGALG00000002138,…
GO:0045595	regulation of cell differentiation	biological_process	0.063085	1	214	2938	1038	14870	ENSGALG00000039710,ENSGALG00000000769,ENSGALG00000004696,ENSGALG00000001412,ENSGALG00000027786,ENSGALG00000008609,ENSGALG00000039228,ENSGALG00000006252,ENSGALG00000011686,ENSGALG00000041641,ENSGALG00000032181,ENSGALG00000004943,ENSGALG00000052629,ENSGALG00000030907,ENSGALG00000011452,ENSGALG00000009300,ENSGALG00000039786,ENSGALG00000003114,ENSGALG00000001079,ENSGALG00000041204,ENSGALG00000041025,…
GO:0043583	ear development	biological_process	0.063132	1	38	2938	158	14870	ENSGALG00000010939,ENSGALG00000031343,ENSGALG00000026258,ENSGALG00000039170,ENSGALG00000009755,ENSGALG00000004249,ENSGALG00000042308,ENSGALG00000016473,ENSGALG00000002375,ENSGALG00000014365,ENSGALG00000002744,ENSGALG00000043033,ENSGALG00000023626,ENSGALG00000051135,ENSGALG00000005612,ENSGALG00000020726,ENSGALG00000008866,ENSGALG00000043460,ENSGALG00000010997,ENSGALG00000007483,ENSGALG00000013342,…
GO:0030198	extracellular matrix organization	biological_process	0.063278	1	46	2938	197	14870	ENSGALG00000010125,ENSGALG00000029429,ENSGALG00000046896,ENSGALG00000037896,ENSGALG00000006802,ENSGALG00000004325,ENSGALG00000001446,ENSGALG00000003770,ENSGALG00000005653,ENSGALG00000012974,ENSGALG00000006707,ENSGALG00000037784,ENSGALG00000039322,ENSGALG00000028543,ENSGALG00000006725,ENSGALG00000026276,ENSGALG00000004531,ENSGALG00000012404,ENSGALG00000025822,ENSGALG00000035701,ENSGALG00000010747,…
GO:0003684	damaged DNA binding	molecular_function	0.063293	1	12	2938	38	14870	ENSGALG00000045705,ENSGALG00000007762,ENSGALG00000028998,ENSGALG00000008218,ENSGALG00000011932,ENSGALG00000033532,ENSGALG00000051339,ENSGALG00000007324,ENSGALG00000001586,ENSGALG00000017493,ENSGALG00000016664,ENSGALG00000003072
GO:0008009	chemokine activity	molecular_function	0.063296	1	9	2938	24	14870	ENSGALG00000046160,ENSGALG00000049551,ENSGALG00000024470,ENSGALG00000046192,ENSGALG00000026098,ENSGALG00000026663,ENSGALG00000024466,ENSGALG00000054196,ENSGALG00000053868
GO:0000902	cell morphogenesis	biological_process	0.063729	1	197	2938	971	14870	ENSGALG00000047060,ENSGALG00000043088,ENSGALG00000015204,ENSGALG00000001569,ENSGALG00000001171,ENSGALG00000005553,ENSGALG00000031529,ENSGALG00000048011,ENSGALG00000003321,ENSGALG00000036378,ENSGALG00000003203,ENSGALG00000002375,ENSGALG00000002556,ENSGALG00000008018,ENSGALG00000041025,ENSGALG00000037995,ENSGALG00000035883,ENSGALG00000008930,ENSGALG00000001079,ENSGALG00000039120,ENSGALG00000011452,…
GO:0018027	peptidyl-lysine dimethylation	biological_process	0.06378	1	4	2938	9	14870	ENSGALG00000006818,ENSGALG00000034013,ENSGALG00000014638,ENSGALG00000033678
GO:0045668	negative regulation of osteoblast differentiation	biological_process	0.063783	1	9	2938	28	14870	ENSGALG00000002765,ENSGALG00000039710,ENSGALG00000003473,ENSGALG00000052629,ENSGALG00000009476,ENSGALG00000035701,ENSGALG00000002375,ENSGALG00000012620,ENSGALG00000026983
GO:0030991	intraciliary transport particle A	cellular_component	0.063787	1	3	2938	6	14870	ENSGALG00000016477,ENSGALG00000008452,ENSGALG00000020415
GO:0060307	regulation of ventricular cardiac muscle cell membrane repolarization	biological_process	0.063877	1	6	2938	16	14870	ENSGALG00000047060,ENSGALG00000007409,ENSGALG00000008351,ENSGALG00000022696,ENSGALG00000039452,ENSGALG00000029694
GO:0016899	oxidoreductase activity, acting on the CH-OH group of donors, oxygen as acceptor	molecular_function	0.063886	1	3	2938	5	14870	ENSGALG00000014766,ENSGALG00000016570,ENSGALG00000012282
GO:0045879	negative regulation of smoothened signaling pathway	biological_process	0.064029	1	7	2938	21	14870	ENSGALG00000012620,ENSGALG00000004236,ENSGALG00000000607,ENSGALG00000037492,ENSGALG00000026983,ENSGALG00000007111,ENSGALG00000008452
GO:0043490	malate-aspartate shuttle	biological_process	0.06405	1	2	2938	3	14870	ENSGALG00000009545,ENSGALG00000039335
GO:0051057	positive regulation of small GTPase mediated signal transduction	biological_process	0.064057	1	13	2938	44	14870	ENSGALG00000004111,ENSGALG00000037939,ENSGALG00000023379,ENSGALG00000019019,ENSGALG00000002375,ENSGALG00000035419,ENSGALG00000003855,ENSGALG00000016687,ENSGALG00000004127,ENSGALG00000007114,ENSGALG00000002922,ENSGALG00000002570,ENSGALG00000037223
GO:0035794	positive regulation of mitochondrial membrane permeability	biological_process	0.064272	1	6	2938	15	14870	ENSGALG00000042761,ENSGALG00000031511,ENSGALG00000051135,ENSGALG00000002497,ENSGALG00000005772,ENSGALG00000008675
GO:1902686	mitochondrial outer membrane permeabilization involved in programmed cell death	biological_process	0.064272	1	6	2938	15	14870	ENSGALG00000008675,ENSGALG00000005772,ENSGALG00000051135,ENSGALG00000002497,ENSGALG00000042761,ENSGALG00000031511
GO:0015485	cholesterol binding	molecular_function	0.064338	1	11	2938	35	14870	ENSGALG00000032453,ENSGALG00000003242,ENSGALG00000007645,ENSGALG00000007114,ENSGALG00000004357,ENSGALG00000010237,ENSGALG00000006494,ENSGALG00000006995,ENSGALG00000014607,ENSGALG00000012620,ENSGALG00000011499
GO:0097305	response to alcohol	biological_process	0.064343	1	27	2938	106	14870	ENSGALG00000001366,ENSGALG00000036114,ENSGALG00000003473,ENSGALG00000004418,ENSGALG00000032713,ENSGALG00000030879,ENSGALG00000000172,ENSGALG00000043064,ENSGALG00000006565,ENSGALG00000012620,ENSGALG00000033090,ENSGALG00000002321,ENSGALG00000046656,ENSGALG00000000608,ENSGALG00000003267,ENSGALG00000038902,ENSGALG00000007636,ENSGALG00000006494,ENSGALG00000010926,ENSGALG00000007794,ENSGALG00000006211,…
GO:0050699	WW domain binding	molecular_function	0.064452	1	5	2938	12	14870	ENSGALG00000043744,ENSGALG00000003217,ENSGALG00000011908,ENSGALG00000007324,ENSGALG00000053575
GO:0021940	positive regulation of cerebellar granule cell precursor proliferation	biological_process	0.06455	1	4	2938	8	14870	ENSGALG00000000607,ENSGALG00000005409,ENSGALG00000042422,ENSGALG00000036114
GO:0021955	central nervous system neuron axonogenesis	biological_process	0.06457	1	9	2938	30	14870	ENSGALG00000028561,ENSGALG00000047060,ENSGALG00000000761,ENSGALG00000041861,ENSGALG00000010175,ENSGALG00000014555,ENSGALG00000006609,ENSGALG00000005441,ENSGALG00000008537
GO:0010875	positive regulation of cholesterol efflux	biological_process	0.064609	1	4	2938	9	14870	ENSGALG00000007114,ENSGALG00000012620,ENSGALG00000005554,ENSGALG00000038059
GO:0031670	cellular response to nutrient	biological_process	0.064781	1	5	2938	12	14870	ENSGALG00000003473,ENSGALG00000033090,ENSGALG00000045846,ENSGALG00000038902,ENSGALG00000017343
GO:0010976	positive regulation of neuron projection development	biological_process	0.064784	1	31	2938	135	14870	ENSGALG00000002556,ENSGALG00000003693,ENSGALG00000008150,ENSGALG00000007441,ENSGALG00000026153,ENSGALG00000004943,ENSGALG00000011242,ENSGALG00000001412,ENSGALG00000042761,ENSGALG00000026033,ENSGALG00000012865,ENSGALG00000033405,ENSGALG00000033051,ENSGALG00000008609,ENSGALG00000003578,ENSGALG00000008281,ENSGALG00000003977,ENSGALG00000023626,ENSGALG00000032029,ENSGALG00000019019,ENSGALG00000008473,…
GO:0009912	auditory receptor cell fate commitment	biological_process	0.064842	1	2	2938	3	14870	ENSGALG00000002375,ENSGALG00000014365
GO:0060120	inner ear receptor cell fate commitment	biological_process	0.064842	1	2	2938	3	14870	ENSGALG00000002375,ENSGALG00000014365
GO:0035904	aorta development	biological_process	0.064979	1	10	2938	34	14870	ENSGALG00000040741,ENSGALG00000043033,ENSGALG00000001183,ENSGALG00000007456,ENSGALG00000008473,ENSGALG00000012150,ENSGALG00000032029,ENSGALG00000014365,ENSGALG00000002375,ENSGALG00000042125
GO:0022604	regulation of cell morphogenesis	biological_process	0.065131	1	81	2938	382	14870	ENSGALG00000002515,ENSGALG00000033300,ENSGALG00000001171,ENSGALG00000001569,ENSGALG00000015204,ENSGALG00000040244,ENSGALG00000048035,ENSGALG00000005553,ENSGALG00000002234,ENSGALG00000003203,ENSGALG00000036378,ENSGALG00000008898,ENSGALG00000032658,ENSGALG00000008018,ENSGALG00000016421,ENSGALG00000000311,ENSGALG00000002556,ENSGALG00000002375,ENSGALG00000035701,ENSGALG00000008150,ENSGALG00000011452,…
GO:0033085	negative regulation of T cell differentiation in thymus	biological_process	0.06533	1	3	2938	5	14870	ENSGALG00000031529,ENSGALG00000041025,ENSGALG00000011347
GO:2000399	negative regulation of thymocyte aggregation	biological_process	0.06533	1	3	2938	5	14870	ENSGALG00000011347,ENSGALG00000031529,ENSGALG00000041025
GO:0032007	negative regulation of TOR signaling	biological_process	0.065358	1	12	2938	40	14870	ENSGALG00000005648,ENSGALG00000002131,ENSGALG00000037603,ENSGALG00000014861,ENSGALG00000006519,ENSGALG00000007456,ENSGALG00000004266,ENSGALG00000028561,ENSGALG00000036742,ENSGALG00000005378,ENSGALG00000033092,ENSGALG00000005790
GO:1901576	organic substance biosynthetic process	biological_process	0.065591	1	764	2938	3718	14870	ENSGALG00000000632,ENSGALG00000006252,ENSGALG00000036976,ENSGALG00000041641,ENSGALG00000000747,ENSGALG00000036894,ENSGALG00000000769,ENSGALG00000036257,ENSGALG00000007512,ENSGALG00000002060,ENSGALG00000014573,ENSGALG00000026838,ENSGALG00000033790,ENSGALG00000030808,ENSGALG00000002138,ENSGALG00000001563,ENSGALG00000005398,ENSGALG00000003114,ENSGALG00000030907,ENSGALG00000003282,ENSGALG00000038902,…
GO:0016857	racemase and epimerase activity, acting on carbohydrates and derivatives	molecular_function	0.06574	1	4	2938	8	14870	ENSGALG00000013828,ENSGALG00000004047,ENSGALG00000015331,ENSGALG00000051397
GO:0031228	intrinsic component of Golgi membrane	cellular_component	0.06576	1	13	2938	42	14870	ENSGALG00000010351,ENSGALG00000029220,ENSGALG00000002598,ENSGALG00000003929,ENSGALG00000003933,ENSGALG00000038515,ENSGALG00000004172,ENSGALG00000031551,ENSGALG00000008341,ENSGALG00000007183,ENSGALG00000015443,ENSGALG00000021636,ENSGALG00000006201
GO:1902554	serine/threonine protein kinase complex	cellular_component	0.065875	1	14	2938	49	14870	ENSGALG00000035576,ENSGALG00000024082,ENSGALG00000025907,ENSGALG00000001678,ENSGALG00000012444,ENSGALG00000003675,ENSGALG00000011910,ENSGALG00000037603,ENSGALG00000012207,ENSGALG00000007373,ENSGALG00000001864,ENSGALG00000047646,ENSGALG00000014861,ENSGALG00000037301
GO:0042256	mature ribosome assembly	biological_process	0.065952	1	3	2938	5	14870	ENSGALG00000033993,ENSGALG00000001654,ENSGALG00000010360
GO:0003015	heart process	biological_process	0.066121	1	32	2938	134	14870	ENSGALG00000015142,ENSGALG00000007409,ENSGALG00000027188,ENSGALG00000000949,ENSGALG00000007794,ENSGALG00000037371,ENSGALG00000029694,ENSGALG00000003521,ENSGALG00000011865,ENSGALG00000004044,ENSGALG00000047060,ENSGALG00000000585,ENSGALG00000032287,ENSGALG00000042741,ENSGALG00000001459,ENSGALG00000041285,ENSGALG00000006490,ENSGALG00000014727,ENSGALG00000034251,ENSGALG00000002886,ENSGALG00000003601,…
GO:0007611	learning or memory	biological_process	0.066237	1	32	2938	137	14870	ENSGALG00000052512,ENSGALG00000013604,ENSGALG00000036378,ENSGALG00000003304,ENSGALG00000006818,ENSGALG00000008898,ENSGALG00000002556,ENSGALG00000007794,ENSGALG00000005622,ENSGALG00000026153,ENSGALG00000051055,ENSGALG00000009147,ENSGALG00000032702,ENSGALG00000042199,ENSGALG00000003369,ENSGALG00000003675,ENSGALG00000005553,ENSGALG00000032029,ENSGALG00000042181,ENSGALG00000000209,ENSGALG00000039022,…
GO:0031167	rRNA methylation	biological_process	0.066379	1	7	2938	18	14870	ENSGALG00000032993,ENSGALG00000037510,ENSGALG00000037807,ENSGALG00000007967,ENSGALG00000014568,ENSGALG00000000891,ENSGALG00000010360
GO:0000145	exocyst	cellular_component	0.066435	1	6	2938	17	14870	ENSGALG00000006763,ENSGALG00000011446,ENSGALG00000012974,ENSGALG00000013778,ENSGALG00000008477,ENSGALG00000001702
GO:0016052	carbohydrate catabolic process	biological_process	0.066451	1	22	2938	80	14870	ENSGALG00000031408,ENSGALG00000003267,ENSGALG00000033993,ENSGALG00000025907,ENSGALG00000014526,ENSGALG00000013828,ENSGALG00000008508,ENSGALG00000034855,ENSGALG00000014528,ENSGALG00000001992,ENSGALG00000002377,ENSGALG00000009254,ENSGALG00000001615,ENSGALG00000015378,ENSGALG00000001245,ENSGALG00000006361,ENSGALG00000004047,ENSGALG00000034960,ENSGALG00000028960,ENSGALG00000011499,ENSGALG00000026077,…
GO:0030238	male sex determination	biological_process	0.066812	1	5	2938	12	14870	ENSGALG00000001080,ENSGALG00000030879,ENSGALG00000010160,ENSGALG00000031707,ENSGALG00000029768
GO:0050790	regulation of catalytic activity	biological_process	0.066982	1	285	2938	1374	14870	ENSGALG00000000740,ENSGALG00000032469,ENSGALG00000002375,ENSGALG00000029980,ENSGALG00000029582,ENSGALG00000003774,ENSGALG00000025735,ENSGALG00000000674,ENSGALG00000007244,ENSGALG00000048930,ENSGALG00000000209,ENSGALG00000003589,ENSGALG00000012379,ENSGALG00000039061,ENSGALG00000030016,ENSGALG00000003485,ENSGALG00000002562,ENSGALG00000046248,ENSGALG00000006252,ENSGALG00000009699,ENSGALG00000000632,…
GO:0003743	translation initiation factor activity	molecular_function	0.067016	1	13	2938	41	14870	ENSGALG00000028517,ENSGALG00000007919,ENSGALG00000008187,ENSGALG00000003259,ENSGALG00000003337,ENSGALG00000029343,ENSGALG00000008520,ENSGALG00000012296,ENSGALG00000047139,ENSGALG00000033993,ENSGALG00000007780,ENSGALG00000012529,ENSGALG00000010301
GO:0072674	multinuclear osteoclast differentiation	biological_process	0.067025	1	3	2938	6	14870	ENSGALG00000033520,ENSGALG00000045642,ENSGALG00000037522
GO:0000175	3'-5'-exoribonuclease activity	molecular_function	0.06707	1	9	2938	27	14870	ENSGALG00000011624,ENSGALG00000031512,ENSGALG00000010042,ENSGALG00000045721,ENSGALG00000007767,ENSGALG00000009802,ENSGALG00000035604,ENSGALG00000010228,ENSGALG00000043545
GO:0070993	translation preinitiation complex	cellular_component	0.067145	1	6	2938	15	14870	ENSGALG00000028517,ENSGALG00000012296,ENSGALG00000008187,ENSGALG00000012529,ENSGALG00000029343,ENSGALG00000003337
GO:0061025	membrane fusion	biological_process	0.067198	1	29	2938	114	14870	ENSGALG00000034328,ENSGALG00000016795,ENSGALG00000007476,ENSGALG00000042214,ENSGALG00000031493,ENSGALG00000041722,ENSGALG00000013210,ENSGALG00000040003,ENSGALG00000013462,ENSGALG00000030585,ENSGALG00000005412,ENSGALG00000003880,ENSGALG00000006704,ENSGALG00000033705,ENSGALG00000002138,ENSGALG00000016844,ENSGALG00000024082,ENSGALG00000001174,ENSGALG00000042761,ENSGALG00000004326,ENSGALG00000015332,…
GO:0001657	ureteric bud development	biological_process	0.067212	1	19	2938	72	14870	ENSGALG00000039786,ENSGALG00000041025,ENSGALG00000036806,ENSGALG00000003429,ENSGALG00000005689,ENSGALG00000012620,ENSGALG00000005936,ENSGALG00000036114,ENSGALG00000003473,ENSGALG00000043033,ENSGALG00000040021,ENSGALG00000016473,ENSGALG00000005409,ENSGALG00000029024,ENSGALG00000035701,ENSGALG00000037935,ENSGALG00000011358,ENSGALG00000031642,ENSGALG00000053640
GO:0031348	negative regulation of defense response	biological_process	0.067341	1	27	2938	103	14870	ENSGALG00000001857,ENSGALG00000042761,ENSGALG00000027786,ENSGALG00000005503,ENSGALG00000001143,ENSGALG00000041792,ENSGALG00000024391,ENSGALG00000014638,ENSGALG00000001729,ENSGALG00000015004,ENSGALG00000035701,ENSGALG00000006995,ENSGALG00000007794,ENSGALG00000002588,ENSGALG00000043208,ENSGALG00000007114,ENSGALG00000016507,ENSGALG00000004236,ENSGALG00000005554,ENSGALG00000000737,ENSGALG00000005687,…
GO:0045177	apical part of cell	cellular_component	0.067405	1	43	2938	186	14870	ENSGALG00000030003,ENSGALG00000039538,ENSGALG00000005846,ENSGALG00000030511,ENSGALG00000001214,ENSGALG00000002375,ENSGALG00000031529,ENSGALG00000030407,ENSGALG00000033953,ENSGALG00000034251,ENSGALG00000043036,ENSGALG00000004889,ENSGALG00000008073,ENSGALG00000033510,ENSGALG00000039170,ENSGALG00000006409,ENSGALG00000000379,ENSGALG00000041533,ENSGALG00000034014,ENSGALG00000006751,ENSGALG00000042308,…
GO:0002832	negative regulation of response to biotic stimulus	biological_process	0.067469	1	9	2938	26	14870	ENSGALG00000004236,ENSGALG00000042761,ENSGALG00000041030,ENSGALG00000006453,ENSGALG00000024391,ENSGALG00000041792,ENSGALG00000001654,ENSGALG00000004583,ENSGALG00000015004
GO:0051059	NF-kappaB binding	molecular_function	0.06757	1	7	2938	19	14870	ENSGALG00000026137,ENSGALG00000002634,ENSGALG00000002247,ENSGALG00000011375,ENSGALG00000039409,ENSGALG00000036452,ENSGALG00000016922
GO:0048169	regulation of long-term neuronal synaptic plasticity	biological_process	0.067589	1	5	2938	14	14870	ENSGALG00000008281,ENSGALG00000027330,ENSGALG00000008898,ENSGALG00000027665,ENSGALG00000007794
GO:0030027	lamellipodium	cellular_component	0.067624	1	24	2938	98	14870	ENSGALG00000027476,ENSGALG00000014012,ENSGALG00000031642,ENSGALG00000016421,ENSGALG00000023131,ENSGALG00000008206,ENSGALG00000036264,ENSGALG00000008380,ENSGALG00000003977,ENSGALG00000001446,ENSGALG00000008073,ENSGALG00000008473,ENSGALG00000021442,ENSGALG00000031216,ENSGALG00000005842,ENSGALG00000007476,ENSGALG00000041204,ENSGALG00000037784,ENSGALG00000008302,ENSGALG00000012456,ENSGALG00000000608,…
GO:0043436	oxoacid metabolic process	biological_process	0.067786	1	141	2938	635	14870	ENSGALG00000006968,ENSGALG00000034434,ENSGALG00000008663,ENSGALG00000007027,ENSGALG00000034772,ENSGALG00000006073,ENSGALG00000039315,ENSGALG00000034735,ENSGALG00000015378,ENSGALG00000008858,ENSGALG00000036976,ENSGALG00000042184,ENSGALG00000028543,ENSGALG00000050508,ENSGALG00000002321,ENSGALG00000026809,ENSGALG00000033207,ENSGALG00000021040,ENSGALG00000036837,ENSGALG00000011169,ENSGALG00000005739,…
GO:0051091	positive regulation of sequence-specific DNA binding transcription factor activity	biological_process	0.067995	1	33	2938	133	14870	ENSGALG00000009864,ENSGALG00000006453,ENSGALG00000003793,ENSGALG00000031216,ENSGALG00000036114,ENSGALG00000029692,ENSGALG00000030907,ENSGALG00000014819,ENSGALG00000045642,ENSGALG00000025907,ENSGALG00000008302,ENSGALG00000036869,ENSGALG00000039322,ENSGALG00000011375,ENSGALG00000000769,ENSGALG00000039682,ENSGALG00000042838,ENSGALG00000040224,ENSGALG00000054117,ENSGALG00000032713,ENSGALG00000017242,…
GO:0046323	glucose import	biological_process	0.068131	1	12	2938	41	14870	ENSGALG00000001857,ENSGALG00000013210,ENSGALG00000006968,ENSGALG00000001245,ENSGALG00000034562,ENSGALG00000005554,ENSGALG00000033572,ENSGALG00000037556,ENSGALG00000002963,ENSGALG00000034855,ENSGALG00000037603,ENSGALG00000009240
GO:0071468	cellular response to acidic pH	biological_process	0.068395	1	4	2938	8	14870	ENSGALG00000006707,ENSGALG00000034251,ENSGALG00000007636,ENSGALG00000028871
GO:0015867	ATP transport	biological_process	0.068526	1	4	2938	8	14870	ENSGALG00000001938,ENSGALG00000002621,ENSGALG00000008675,ENSGALG00000005095
GO:0030291	protein serine/threonine kinase inhibitor activity	molecular_function	0.068868	1	8	2938	24	14870	ENSGALG00000001926,ENSGALG00000021686,ENSGALG00000026137,ENSGALG00000008302,ENSGALG00000028318,ENSGALG00000011278,ENSGALG00000031331,ENSGALG00000003675
GO:0044724	single-organism carbohydrate catabolic process	biological_process	0.06891	1	21	2938	76	14870	ENSGALG00000004047,ENSGALG00000015378,ENSGALG00000001245,ENSGALG00000006361,ENSGALG00000028960,ENSGALG00000026077,ENSGALG00000006543,ENSGALG00000034960,ENSGALG00000013828,ENSGALG00000014526,ENSGALG00000008508,ENSGALG00000031408,ENSGALG00000003267,ENSGALG00000033993,ENSGALG00000025907,ENSGALG00000002377,ENSGALG00000009254,ENSGALG00000001615,ENSGALG00000034855,ENSGALG00000014528,ENSGALG00000001992
GO:0060158	phospholipase C-activating dopamine receptor signaling pathway	biological_process	0.068916	1	3	2938	5	14870	ENSGALG00000007794,ENSGALG00000003238,ENSGALG00000007650
GO:0036120	cellular response to platelet-derived growth factor stimulus	biological_process	0.068921	1	5	2938	12	14870	ENSGALG00000003855,ENSGALG00000039315,ENSGALG00000000785,ENSGALG00000000379,ENSGALG00000033300
GO:0001767	establishment of lymphocyte polarity	biological_process	0.068941	1	3	2938	6	14870	ENSGALG00000043092,ENSGALG00000031216,ENSGALG00000001446
GO:0001768	establishment of T cell polarity	biological_process	0.068941	1	3	2938	6	14870	ENSGALG00000043092,ENSGALG00000031216,ENSGALG00000001446
GO:0001764	neuron migration	biological_process	0.068987	1	26	2938	107	14870	ENSGALG00000030353,ENSGALG00000044675,ENSGALG00000001608,ENSGALG00000029788,ENSGALG00000023626,ENSGALG00000016624,ENSGALG00000032590,ENSGALG00000007794,ENSGALG00000012821,ENSGALG00000040087,ENSGALG00000003126,ENSGALG00000005409,ENSGALG00000037939,ENSGALG00000037082,ENSGALG00000042308,ENSGALG00000001183,ENSGALG00000003267,ENSGALG00000032702,ENSGALG00000041273,ENSGALG00000011300,ENSGALG00000002294,…
GO:0070403	NAD+ binding	molecular_function	0.069122	1	5	2938	12	14870	ENSGALG00000033365,ENSGALG00000012692,ENSGALG00000007244,ENSGALG00000007286,ENSGALG00000001245
GO:0009101	glycoprotein biosynthetic process	biological_process	0.069157	1	59	2938	258	14870	ENSGALG00000015252,ENSGALG00000007326,ENSGALG00000006725,ENSGALG00000038599,ENSGALG00000008930,ENSGALG00000016803,ENSGALG00000004517,ENSGALG00000005066,ENSGALG00000015075,ENSGALG00000041993,ENSGALG00000041962,ENSGALG00000015443,ENSGALG00000000225,ENSGALG00000050948,ENSGALG00000050532,ENSGALG00000033790,ENSGALG00000011518,ENSGALG00000006141,ENSGALG00000038292,ENSGALG00000034975,ENSGALG00000006842,…
GO:0070644	vitamin D response element binding	molecular_function	0.069239	1	2	2938	3	14870	ENSGALG00000042055,ENSGALG00000033090
GO:0044767	single-organism developmental process	biological_process	0.06931	1	708	2938	3561	14870	ENSGALG00000005842,ENSGALG00000015978,ENSGALG00000003457,ENSGALG00000037522,ENSGALG00000032458,ENSGALG00000001459,ENSGALG00000012703,ENSGALG00000026098,ENSGALG00000003429,ENSGALG00000001664,ENSGALG00000009147,ENSGALG00000003521,ENSGALG00000009052,ENSGALG00000031425,ENSGALG00000042125,ENSGALG00000051135,ENSGALG00000010160,ENSGALG00000027777,ENSGALG00000011902,ENSGALG00000006822,ENSGALG00000034967,…
GO:1902108	regulation of mitochondrial membrane permeability involved in apoptotic process	biological_process	0.069386	1	6	2938	15	14870	ENSGALG00000031511,ENSGALG00000042761,ENSGALG00000002497,ENSGALG00000051135,ENSGALG00000005772,ENSGALG00000008675
GO:0000978	RNA polymerase II core promoter proximal region sequence-specific DNA binding	molecular_function	0.069393	1	82	2938	364	14870	ENSGALG00000037558,ENSGALG00000000713,ENSGALG00000036869,ENSGALG00000036043,ENSGALG00000026276,ENSGALG00000025907,ENSGALG00000043701,ENSGALG00000010936,ENSGALG00000029282,ENSGALG00000001722,ENSGALG00000000365,ENSGALG00000005757,ENSGALG00000037787,ENSGALG00000000172,ENSGALG00000005378,ENSGALG00000005653,ENSGALG00000016058,ENSGALG00000030353,ENSGALG00000026590,ENSGALG00000008275,ENSGALG00000006806,…
GO:0019853	L-ascorbic acid biosynthetic process	biological_process	0.0694	1	3	2938	5	14870	ENSGALG00000016722,ENSGALG00000016570,ENSGALG00000005398
GO:0045664	regulation of neuron differentiation	biological_process	0.069467	1	83	2938	394	14870	ENSGALG00000039786,ENSGALG00000001079,ENSGALG00000041204,ENSGALG00000017358,ENSGALG00000005134,ENSGALG00000034584,ENSGALG00000003473,ENSGALG00000042761,ENSGALG00000001412,ENSGALG00000011242,ENSGALG00000008609,ENSGALG00000012865,ENSGALG00000032181,ENSGALG00000041641,ENSGALG00000011686,ENSGALG00000004943,ENSGALG00000010053,ENSGALG00000002515,ENSGALG00000001171,ENSGALG00000005713,ENSGALG00000047060,…
GO:0048840	otolith development	biological_process	0.069668	1	3	2938	6	14870	ENSGALG00000030128,ENSGALG00000009755,ENSGALG00000007483
GO:0001042	RNA polymerase I core binding	molecular_function	0.069911	1	3	2938	5	14870	ENSGALG00000005535,ENSGALG00000031529,ENSGALG00000041124
GO:0034518	RNA cap binding complex	cellular_component	0.070173	1	4	2938	9	14870	ENSGALG00000013889,ENSGALG00000006843,ENSGALG00000005753,ENSGALG00000007919
GO:0006921	cellular component disassembly involved in execution phase of apoptosis	biological_process	0.070247	1	6	2938	15	14870	ENSGALG00000028790,ENSGALG00000029282,ENSGALG00000005688,ENSGALG00000036452,ENSGALG00000005772,ENSGALG00000034500
GO:0031970	organelle envelope lumen	cellular_component	0.070438	1	16	2938	53	14870	ENSGALG00000003242,ENSGALG00000030931,ENSGALG00000043545,ENSGALG00000039865,ENSGALG00000002881,ENSGALG00000003597,ENSGALG00000034860,ENSGALG00000041934,ENSGALG00000015490,ENSGALG00000004963,ENSGALG00000002495,ENSGALG00000046708,ENSGALG00000023937,ENSGALG00000012692,ENSGALG00000042572,ENSGALG00000015978
GO:0044323	retinoic acid-responsive element binding	molecular_function	0.070539	1	2	2938	3	14870	ENSGALG00000037935,ENSGALG00000042055
GO:0007032	endosome organization	biological_process	0.070691	1	12	2938	39	14870	ENSGALG00000007615,ENSGALG00000012879,ENSGALG00000012974,ENSGALG00000033092,ENSGALG00000004852,ENSGALG00000042482,ENSGALG00000003880,ENSGALG00000033110,ENSGALG00000000835,ENSGALG00000005430,ENSGALG00000011046,ENSGALG00000041153
GO:0043204	perikaryon	cellular_component	0.070793	1	11	2938	36	14870	ENSGALG00000004048,ENSGALG00000000122,ENSGALG00000000442,ENSGALG00000008281,ENSGALG00000002515,ENSGALG00000002707,ENSGALG00000013604,ENSGALG00000001864,ENSGALG00000007101,ENSGALG00000029692,ENSGALG00000014528
GO:1902936	phosphatidylinositol bisphosphate binding	molecular_function	0.070807	1	20	2938	77	14870	ENSGALG00000005637,ENSGALG00000013778,ENSGALG00000003349,ENSGALG00000004215,ENSGALG00000012416,ENSGALG00000034973,ENSGALG00000010997,ENSGALG00000001563,ENSGALG00000008404,ENSGALG00000003977,ENSGALG00000003819,ENSGALG00000003770,ENSGALG00000000977,ENSGALG00000003774,ENSGALG00000008725,ENSGALG00000031511,ENSGALG00000002831,ENSGALG00000014853,ENSGALG00000009031,ENSGALG00000002562
GO:0015295	solute:proton symporter activity	molecular_function	0.070848	1	6	2938	16	14870	ENSGALG00000000853,ENSGALG00000002982,ENSGALG00000013097,ENSGALG00000016884,ENSGALG00000038582,ENSGALG00000000703
GO:0008047	enzyme activator activity	molecular_function	0.070986	1	68	2938	310	14870	ENSGALG00000043671,ENSGALG00000006453,ENSGALG00000042744,ENSGALG00000014701,ENSGALG00000012416,ENSGALG00000036965,ENSGALG00000039772,ENSGALG00000000122,ENSGALG00000027506,ENSGALG00000003113,ENSGALG00000046248,ENSGALG00000004483,ENSGALG00000002562,ENSGALG00000051144,ENSGALG00000035386,ENSGALG00000043576,ENSGALG00000002856,ENSGALG00000029354,ENSGALG00000000577,ENSGALG00000007456,ENSGALG00000006663,…
GO:0004622	lysophospholipase activity	molecular_function	0.071303	1	4	2938	9	14870	ENSGALG00000029862,ENSGALG00000039408,ENSGALG00000032746,ENSGALG00000008525
GO:0042471	ear morphogenesis	biological_process	0.071337	1	22	2938	84	14870	ENSGALG00000008609,ENSGALG00000043033,ENSGALG00000007650,ENSGALG00000023626,ENSGALG00000008866,ENSGALG00000020726,ENSGALG00000033365,ENSGALG00000002744,ENSGALG00000032610,ENSGALG00000016473,ENSGALG00000023195,ENSGALG00000042308,ENSGALG00000009129,ENSGALG00000004249,ENSGALG00000043047,ENSGALG00000013624,ENSGALG00000039786,ENSGALG00000009755,ENSGALG00000039170,ENSGALG00000013342,ENSGALG00000029692,…
GO:0033147	negative regulation of intracellular estrogen receptor signaling pathway	biological_process	0.072075	1	4	2938	9	14870	ENSGALG00000007324,ENSGALG00000010042,ENSGALG00000009052,ENSGALG00000011402
GO:0048839	inner ear development	biological_process	0.072139	1	34	2938	142	14870	ENSGALG00000032610,ENSGALG00000024047,ENSGALG00000023195,ENSGALG00000040272,ENSGALG00000008609,ENSGALG00000030128,ENSGALG00000003932,ENSGALG00000003573,ENSGALG00000033365,ENSGALG00000007650,ENSGALG00000029692,ENSGALG00000013342,ENSGALG00000010997,ENSGALG00000007483,ENSGALG00000030979,ENSGALG00000009129,ENSGALG00000043047,ENSGALG00000013624,ENSGALG00000039786,ENSGALG00000002744,ENSGALG00000014365,…
GO:0090575	RNA polymerase II transcription factor complex	cellular_component	0.07214	1	27	2938	106	14870	ENSGALG00000003369,ENSGALG00000040017,ENSGALG00000042055,ENSGALG00000004999,ENSGALG00000033090,ENSGALG00000026276,ENSGALG00000003429,ENSGALG00000003267,ENSGALG00000002138,ENSGALG00000009993,ENSGALG00000008555,ENSGALG00000003793,ENSGALG00000006688,ENSGALG00000005507,ENSGALG00000010936,ENSGALG00000038059,ENSGALG00000028037,ENSGALG00000001080,ENSGALG00000011910,ENSGALG00000010659,ENSGALG00000038915,…
GO:0048608	reproductive structure development	biological_process	0.072242	1	48	2938	207	14870	ENSGALG00000029024,ENSGALG00000006211,ENSGALG00000002187,ENSGALG00000037935,ENSGALG00000039474,ENSGALG00000010659,ENSGALG00000006968,ENSGALG00000000545,ENSGALG00000029282,ENSGALG00000003473,ENSGALG00000029692,ENSGALG00000003855,ENSGALG00000038948,ENSGALG00000031493,ENSGALG00000033404,ENSGALG00000036043,ENSGALG00000050508,ENSGALG00000006201,ENSGALG00000037939,ENSGALG00000005409,ENSGALG00000014638,…
GO:0072673	lamellipodium morphogenesis	biological_process	0.072481	1	5	2938	13	14870	ENSGALG00000033300,ENSGALG00000012799,ENSGALG00000032746,ENSGALG00000003855,ENSGALG00000014012
GO:0097642	calcitonin family receptor activity	molecular_function	0.072493	1	3	2938	6	14870	ENSGALG00000024449,ENSGALG00000002587,ENSGALG00000003821
GO:0015918	sterol transport	biological_process	0.072733	1	16	2938	58	14870	ENSGALG00000007114,ENSGALG00000041687,ENSGALG00000030548,ENSGALG00000005554,ENSGALG00000012620,ENSGALG00000038059,ENSGALG00000010237,ENSGALG00000006968,ENSGALG00000036894,ENSGALG00000012879,ENSGALG00000012974,ENSGALG00000003242,ENSGALG00000043734,ENSGALG00000032986,ENSGALG00000014899,ENSGALG00000014607
GO:0042608	T cell receptor binding	molecular_function	0.072809	1	2	2938	3	14870	ENSGALG00000000466,ENSGALG00000015441
GO:0001991	regulation of systemic arterial blood pressure by circulatory renin-angiotensin	biological_process	0.072849	1	5	2938	12	14870	ENSGALG00000016241,ENSGALG00000031343,ENSGALG00000005936,ENSGALG00000000545,ENSGALG00000039452
GO:0019216	regulation of lipid metabolic process	biological_process	0.072998	1	46	2938	194	14870	ENSGALG00000005696,ENSGALG00000028543,ENSGALG00000033993,ENSGALG00000040017,ENSGALG00000035768,ENSGALG00000004285,ENSGALG00000003942,ENSGALG00000003242,ENSGALG00000010364,ENSGALG00000008358,ENSGALG00000036257,ENSGALG00000012974,ENSGALG00000050797,ENSGALG00000002699,ENSGALG00000034960,ENSGALG00000012178,ENSGALG00000006995,ENSGALG00000003505,ENSGALG00000034500,ENSGALG00000004747,ENSGALG00000031940,…
GO:0010640	regulation of platelet-derived growth factor receptor signaling pathway	biological_process	0.073113	1	6	2938	16	14870	ENSGALG00000005554,ENSGALG00000003855,ENSGALG00000031511,ENSGALG00000006995,ENSGALG00000007650,ENSGALG00000001021
GO:2001223	negative regulation of neuron migration	biological_process	0.073239	1	3	2938	6	14870	ENSGALG00000037939,ENSGALG00000003126,ENSGALG00000003267
GO:0021540	corpus callosum morphogenesis	biological_process	0.073264	1	3	2938	6	14870	ENSGALG00000000761,ENSGALG00000014555,ENSGALG00000028561
GO:0043534	blood vessel endothelial cell migration	biological_process	0.073282	1	20	2938	77	14870	ENSGALG00000008302,ENSGALG00000050508,ENSGALG00000007114,ENSGALG00000039786,ENSGALG00000035487,ENSGALG00000032029,ENSGALG00000041285,ENSGALG00000040755,ENSGALG00000001926,ENSGALG00000043092,ENSGALG00000043036,ENSGALG00000000525,ENSGALG00000025950,ENSGALG00000001143,ENSGALG00000039710,ENSGALG00000014899,ENSGALG00000011855,ENSGALG00000012178,ENSGALG00000002375,ENSGALG00000016421
GO:0001101	response to acid chemical	biological_process	0.073411	1	32	2938	132	14870	ENSGALG00000033404,ENSGALG00000003473,ENSGALG00000012620,ENSGALG00000004346,ENSGALG00000006612,ENSGALG00000008609,ENSGALG00000030931,ENSGALG00000003977,ENSGALG00000037556,ENSGALG00000002963,ENSGALG00000000055,ENSGALG00000037935,ENSGALG00000037082,ENSGALG00000008206,ENSGALG00000006211,ENSGALG00000042055,ENSGALG00000017343,ENSGALG00000005648,ENSGALG00000017327,ENSGALG00000053058,ENSGALG00000043064,…
GO:0004653	polypeptide N-acetylgalactosaminyltransferase activity	molecular_function	0.073521	1	4	2938	11	14870	ENSGALG00000030588,ENSGALG00000010744,ENSGALG00000041101,ENSGALG00000006233
GO:1901532	regulation of hematopoietic progenitor cell differentiation	biological_process	0.073622	1	8	2938	24	14870	ENSGALG00000000769,ENSGALG00000033993,ENSGALG00000008132,ENSGALG00000008302,ENSGALG00000008206,ENSGALG00000009240,ENSGALG00000002375,ENSGALG00000009476
GO:0016860	intramolecular oxidoreductase activity	molecular_function	0.073835	1	9	2938	26	14870	ENSGALG00000036837,ENSGALG00000003933,ENSGALG00000014526,ENSGALG00000012791,ENSGALG00000012404,ENSGALG00000048205,ENSGALG00000040594,ENSGALG00000033760,ENSGALG00000011178
GO:0009132	nucleoside diphosphate metabolic process	biological_process	0.074036	1	21	2938	76	14870	ENSGALG00000009254,ENSGALG00000002377,ENSGALG00000038044,ENSGALG00000014528,ENSGALG00000001992,ENSGALG00000034855,ENSGALG00000011035,ENSGALG00000005336,ENSGALG00000015230,ENSGALG00000014526,ENSGALG00000011093,ENSGALG00000033993,ENSGALG00000025907,ENSGALG00000003267,ENSGALG00000026077,ENSGALG00000029150,ENSGALG00000006543,ENSGALG00000006305,ENSGALG00000034960,ENSGALG00000003597,ENSGALG00000001245
GO:0016093	polyprenol metabolic process	biological_process	0.074139	1	3	2938	5	14870	ENSGALG00000014899,ENSGALG00000005066,ENSGALG00000013804
GO:2000179	positive regulation of neural precursor cell proliferation	biological_process	0.074149	1	11	2938	36	14870	ENSGALG00000000607,ENSGALG00000041370,ENSGALG00000042308,ENSGALG00000042422,ENSGALG00000037939,ENSGALG00000005409,ENSGALG00000037082,ENSGALG00000036114,ENSGALG00000035419,ENSGALG00000007794,ENSGALG00000026744
GO:0071456	cellular response to hypoxia	biological_process	0.074196	1	17	2938	60	14870	ENSGALG00000010129,ENSGALG00000006824,ENSGALG00000009240,ENSGALG00000040755,ENSGALG00000002495,ENSGALG00000011035,ENSGALG00000003473,ENSGALG00000031332,ENSGALG00000031839,ENSGALG00000015937,ENSGALG00000030775,ENSGALG00000008663,ENSGALG00000002375,ENSGALG00000002452,ENSGALG00000014365,ENSGALG00000002588,ENSGALG00000039228
GO:0006997	nucleus organization	biological_process	0.074232	1	23	2938	86	14870	ENSGALG00000004165,ENSGALG00000007101,ENSGALG00000045534,ENSGALG00000002095,ENSGALG00000041124,ENSGALG00000043573,ENSGALG00000030585,ENSGALG00000003010,ENSGALG00000017079,ENSGALG00000032273,ENSGALG00000011908,ENSGALG00000011506,ENSGALG00000026428,ENSGALG00000008163,ENSGALG00000037407,ENSGALG00000037018,ENSGALG00000006345,ENSGALG00000006161,ENSGALG00000014568,ENSGALG00000012879,ENSGALG00000012628,…
GO:0016082	synaptic vesicle priming	biological_process	0.074286	1	5	2938	14	14870	ENSGALG00000041722,ENSGALG00000034747,ENSGALG00000005412,ENSGALG00000008313,ENSGALG00000040003
GO:1903795	regulation of inorganic anion transmembrane transport	biological_process	0.074299	1	2	2938	3	14870	ENSGALG00000032986,ENSGALG00000000209
GO:0043062	extracellular structure organization	biological_process	0.074417	1	46	2938	199	14870	ENSGALG00000006707,ENSGALG00000004531,ENSGALG00000039322,ENSGALG00000037784,ENSGALG00000026276,ENSGALG00000006725,ENSGALG00000028543,ENSGALG00000029429,ENSGALG00000006802,ENSGALG00000037896,ENSGALG00000046896,ENSGALG00000010125,ENSGALG00000001446,ENSGALG00000005653,ENSGALG00000003770,ENSGALG00000012974,ENSGALG00000004325,ENSGALG00000010459,ENSGALG00000021442,ENSGALG00000010583,ENSGALG00000007508,…
GO:0045445	myoblast differentiation	biological_process	0.074473	1	16	2938	57	14870	ENSGALG00000001021,ENSGALG00000002375,ENSGALG00000016480,ENSGALG00000006806,ENSGALG00000014365,ENSGALG00000002588,ENSGALG00000039228,ENSGALG00000036043,ENSGALG00000007114,ENSGALG00000030672,ENSGALG00000035419,ENSGALG00000010936,ENSGALG00000032029,ENSGALG00000000172,ENSGALG00000043064,ENSGALG00000031216
GO:1901659	glycosyl compound biosynthetic process	biological_process	0.074604	1	24	2938	87	14870	ENSGALG00000030086,ENSGALG00000015978,ENSGALG00000000870,ENSGALG00000015230,ENSGALG00000011035,ENSGALG00000052712,ENSGALG00000038044,ENSGALG00000013031,ENSGALG00000004882,ENSGALG00000000802,ENSGALG00000031000,ENSGALG00000003510,ENSGALG00000032875,ENSGALG00000042967,ENSGALG00000015372,ENSGALG00000005057,ENSGALG00000029150,ENSGALG00000051266,ENSGALG00000000652,ENSGALG00000002963,ENSGALG00000032549,…
GO:0050901	leukocyte tethering or rolling	biological_process	0.074826	1	4	2938	9	14870	ENSGALG00000015166,ENSGALG00000006009,ENSGALG00000038000,ENSGALG00000028341
GO:0009163	nucleoside biosynthetic process	biological_process	0.07483	1	23	2938	83	14870	ENSGALG00000005057,ENSGALG00000029150,ENSGALG00000000652,ENSGALG00000051266,ENSGALG00000002963,ENSGALG00000003732,ENSGALG00000003597,ENSGALG00000006910,ENSGALG00000031000,ENSGALG00000000802,ENSGALG00000003510,ENSGALG00000032875,ENSGALG00000042967,ENSGALG00000015372,ENSGALG00000030086,ENSGALG00000015978,ENSGALG00000015230,ENSGALG00000000870,ENSGALG00000011035,ENSGALG00000052712,ENSGALG00000004882,…
GO:0042455	ribonucleoside biosynthetic process	biological_process	0.07483	1	23	2938	83	14870	ENSGALG00000015978,ENSGALG00000030086,ENSGALG00000011035,ENSGALG00000015230,ENSGALG00000000870,ENSGALG00000013031,ENSGALG00000038044,ENSGALG00000004882,ENSGALG00000052712,ENSGALG00000031000,ENSGALG00000000802,ENSGALG00000032875,ENSGALG00000003510,ENSGALG00000015372,ENSGALG00000042967,ENSGALG00000005057,ENSGALG00000051266,ENSGALG00000000652,ENSGALG00000029150,ENSGALG00000002963,ENSGALG00000003597,…
GO:1990130	Iml1 complex	cellular_component	0.07484	1	3	2938	6	14870	ENSGALG00000007456,ENSGALG00000002131,ENSGALG00000028561
GO:0030433	ER-associated ubiquitin-dependent protein catabolic process	biological_process	0.074906	1	18	2938	62	14870	ENSGALG00000008320,ENSGALG00000027506,ENSGALG00000037375,ENSGALG00000004646,ENSGALG00000001000,ENSGALG00000006824,ENSGALG00000013569,ENSGALG00000041962,ENSGALG00000004165,ENSGALG00000033705,ENSGALG00000000868,ENSGALG00000034104,ENSGALG00000006960,ENSGALG00000041432,ENSGALG00000004657,ENSGALG00000003331,ENSGALG00000011332,ENSGALG00000001220
GO:0007212	dopamine receptor signaling pathway	biological_process	0.07492	1	8	2938	24	14870	ENSGALG00000041700,ENSGALG00000007650,ENSGALG00000003238,ENSGALG00000012703,ENSGALG00000009147,ENSGALG00000026055,ENSGALG00000007794,ENSGALG00000039307
GO:0038034	signal transduction in absence of ligand	biological_process	0.07501	1	11	2938	37	14870	ENSGALG00000033510,ENSGALG00000008003,ENSGALG00000006211,ENSGALG00000005772,ENSGALG00000030931,ENSGALG00000004569,ENSGALG00000044383,ENSGALG00000039786,ENSGALG00000043033,ENSGALG00000051135,ENSGALG00000031493
GO:0097192	extrinsic apoptotic signaling pathway in absence of ligand	biological_process	0.07501	1	11	2938	37	14870	ENSGALG00000008003,ENSGALG00000033510,ENSGALG00000005772,ENSGALG00000006211,ENSGALG00000004569,ENSGALG00000044383,ENSGALG00000030931,ENSGALG00000051135,ENSGALG00000031493,ENSGALG00000039786,ENSGALG00000043033
GO:0051494	negative regulation of cytoskeleton organization	biological_process	0.075138	1	23	2938	93	14870	ENSGALG00000011645,ENSGALG00000031511,ENSGALG00000003977,ENSGALG00000006456,ENSGALG00000001446,ENSGALG00000034373,ENSGALG00000012821,ENSGALG00000000621,ENSGALG00000014012,ENSGALG00000016602,ENSGALG00000004740,ENSGALG00000008351,ENSGALG00000008302,ENSGALG00000038504,ENSGALG00000028721,ENSGALG00000033300,ENSGALG00000003369,ENSGALG00000009905,ENSGALG00000011278,ENSGALG00000031593,ENSGALG00000008043,…
GO:0070513	death domain binding	molecular_function	0.075301	1	3	2938	6	14870	ENSGALG00000044383,ENSGALG00000011297,ENSGALG00000006211
GO:0019887	protein kinase regulator activity	molecular_function	0.075418	1	31	2938	121	14870	ENSGALG00000009699,ENSGALG00000002028,ENSGALG00000029980,ENSGALG00000021362,ENSGALG00000016624,ENSGALG00000011910,ENSGALG00000024082,ENSGALG00000026137,ENSGALG00000035386,ENSGALG00000028318,ENSGALG00000053575,ENSGALG00000021686,ENSGALG00000002138,ENSGALG00000048930,ENSGALG00000008411,ENSGALG00000006453,ENSGALG00000040755,ENSGALG00000033510,ENSGALG00000001926,ENSGALG00000012207,ENSGALG00000012150,…
GO:0003177	pulmonary valve development	biological_process	0.075487	1	5	2938	13	14870	ENSGALG00000014365,ENSGALG00000002922,ENSGALG00000050508,ENSGALG00000002375,ENSGALG00000039452
GO:0034163	regulation of toll-like receptor 9 signaling pathway	biological_process	0.075546	1	3	2938	6	14870	ENSGALG00000000769,ENSGALG00000004048,ENSGALG00000021656
GO:0071953	elastic fiber	cellular_component	0.075876	1	2	2938	3	14870	ENSGALG00000032220,ENSGALG00000010747
GO:0031941	filamentous actin	cellular_component	0.07609	1	8	2938	26	14870	ENSGALG00000028749,ENSGALG00000032598,ENSGALG00000038532,ENSGALG00000006069,ENSGALG00000011865,ENSGALG00000040606,ENSGALG00000026159,ENSGALG00000004400
GO:0009135	purine nucleoside diphosphate metabolic process	biological_process	0.076235	1	16	2938	56	14870	ENSGALG00000002377,ENSGALG00000009254,ENSGALG00000034855,ENSGALG00000005336,ENSGALG00000014528,ENSGALG00000001992,ENSGALG00000014526,ENSGALG00000003267,ENSGALG00000033993,ENSGALG00000025907,ENSGALG00000026077,ENSGALG00000029150,ENSGALG00000006543,ENSGALG00000003597,ENSGALG00000034960,ENSGALG00000001245
GO:0009179	purine ribonucleoside diphosphate metabolic process	biological_process	0.076235	1	16	2938	56	14870	ENSGALG00000014528,ENSGALG00000001992,ENSGALG00000034855,ENSGALG00000005336,ENSGALG00000009254,ENSGALG00000002377,ENSGALG00000033993,ENSGALG00000025907,ENSGALG00000003267,ENSGALG00000014526,ENSGALG00000003597,ENSGALG00000034960,ENSGALG00000026077,ENSGALG00000006543,ENSGALG00000029150,ENSGALG00000001245
GO:0071011	precatalytic spliceosome	cellular_component	0.076254	1	12	2938	37	14870	ENSGALG00000009985,ENSGALG00000007170,ENSGALG00000000988,ENSGALG00000002010,ENSGALG00000028295,ENSGALG00000016949,ENSGALG00000002943,ENSGALG00000010627,ENSGALG00000002531,ENSGALG00000000137,ENSGALG00000037172,ENSGALG00000025882
GO:0001055	RNA polymerase II activity	molecular_function	0.07631	1	4	2938	8	14870	ENSGALG00000030808,ENSGALG00000002591,ENSGALG00000001168,ENSGALG00000036019
GO:0031685	adenosine receptor binding	molecular_function	0.076343	1	2	2938	3	14870	ENSGALG00000003323,ENSGALG00000013031
GO:0021937	cerebellar Purkinje cell-granule cell precursor cell signaling involved in regulation of granule cell precursor cell proliferation	biological_process	0.076434	1	3	2938	5	14870	ENSGALG00000036114,ENSGALG00000042422,ENSGALG00000005409
GO:0003348	cardiac endothelial cell differentiation	biological_process	0.07644	1	3	2938	6	14870	ENSGALG00000002375,ENSGALG00000003770,ENSGALG00000037301
GO:0060956	endocardial cell differentiation	biological_process	0.07644	1	3	2938	6	14870	ENSGALG00000002375,ENSGALG00000003770,ENSGALG00000037301
GO:0021517	ventral spinal cord development	biological_process	0.076572	1	13	2938	43	14870	ENSGALG00000041154,ENSGALG00000036869,ENSGALG00000029393,ENSGALG00000030353,ENSGALG00000041861,ENSGALG00000017217,ENSGALG00000006252,ENSGALG00000042241,ENSGALG00000034967,ENSGALG00000005409,ENSGALG00000031010,ENSGALG00000012620,ENSGALG00000037082
GO:0009611	response to wounding	biological_process	0.076621	1	90	2938	407	14870	ENSGALG00000038059,ENSGALG00000021442,ENSGALG00000006565,ENSGALG00000008411,ENSGALG00000002570,ENSGALG00000001569,ENSGALG00000033300,ENSGALG00000035701,ENSGALG00000027891,ENSGALG00000003642,ENSGALG00000002247,ENSGALG00000014638,ENSGALG00000029940,ENSGALG00000001143,ENSGALG00000031529,ENSGALG00000042422,ENSGALG00000039409,ENSGALG00000001654,ENSGALG00000034973,ENSGALG00000005687,ENSGALG00000002138,…
GO:0098592	cytoplasmic side of apical plasma membrane	cellular_component	0.07689	1	2	2938	3	14870	ENSGALG00000034014,ENSGALG00000013778
GO:0009438	methylglyoxal metabolic process	biological_process	0.077046	1	3	2938	5	14870	ENSGALG00000021040,ENSGALG00000005398,ENSGALG00000014526
GO:0033290	eukaryotic 48S preinitiation complex	cellular_component	0.077292	1	5	2938	12	14870	ENSGALG00000012529,ENSGALG00000008187,ENSGALG00000003337,ENSGALG00000029343,ENSGALG00000012296
GO:0048754	branching morphogenesis of an epithelial tube	biological_process	0.077328	1	27	2938	108	14870	ENSGALG00000036114,ENSGALG00000013342,ENSGALG00000034688,ENSGALG00000032029,ENSGALG00000030030,ENSGALG00000032713,ENSGALG00000008473,ENSGALG00000005689,ENSGALG00000037301,ENSGALG00000012620,ENSGALG00000005936,ENSGALG00000011347,ENSGALG00000033090,ENSGALG00000003429,ENSGALG00000037784,ENSGALG00000030979,ENSGALG00000031493,ENSGALG00000002375,ENSGALG00000053640,ENSGALG00000031642,ENSGALG00000011358,…
GO:0046976	histone methyltransferase activity (H3-K27 specific)	molecular_function	0.077552	1	2	2938	3	14870	ENSGALG00000014060,ENSGALG00000033678
GO:0017069	snRNA binding	molecular_function	0.077691	1	9	2938	25	14870	ENSGALG00000010228,ENSGALG00000035576,ENSGALG00000002943,ENSGALG00000004555,ENSGALG00000002127,ENSGALG00000047646,ENSGALG00000000988,ENSGALG00000007170,ENSGALG00000005753
GO:0008170	N-methyltransferase activity	molecular_function	0.077692	1	17	2938	62	14870	ENSGALG00000021364,ENSGALG00000014638,ENSGALG00000034013,ENSGALG00000033678,ENSGALG00000002247,ENSGALG00000004324,ENSGALG00000006818,ENSGALG00000003233,ENSGALG00000031839,ENSGALG00000012377,ENSGALG00000014060,ENSGALG00000003299,ENSGALG00000007967,ENSGALG00000000843,ENSGALG00000004875,ENSGALG00000003068,ENSGALG00000013889
GO:0043491	protein kinase B signaling	biological_process	0.077701	1	28	2938	112	14870	ENSGALG00000010175,ENSGALG00000030907,ENSGALG00000003712,ENSGALG00000000122,ENSGALG00000047289,ENSGALG00000008302,ENSGALG00000037784,ENSGALG00000008081,ENSGALG00000048035,ENSGALG00000002138,ENSGALG00000003855,ENSGALG00000001654,ENSGALG00000007515,ENSGALG00000007650,ENSGALG00000039865,ENSGALG00000039682,ENSGALG00000001857,ENSGALG00000042761,ENSGALG00000003103,ENSGALG00000039228,ENSGALG00000016421,…
GO:0009957	epidermal cell fate specification	biological_process	0.077723	1	2	2938	3	14870	ENSGALG00000012620,ENSGALG00000014365
GO:0005789	endoplasmic reticulum membrane	cellular_component	0.07773	1	85	2938	370	14870	ENSGALG00000033520,ENSGALG00000001220,ENSGALG00000006494,ENSGALG00000012404,ENSGALG00000041700,ENSGALG00000039883,ENSGALG00000028996,ENSGALG00000013462,ENSGALG00000013569,ENSGALG00000032287,ENSGALG00000035626,ENSGALG00000001325,ENSGALG00000010768,ENSGALG00000036300,ENSGALG00000027494,ENSGALG00000054307,ENSGALG00000032986,ENSGALG00000002053,ENSGALG00000040272,ENSGALG00000003065,ENSGALG00000014899,…
GO:0030199	collagen fibril organization	biological_process	0.077731	1	11	2938	36	14870	ENSGALG00000025822,ENSGALG00000046896,ENSGALG00000010459,ENSGALG00000034067,ENSGALG00000004325,ENSGALG00000006725,ENSGALG00000039322,ENSGALG00000043433,ENSGALG00000004531,ENSGALG00000027462,ENSGALG00000003770
GO:0050789	regulation of biological process	biological_process	0.078033	1	1445	2938	7278	14870	ENSGALG00000001826,ENSGALG00000035185,ENSGALG00000013615,ENSGALG00000005452,ENSGALG00000000545,ENSGALG00000043671,ENSGALG00000015443,ENSGALG00000007111,ENSGALG00000028037,ENSGALG00000005476,ENSGALG00000048938,ENSGALG00000031227,ENSGALG00000026849,ENSGALG00000032181,ENSGALG00000002473,ENSGALG00000003108,ENSGALG00000009699,ENSGALG00000002053,ENSGALG00000003065,ENSGALG00000039061,ENSGALG00000016994,…
GO:0070131	positive regulation of mitochondrial translation	biological_process	0.078127	1	6	2938	15	14870	ENSGALG00000001174,ENSGALG00000002881,ENSGALG00000041429,ENSGALG00000010360,ENSGALG00000001654,ENSGALG00000004920
GO:0060627	regulation of vesicle-mediated transport	biological_process	0.078333	1	63	2938	284	14870	ENSGALG00000000122,ENSGALG00000041722,ENSGALG00000034747,ENSGALG00000040003,ENSGALG00000007615,ENSGALG00000035185,ENSGALG00000012456,ENSGALG00000007476,ENSGALG00000004165,ENSGALG00000020316,ENSGALG00000029367,ENSGALG00000003855,ENSGALG00000003770,ENSGALG00000012879,ENSGALG00000026446,ENSGALG00000035386,ENSGALG00000003657,ENSGALG00000012865,ENSGALG00000031511,ENSGALG00000003932,ENSGALG00000036218,…
GO:0070374	positive regulation of ERK1 and ERK2 cascade	biological_process	0.078339	1	30	2938	121	14870	ENSGALG00000039775,ENSGALG00000049551,ENSGALG00000028967,ENSGALG00000024470,ENSGALG00000001412,ENSGALG00000040224,ENSGALG00000012865,ENSGALG00000003126,ENSGALG00000053868,ENSGALG00000054196,ENSGALG00000021656,ENSGALG00000012178,ENSGALG00000002375,ENSGALG00000003642,ENSGALG00000000907,ENSGALG00000026663,ENSGALG00000025876,ENSGALG00000045642,ENSGALG00000047289,ENSGALG00000003323,ENSGALG00000028543,…
GO:0090313	regulation of protein targeting to membrane	biological_process	0.078382	1	6	2938	16	14870	ENSGALG00000008302,ENSGALG00000031529,ENSGALG00000007476,ENSGALG00000000209,ENSGALG00000013210,ENSGALG00000016421
GO:0004860	protein kinase inhibitor activity	molecular_function	0.078925	1	12	2938	40	14870	ENSGALG00000000122,ENSGALG00000031331,ENSGALG00000011278,ENSGALG00000003675,ENSGALG00000008302,ENSGALG00000028318,ENSGALG00000026137,ENSGALG00000024082,ENSGALG00000021686,ENSGALG00000002138,ENSGALG00000029980,ENSGALG00000001926
GO:0007166	cell surface receptor signaling pathway	biological_process	0.07917	1	320	2938	1573	14870	ENSGALG00000016480,ENSGALG00000009476,ENSGALG00000014365,ENSGALG00000000094,ENSGALG00000045876,ENSGALG00000004998,ENSGALG00000013441,ENSGALG00000026902,ENSGALG00000043460,ENSGALG00000003409,ENSGALG00000015687,ENSGALG00000041861,ENSGALG00000042077,ENSGALG00000037492,ENSGALG00000012150,ENSGALG00000017327,ENSGALG00000038000,ENSGALG00000011347,ENSGALG00000000607,ENSGALG00000010175,ENSGALG00000025876,…
GO:0030234	enzyme regulator activity	molecular_function	0.079213	1	135	2938	631	14870	ENSGALG00000010175,ENSGALG00000042351,ENSGALG00000011651,ENSGALG00000001565,ENSGALG00000000293,ENSGALG00000012150,ENSGALG00000036566,ENSGALG00000021362,ENSGALG00000008443,ENSGALG00000024082,ENSGALG00000005782,ENSGALG00000006201,ENSGALG00000040844,ENSGALG00000001311,ENSGALG00000012456,ENSGALG00000016419,ENSGALG00000044851,ENSGALG00000002395,ENSGALG00000053343,ENSGALG00000019551,ENSGALG00000003819,…
GO:0050765	negative regulation of phagocytosis	biological_process	0.079214	1	4	2938	9	14870	ENSGALG00000000122,ENSGALG00000027777,ENSGALG00000005554,ENSGALG00000015204
GO:0070542	response to fatty acid	biological_process	0.079341	1	8	2938	24	14870	ENSGALG00000040418,ENSGALG00000017327,ENSGALG00000005439,ENSGALG00000002963,ENSGALG00000029768,ENSGALG00000003473,ENSGALG00000043064,ENSGALG00000004346
GO:0030220	platelet formation	biological_process	0.079414	1	5	2938	13	14870	ENSGALG00000043092,ENSGALG00000039120,ENSGALG00000008302,ENSGALG00000032029,ENSGALG00000023296
GO:0005044	scavenger receptor activity	molecular_function	0.079439	1	22	2938	79	14870	ENSGALG00000053020,ENSGALG00000050439,ENSGALG00000053187,ENSGALG00000045073,ENSGALG00000048816,ENSGALG00000031735,ENSGALG00000049644,ENSGALG00000049562,ENSGALG00000044326,ENSGALG00000045562,ENSGALG00000047283,ENSGALG00000011499,ENSGALG00000046256,ENSGALG00000032746,ENSGALG00000048517,ENSGALG00000049092,ENSGALG00000050981,ENSGALG00000047310,ENSGALG00000054162,ENSGALG00000003589,ENSGALG00000050801,…
GO:0043039	tRNA aminoacylation	biological_process	0.079505	1	13	2938	44	14870	ENSGALG00000039315,ENSGALG00000026809,ENSGALG00000009598,ENSGALG00000029346,ENSGALG00000015338,ENSGALG00000006122,ENSGALG00000001965,ENSGALG00000029980,ENSGALG00000000907,ENSGALG00000035080,ENSGALG00000003563,ENSGALG00000036976,ENSGALG00000012355
GO:0060831	smoothened signaling pathway involved in dorsal/ventral neural tube patterning	biological_process	0.079597	1	4	2938	10	14870	ENSGALG00000004236,ENSGALG00000012620,ENSGALG00000008452,ENSGALG00000030979
GO:0010592	positive regulation of lamellipodium assembly	biological_process	0.07961	1	5	2938	12	14870	ENSGALG00000014012,ENSGALG00000012456,ENSGALG00000021442,ENSGALG00000011452,ENSGALG00000003977
GO:0001756	somitogenesis	biological_process	0.079985	1	15	2938	54	14870	ENSGALG00000026276,ENSGALG00000038515,ENSGALG00000003578,ENSGALG00000042469,ENSGALG00000003369,ENSGALG00000008275,ENSGALG00000002375,ENSGALG00000035701,ENSGALG00000026865,ENSGALG00000003473,ENSGALG00000014365,ENSGALG00000010936,ENSGALG00000016473,ENSGALG00000005689,ENSGALG00000005409
GO:0071295	cellular response to vitamin	biological_process	0.080176	1	4	2938	9	14870	ENSGALG00000033090,ENSGALG00000003473,ENSGALG00000017343,ENSGALG00000038902
GO:0030041	actin filament polymerization	biological_process	0.080252	1	28	2938	116	14870	ENSGALG00000021442,ENSGALG00000006691,ENSGALG00000029528,ENSGALG00000031593,ENSGALG00000020927,ENSGALG00000014819,ENSGALG00000030907,ENSGALG00000011452,ENSGALG00000028721,ENSGALG00000033300,ENSGALG00000002786,ENSGALG00000004740,ENSGALG00000023364,ENSGALG00000000621,ENSGALG00000040136,ENSGALG00000039682,ENSGALG00000012974,ENSGALG00000039865,ENSGALG00000001446,ENSGALG00000003977,ENSGALG00000002412,…
GO:0006355	regulation of transcription, DNA-templated	biological_process	0.080254	1	418	2938	2028	14870	ENSGALG00000010936,ENSGALG00000029692,ENSGALG00000035679,ENSGALG00000013342,ENSGALG00000000365,ENSGALG00000033517,ENSGALG00000000172,ENSGALG00000030024,ENSGALG00000033404,ENSGALG00000030899,ENSGALG00000026276,ENSGALG00000038948,ENSGALG00000043085,ENSGALG00000006367,ENSGALG00000045642,ENSGALG00000010179,ENSGALG00000003124,ENSGALG00000006806,ENSGALG00000037935,ENSGALG00000034567,ENSGALG00000029024,…
GO:0090136	epithelial cell-cell adhesion	biological_process	0.080295	1	4	2938	9	14870	ENSGALG00000043034,ENSGALG00000011347,ENSGALG00000032029,ENSGALG00000025822
GO:0033293	monocarboxylic acid binding	molecular_function	0.080403	1	13	2938	43	14870	ENSGALG00000032453,ENSGALG00000025945,ENSGALG00000015937,ENSGALG00000033090,ENSGALG00000021848,ENSGALG00000042055,ENSGALG00000023622,ENSGALG00000002588,ENSGALG00000037935,ENSGALG00000004285,ENSGALG00000028039,ENSGALG00000026655,ENSGALG00000043064
GO:0031086	nuclear-transcribed mRNA catabolic process, deadenylation-independent decay	biological_process	0.080838	1	2	2938	3	14870	ENSGALG00000040181,ENSGALG00000040875
GO:0031087	deadenylation-independent decapping of nuclear-transcribed mRNA	biological_process	0.080838	1	2	2938	3	14870	ENSGALG00000040181,ENSGALG00000040875
GO:0007632	visual behavior	biological_process	0.080953	1	10	2938	33	14870	ENSGALG00000006818,ENSGALG00000008898,ENSGALG00000012865,ENSGALG00000052512,ENSGALG00000039022,ENSGALG00000027330,ENSGALG00000042181,ENSGALG00000007794,ENSGALG00000037556,ENSGALG00000005553
GO:1900024	regulation of substrate adhesion-dependent cell spreading	biological_process	0.081042	1	11	2938	37	14870	ENSGALG00000002234,ENSGALG00000001654,ENSGALG00000016421,ENSGALG00000012799,ENSGALG00000000311,ENSGALG00000008302,ENSGALG00000012865,ENSGALG00000011452,ENSGALG00000007114,ENSGALG00000000379,ENSGALG00000040606
GO:0016560	protein import into peroxisome matrix, docking	biological_process	0.081128	1	2	2938	3	14870	ENSGALG00000007832,ENSGALG00000002836
GO:0032268	regulation of cellular protein metabolic process	biological_process	0.081204	1	335	2938	1624	14870	ENSGALG00000002881,ENSGALG00000012178,ENSGALG00000011184,ENSGALG00000001446,ENSGALG00000039682,ENSGALG00000042838,ENSGALG00000030775,ENSGALG00000011419,ENSGALG00000011104,ENSGALG00000044851,ENSGALG00000010949,ENSGALG00000039322,ENSGALG00000038504,ENSGALG00000006824,ENSGALG00000021656,ENSGALG00000005782,ENSGALG00000003126,ENSGALG00000004190,ENSGALG00000032618,ENSGALG00000040519,ENSGALG00000024082,…
GO:0048384	retinoic acid receptor signaling pathway	biological_process	0.081259	1	7	2938	21	14870	ENSGALG00000027144,ENSGALG00000042055,ENSGALG00000010963,ENSGALG00000033365,ENSGALG00000037935,ENSGALG00000006612,ENSGALG00000033404
GO:0007423	sensory organ development	biological_process	0.08138	1	85	2938	391	14870	ENSGALG00000032029,ENSGALG00000008452,ENSGALG00000001366,ENSGALG00000039196,ENSGALG00000001183,ENSGALG00000004249,ENSGALG00000011347,ENSGALG00000039170,ENSGALG00000042055,ENSGALG00000020359,ENSGALG00000006751,ENSGALG00000014365,ENSGALG00000002744,ENSGALG00000025822,ENSGALG00000005630,ENSGALG00000005409,ENSGALG00000006201,ENSGALG00000005782,ENSGALG00000043460,ENSGALG00000020726,ENSGALG00000051135,…
GO:0048339	paraxial mesoderm development	biological_process	0.081522	1	5	2938	14	14870	ENSGALG00000039786,ENSGALG00000006968,ENSGALG00000008477,ENSGALG00000026276,ENSGALG00000035701
GO:0005758	mitochondrial intermembrane space	cellular_component	0.081689	1	14	2938	45	14870	ENSGALG00000004963,ENSGALG00000039865,ENSGALG00000043545,ENSGALG00000015490,ENSGALG00000030931,ENSGALG00000041934,ENSGALG00000003242,ENSGALG00000015978,ENSGALG00000042572,ENSGALG00000023937,ENSGALG00000002881,ENSGALG00000012692,ENSGALG00000003597,ENSGALG00000002495
GO:0060255	regulation of macromolecule metabolic process	biological_process	0.081774	1	761	2938	3759	14870	ENSGALG00000030007,ENSGALG00000041285,ENSGALG00000035487,ENSGALG00000032713,ENSGALG00000043744,ENSGALG00000002954,ENSGALG00000039878,ENSGALG00000007992,ENSGALG00000043092,ENSGALG00000016880,ENSGALG00000001633,ENSGALG00000029393,ENSGALG00000006755,ENSGALG00000000630,ENSGALG00000010129,ENSGALG00000006751,ENSGALG00000033408,ENSGALG00000043433,ENSGALG00000001347,ENSGALG00000005782,ENSGALG00000003126,…
GO:0034673	inhibin-betaglycan-ActRII complex	cellular_component	0.081879	1	2	2938	3	14870	ENSGALG00000012444,ENSGALG00000054770
GO:0051123	RNA polymerase II transcriptional preinitiation complex assembly	biological_process	0.081896	1	6	2938	16	14870	ENSGALG00000008108,ENSGALG00000004999,ENSGALG00000000991,ENSGALG00000040017,ENSGALG00000002735,ENSGALG00000003793
GO:0014032	neural crest cell development	biological_process	0.081908	1	18	2938	68	14870	ENSGALG00000002294,ENSGALG00000001171,ENSGALG00000036539,ENSGALG00000037301,ENSGALG00000006563,ENSGALG00000013342,ENSGALG00000036114,ENSGALG00000041124,ENSGALG00000003203,ENSGALG00000021647,ENSGALG00000000518,ENSGALG00000008297,ENSGALG00000001412,ENSGALG00000003578,ENSGALG00000040519,ENSGALG00000010013,ENSGALG00000003126,ENSGALG00000011686
GO:0061458	reproductive system development	biological_process	0.082012	1	48	2938	209	14870	ENSGALG00000032039,ENSGALG00000002588,ENSGALG00000014365,ENSGALG00000036346,ENSGALG00000003642,ENSGALG00000002375,ENSGALG00000031707,ENSGALG00000006201,ENSGALG00000037939,ENSGALG00000014638,ENSGALG00000005409,ENSGALG00000008018,ENSGALG00000016473,ENSGALG00000016318,ENSGALG00000040021,ENSGALG00000007324,ENSGALG00000010160,ENSGALG00000051135,ENSGALG00000001021,ENSGALG00000009485,ENSGALG00000001080,…
GO:0060168	positive regulation of adenosine receptor signaling pathway	biological_process	0.08215	1	2	2938	3	14870	ENSGALG00000000653,ENSGALG00000003323
GO:0009064	glutamine family amino acid metabolic process	biological_process	0.082151	1	14	2938	48	14870	ENSGALG00000042184,ENSGALG00000016254,ENSGALG00000043754,ENSGALG00000003601,ENSGALG00000023689,ENSGALG00000042967,ENSGALG00000007300,ENSGALG00000034735,ENSGALG00000007244,ENSGALG00000009655,ENSGALG00000000893,ENSGALG00000050508,ENSGALG00000002321,ENSGALG00000008663
GO:0006475	internal protein amino acid acetylation	biological_process	0.082159	1	27	2938	109	14870	ENSGALG00000002336,ENSGALG00000006688,ENSGALG00000003786,ENSGALG00000002013,ENSGALG00000007762,ENSGALG00000010096,ENSGALG00000005452,ENSGALG00000005531,ENSGALG00000038219,ENSGALG00000004999,ENSGALG00000000603,ENSGALG00000011278,ENSGALG00000003369,ENSGALG00000008146,ENSGALG00000009352,ENSGALG00000007636,ENSGALG00000002222,ENSGALG00000000776,ENSGALG00000032173,ENSGALG00000041433,ENSGALG00000030739,…
GO:0060687	regulation of branching involved in prostate gland morphogenesis	biological_process	0.082237	1	3	2938	6	14870	ENSGALG00000032039,ENSGALG00000003473,ENSGALG00000042055
GO:0034164	negative regulation of toll-like receptor 9 signaling pathway	biological_process	0.08224	1	2	2938	3	14870	ENSGALG00000000769,ENSGALG00000004048
GO:0036294	cellular response to decreased oxygen levels	biological_process	0.082296	1	17	2938	61	14870	ENSGALG00000008663,ENSGALG00000030775,ENSGALG00000031839,ENSGALG00000015937,ENSGALG00000039228,ENSGALG00000002452,ENSGALG00000002588,ENSGALG00000014365,ENSGALG00000002375,ENSGALG00000006824,ENSGALG00000010129,ENSGALG00000031332,ENSGALG00000002495,ENSGALG00000011035,ENSGALG00000003473,ENSGALG00000040755,ENSGALG00000009240
GO:0070555	response to interleukin-1	biological_process	0.082308	1	17	2938	62	14870	ENSGALG00000024466,ENSGALG00000025950,ENSGALG00000002138,ENSGALG00000003855,ENSGALG00000003473,ENSGALG00000045642,ENSGALG00000000785,ENSGALG00000053868,ENSGALG00000054196,ENSGALG00000024391,ENSGALG00000029940,ENSGALG00000000189,ENSGALG00000026663,ENSGALG00000024470,ENSGALG00000039409,ENSGALG00000049551,ENSGALG00000028451
GO:0070482	response to oxygen levels	biological_process	0.082345	1	32	2938	130	14870	ENSGALG00000001021,ENSGALG00000031839,ENSGALG00000010013,ENSGALG00000002452,ENSGALG00000014365,ENSGALG00000002588,ENSGALG00000002375,ENSGALG00000035701,ENSGALG00000041533,ENSGALG00000016199,ENSGALG00000010129,ENSGALG00000031332,ENSGALG00000012541,ENSGALG00000032029,ENSGALG00000040755,ENSGALG00000008663,ENSGALG00000023757,ENSGALG00000030775,ENSGALG00000022557,ENSGALG00000015937,ENSGALG00000039228,…
GO:0005944	phosphatidylinositol 3-kinase complex, class IB	cellular_component	0.082441	1	2	2938	3	14870	ENSGALG00000008081,ENSGALG00000042351
GO:0031588	AMP-activated protein kinase complex	cellular_component	0.082443	1	4	2938	9	14870	ENSGALG00000007373,ENSGALG00000014861,ENSGALG00000037603,ENSGALG00000001678
GO:0071498	cellular response to fluid shear stress	biological_process	0.082457	1	4	2938	9	14870	ENSGALG00000023689,ENSGALG00000002634,ENSGALG00000009240,ENSGALG00000003855
GO:0030206	chondroitin sulfate biosynthetic process	biological_process	0.082473	1	4	2938	9	14870	ENSGALG00000041993,ENSGALG00000024056,ENSGALG00000010125,ENSGALG00000029632
GO:0072012	glomerulus vasculature development	biological_process	0.082549	1	5	2938	13	14870	ENSGALG00000002375,ENSGALG00000012178,ENSGALG00000030407,ENSGALG00000029024,ENSGALG00000016473
GO:0050772	positive regulation of axonogenesis	biological_process	0.082571	1	13	2938	51	14870	ENSGALG00000007615,ENSGALG00000023626,ENSGALG00000001079,ENSGALG00000003977,ENSGALG00000001412,ENSGALG00000003578,ENSGALG00000012865,ENSGALG00000007531,ENSGALG00000008473,ENSGALG00000002556,ENSGALG00000003693,ENSGALG00000007441,ENSGALG00000032029
GO:0070972	protein localization to endoplasmic reticulum	biological_process	0.082784	1	12	2938	40	14870	ENSGALG00000002062,ENSGALG00000002095,ENSGALG00000009592,ENSGALG00000016880,ENSGALG00000011403,ENSGALG00000013569,ENSGALG00000028683,ENSGALG00000005637,ENSGALG00000036300,ENSGALG00000038599,ENSGALG00000005966,ENSGALG00000007326
GO:1901135	carbohydrate derivative metabolic process	biological_process	0.0828	1	165	2938	757	14870	ENSGALG00000024056,ENSGALG00000027762,ENSGALG00000004496,ENSGALG00000011347,ENSGALG00000000630,ENSGALG00000030533,ENSGALG00000000629,ENSGALG00000042730,ENSGALG00000004998,ENSGALG00000006910,ENSGALG00000029768,ENSGALG00000026229,ENSGALG00000029150,ENSGALG00000021539,ENSGALG00000041101,ENSGALG00000006361,ENSGALG00000034009,ENSGALG00000029747,ENSGALG00000016980,ENSGALG00000006290,ENSGALG00000013804,…
GO:0032370	positive regulation of lipid transport	biological_process	0.082806	1	10	2938	33	14870	ENSGALG00000012620,ENSGALG00000008411,ENSGALG00000038059,ENSGALG00000010926,ENSGALG00000007114,ENSGALG00000012974,ENSGALG00000045642,ENSGALG00000037148,ENSGALG00000005554,ENSGALG00000043734
GO:0008217	regulation of blood pressure	biological_process	0.082816	1	26	2938	101	14870	ENSGALG00000000607,ENSGALG00000007466,ENSGALG00000031343,ENSGALG00000007222,ENSGALG00000016241,ENSGALG00000050508,ENSGALG00000011865,ENSGALG00000005554,ENSGALG00000000545,ENSGALG00000005936,ENSGALG00000039452,ENSGALG00000008043,ENSGALG00000003999,ENSGALG00000006707,ENSGALG00000030879,ENSGALG00000001314,ENSGALG00000008663,ENSGALG00000000498,ENSGALG00000017405,ENSGALG00000024449,ENSGALG00000003521,…
GO:0042659	regulation of cell fate specification	biological_process	0.082829	1	4	2938	9	14870	ENSGALG00000030879,ENSGALG00000039786,ENSGALG00000034973,ENSGALG00000006252
GO:0044304	main axon	cellular_component	0.082906	1	9	2938	32	14870	ENSGALG00000037556,ENSGALG00000000653,ENSGALG00000001864,ENSGALG00000037241,ENSGALG00000037784,ENSGALG00000047060,ENSGALG00000003123,ENSGALG00000037370,ENSGALG00000000442
GO:0033292	T-tubule organization	biological_process	0.082952	1	2	2938	3	14870	ENSGALG00000032287,ENSGALG00000004044
GO:0005765	lysosomal membrane	cellular_component	0.083123	1	21	2938	78	14870	ENSGALG00000040393,ENSGALG00000007456,ENSGALG00000002131,ENSGALG00000004357,ENSGALG00000002237,ENSGALG00000041533,ENSGALG00000002450,ENSGALG00000003217,ENSGALG00000000606,ENSGALG00000007476,ENSGALG00000005696,ENSGALG00000034328,ENSGALG00000011499,ENSGALG00000036380,ENSGALG00000032051,ENSGALG00000005631,ENSGALG00000003774,ENSGALG00000002798,ENSGALG00000003770,ENSGALG00000011436,ENSGALG00000028561
GO:0030851	granulocyte differentiation	biological_process	0.083218	1	8	2938	24	14870	ENSGALG00000005554,ENSGALG00000020262,ENSGALG00000023296,ENSGALG00000039865,ENSGALG00000039682,ENSGALG00000037935,ENSGALG00000004759,ENSGALG00000008206
GO:0072364	regulation of cellular ketone metabolic process by regulation of transcription from RNA polymerase II promoter	biological_process	0.083257	1	4	2938	10	14870	ENSGALG00000003369,ENSGALG00000011278,ENSGALG00000011104,ENSGALG00000003120
GO:2000270	negative regulation of fibroblast apoptotic process	biological_process	0.083397	1	3	2938	6	14870	ENSGALG00000002853,ENSGALG00000008081,ENSGALG00000003473
GO:1902533	positive regulation of intracellular signal transduction	biological_process	0.083475	1	124	2938	572	14870	ENSGALG00000045642,ENSGALG00000009574,ENSGALG00000000466,ENSGALG00000008302,ENSGALG00000006217,ENSGALG00000038504,ENSGALG00000054976,ENSGALG00000006707,ENSGALG00000024466,ENSGALG00000010949,ENSGALG00000004066,ENSGALG00000035237,ENSGALG00000035419,ENSGALG00000011104,ENSGALG00000042838,ENSGALG00000039682,ENSGALG00000007650,ENSGALG00000040672,ENSGALG00000003103,ENSGALG00000040224,ENSGALG00000031094,…
GO:0032535	regulation of cellular component size	biological_process	0.083615	1	54	2938	245	14870	ENSGALG00000001446,ENSGALG00000003977,ENSGALG00000004048,ENSGALG00000012974,ENSGALG00000039682,ENSGALG00000007650,ENSGALG00000042538,ENSGALG00000035386,ENSGALG00000003578,ENSGALG00000034020,ENSGALG00000031511,ENSGALG00000002412,ENSGALG00000008297,ENSGALG00000001014,ENSGALG00000001412,ENSGALG00000004740,ENSGALG00000002843,ENSGALG00000008351,ENSGALG00000011686,ENSGALG00000023364,ENSGALG00000002699,…
GO:0007635	chemosensory behavior	biological_process	0.083767	1	3	2938	6	14870	ENSGALG00000008898,ENSGALG00000003424,ENSGALG00000019019
GO:0014854	response to inactivity	biological_process	0.083856	1	2	2938	3	14870	ENSGALG00000041202,ENSGALG00000000172
GO:0014870	response to muscle inactivity	biological_process	0.083856	1	2	2938	3	14870	ENSGALG00000041202,ENSGALG00000000172
GO:0014877	response to muscle inactivity involved in regulation of muscle adaptation	biological_process	0.083856	1	2	2938	3	14870	ENSGALG00000041202,ENSGALG00000000172
GO:0014894	response to denervation involved in regulation of muscle adaptation	biological_process	0.083856	1	2	2938	3	14870	ENSGALG00000041202,ENSGALG00000000172
GO:0072132	mesenchyme morphogenesis	biological_process	0.083965	1	10	2938	33	14870	ENSGALG00000016473,ENSGALG00000008018,ENSGALG00000008477,ENSGALG00000037301,ENSGALG00000002375,ENSGALG00000035701,ENSGALG00000014365,ENSGALG00000039786,ENSGALG00000006968,ENSGALG00000050508
GO:0045010	actin nucleation	biological_process	0.083981	1	11	2938	38	14870	ENSGALG00000006691,ENSGALG00000011452,ENSGALG00000014819,ENSGALG00000012974,ENSGALG00000020927,ENSGALG00000033300,ENSGALG00000028721,ENSGALG00000001446,ENSGALG00000032658,ENSGALG00000031511,ENSGALG00000001014
GO:0005680	anaphase-promoting complex	cellular_component	0.084011	1	7	2938	19	14870	ENSGALG00000016816,ENSGALG00000053517,ENSGALG00000049911,ENSGALG00000008625,ENSGALG00000032499,ENSGALG00000052573,ENSGALG00000009971
GO:0023014	signal transduction by protein phosphorylation	biological_process	0.084144	1	107	2938	498	14870	ENSGALG00000033129,ENSGALG00000007650,ENSGALG00000042838,ENSGALG00000003103,ENSGALG00000040672,ENSGALG00000003578,ENSGALG00000040224,ENSGALG00000031094,ENSGALG00000012124,ENSGALG00000038241,ENSGALG00000000055,ENSGALG00000026293,ENSGALG00000025876,ENSGALG00000012178,ENSGALG00000003712,ENSGALG00000045642,ENSGALG00000008302,ENSGALG00000037784,ENSGALG00000036806,ENSGALG00000038504,ENSGALG00000024466,…
GO:0050770	regulation of axonogenesis	biological_process	0.084145	1	27	2938	121	14870	ENSGALG00000002294,ENSGALG00000001079,ENSGALG00000001171,ENSGALG00000002515,ENSGALG00000007615,ENSGALG00000006563,ENSGALG00000000653,ENSGALG00000005134,ENSGALG00000007531,ENSGALG00000008473,ENSGALG00000032029,ENSGALG00000008898,ENSGALG00000023626,ENSGALG00000003977,ENSGALG00000004048,ENSGALG00000003203,ENSGALG00000036378,ENSGALG00000003578,ENSGALG00000012865,ENSGALG00000008297,ENSGALG00000001412,…
GO:0005388	calcium-transporting ATPase activity	molecular_function	0.084212	1	3	2938	7	14870	ENSGALG00000003601,ENSGALG00000032287,ENSGALG00000001564
GO:0034314	Arp2/3 complex-mediated actin nucleation	biological_process	0.084405	1	8	2938	25	14870	ENSGALG00000006691,ENSGALG00000012974,ENSGALG00000020927,ENSGALG00000014819,ENSGALG00000011452,ENSGALG00000033300,ENSGALG00000001014,ENSGALG00000031511
GO:0045726	positive regulation of integrin biosynthetic process	biological_process	0.08456	1	2	2938	3	14870	ENSGALG00000006707,ENSGALG00000030879
GO:0002467	germinal center formation	biological_process	0.084578	1	4	2938	9	14870	ENSGALG00000002234,ENSGALG00000041025,ENSGALG00000002263,ENSGALG00000005653
GO:0035270	endocrine system development	biological_process	0.084709	1	25	2938	97	14870	ENSGALG00000035701,ENSGALG00000004998,ENSGALG00000010179,ENSGALG00000014365,ENSGALG00000009476,ENSGALG00000007794,ENSGALG00000037082,ENSGALG00000005378,ENSGALG00000030407,ENSGALG00000041154,ENSGALG00000012865,ENSGALG00000043460,ENSGALG00000042422,ENSGALG00000006968,ENSGALG00000001080,ENSGALG00000031534,ENSGALG00000036114,ENSGALG00000026744,ENSGALG00000032029,ENSGALG00000004285,ENSGALG00000003429,…
GO:0001635	calcitonin gene-related peptide receptor activity	molecular_function	0.084792	1	2	2938	3	14870	ENSGALG00000002587,ENSGALG00000003821
GO:0072109	glomerular mesangium development	biological_process	0.084806	1	3	2938	6	14870	ENSGALG00000002375,ENSGALG00000012178,ENSGALG00000030407
GO:0042175	nuclear outer membrane-endoplasmic reticulum membrane network	cellular_component	0.084838	1	86	2938	377	14870	ENSGALG00000042838,ENSGALG00000002412,ENSGALG00000034104,ENSGALG00000026492,ENSGALG00000041528,ENSGALG00000005772,ENSGALG00000003665,ENSGALG00000014607,ENSGALG00000016665,ENSGALG00000003331,ENSGALG00000006824,ENSGALG00000000142,ENSGALG00000035768,ENSGALG00000004875,ENSGALG00000007476,ENSGALG00000003022,ENSGALG00000009988,ENSGALG00000008320,ENSGALG00000001320,ENSGALG00000038292,ENSGALG00000007531,…
GO:1990430	extracellular matrix protein binding	molecular_function	0.084942	1	2	2938	3	14870	ENSGALG00000010875,ENSGALG00000010927
GO:0061339	establishment or maintenance of monopolar cell polarity	biological_process	0.085133	1	6	2938	17	14870	ENSGALG00000007650,ENSGALG00000021442,ENSGALG00000005637,ENSGALG00000026276,ENSGALG00000041025,ENSGALG00000008609
GO:0044237	cellular metabolic process	biological_process	0.085322	1	1451	2938	7196	14870	ENSGALG00000004604,ENSGALG00000027070,ENSGALG00000013878,ENSGALG00000054339,ENSGALG00000023296,ENSGALG00000039432,ENSGALG00000001013,ENSGALG00000039409,ENSGALG00000041924,ENSGALG00000024391,ENSGALG00000029632,ENSGALG00000024449,ENSGALG00000002028,ENSGALG00000035725,ENSGALG00000008132,ENSGALG00000003120,ENSGALG00000003318,ENSGALG00000005054,ENSGALG00000045846,ENSGALG00000005507,ENSGALG00000005095,…
GO:0051897	positive regulation of protein kinase B signaling	biological_process	0.085428	1	15	2938	55	14870	ENSGALG00000003855,ENSGALG00000003642,ENSGALG00000000949,ENSGALG00000001654,ENSGALG00000008081,ENSGALG00000048035,ENSGALG00000016421,ENSGALG00000004263,ENSGALG00000047289,ENSGALG00000003103,ENSGALG00000030907,ENSGALG00000039865,ENSGALG00000010175,ENSGALG00000039682,ENSGALG00000001857
GO:0071526	semaphorin-plexin signaling pathway	biological_process	0.085531	1	9	2938	32	14870	ENSGALG00000008443,ENSGALG00000001412,ENSGALG00000008297,ENSGALG00000001171,ENSGALG00000002294,ENSGALG00000003203,ENSGALG00000006563,ENSGALG00000011686,ENSGALG00000008473
GO:0021695	cerebellar cortex development	biological_process	0.085725	1	11	2938	38	14870	ENSGALG00000001183,ENSGALG00000042422,ENSGALG00000026431,ENSGALG00000007370,ENSGALG00000014155,ENSGALG00000005409,ENSGALG00000031615,ENSGALG00000032415,ENSGALG00000032610,ENSGALG00000001965,ENSGALG00000036114
GO:0016242	negative regulation of macroautophagy	biological_process	0.085765	1	7	2938	20	14870	ENSGALG00000042214,ENSGALG00000037018,ENSGALG00000003933,ENSGALG00000024082,ENSGALG00000001727,ENSGALG00000002095,ENSGALG00000029760
GO:0071604	transforming growth factor beta production	biological_process	0.085803	1	7	2938	22	14870	ENSGALG00000035701,ENSGALG00000016241,ENSGALG00000008341,ENSGALG00000014970,ENSGALG00000010175,ENSGALG00000003770,ENSGALG00000010875
GO:2000051	negative regulation of non-canonical Wnt signaling pathway	biological_process	0.085919	1	3	2938	6	14870	ENSGALG00000009559,ENSGALG00000003473,ENSGALG00000031997
GO:0008201	heparin binding	molecular_function	0.085954	1	19	2938	74	14870	ENSGALG00000003473,ENSGALG00000030030,ENSGALG00000034756,ENSGALG00000012620,ENSGALG00000006453,ENSGALG00000003999,ENSGALG00000010949,ENSGALG00000026214,ENSGALG00000043130,ENSGALG00000028543,ENSGALG00000039786,ENSGALG00000030115,ENSGALG00000010926,ENSGALG00000004591,ENSGALG00000000949,ENSGALG00000037939,ENSGALG00000036787,ENSGALG00000026983,ENSGALG00000004048
GO:0070528	protein kinase C signaling	biological_process	0.085962	1	6	2938	16	14870	ENSGALG00000037939,ENSGALG00000032415,ENSGALG00000012178,ENSGALG00000026431,ENSGALG00000023904,ENSGALG00000004044
GO:1903561	extracellular vesicle	cellular_component	0.08608	1	18	2938	65	14870	ENSGALG00000028749,ENSGALG00000017242,ENSGALG00000016199,ENSGALG00000031408,ENSGALG00000041533,ENSGALG00000007615,ENSGALG00000032610,ENSGALG00000002028,ENSGALG00000042482,ENSGALG00000027501,ENSGALG00000003578,ENSGALG00000000498,ENSGALG00000003933,ENSGALG00000008475,ENSGALG00000036218,ENSGALG00000021362,ENSGALG00000003770,ENSGALG00000007645
GO:1903903	regulation of establishment of T cell polarity	biological_process	0.086159	1	2	2938	3	14870	ENSGALG00000001446,ENSGALG00000031216
GO:0014033	neural crest cell differentiation	biological_process	0.086184	1	19	2938	73	14870	ENSGALG00000036539,ENSGALG00000002294,ENSGALG00000001171,ENSGALG00000013342,ENSGALG00000036114,ENSGALG00000041124,ENSGALG00000003473,ENSGALG00000037301,ENSGALG00000006563,ENSGALG00000001412,ENSGALG00000008297,ENSGALG00000003578,ENSGALG00000040519,ENSGALG00000021647,ENSGALG00000000518,ENSGALG00000003203,ENSGALG00000011686,ENSGALG00000010013,ENSGALG00000003126
GO:0000302	response to reactive oxygen species	biological_process	0.086299	1	26	2938	103	14870	ENSGALG00000000785,ENSGALG00000016199,ENSGALG00000010129,ENSGALG00000050508,ENSGALG00000000122,ENSGALG00000000607,ENSGALG00000045846,ENSGALG00000017316,ENSGALG00000016994,ENSGALG00000028037,ENSGALG00000005648,ENSGALG00000009240,ENSGALG00000003855,ENSGALG00000002138,ENSGALG00000008437,ENSGALG00000028561,ENSGALG00000028996,ENSGALG00000015937,ENSGALG00000039409,ENSGALG00000042838,ENSGALG00000025822,…
GO:0072007	mesangial cell differentiation	biological_process	0.08631	1	2	2938	3	14870	ENSGALG00000002375,ENSGALG00000016473
GO:0072143	mesangial cell development	biological_process	0.08631	1	2	2938	3	14870	ENSGALG00000002375,ENSGALG00000016473
GO:0008092	cytoskeletal protein binding	molecular_function	0.086401	1	140	2938	684	14870	ENSGALG00000034107,ENSGALG00000000209,ENSGALG00000004044,ENSGALG00000011306,ENSGALG00000028721,ENSGALG00000009915,ENSGALG00000048190,ENSGALG00000008584,ENSGALG00000001513,ENSGALG00000015528,ENSGALG00000000498,ENSGALG00000042422,ENSGALG00000016664,ENSGALG00000055010,ENSGALG00000000674,ENSGALG00000035156,ENSGALG00000007111,ENSGALG00000006691,ENSGALG00000013615,ENSGALG00000026780,ENSGALG00000050508,…
GO:0070633	transepithelial transport	biological_process	0.086556	1	4	2938	9	14870	ENSGALG00000004346,ENSGALG00000032986,ENSGALG00000000195,ENSGALG00000017327
GO:0010467	gene expression	biological_process	0.086683	1	692	2938	3369	14870	ENSGALG00000008341,ENSGALG00000034688,ENSGALG00000029282,ENSGALG00000003478,ENSGALG00000009240,ENSGALG00000033760,ENSGALG00000054976,ENSGALG00000042976,ENSGALG00000041200,ENSGALG00000006273,ENSGALG00000051442,ENSGALG00000043593,ENSGALG00000035981,ENSGALG00000039474,ENSGALG00000052931,ENSGALG00000009677,ENSGALG00000015184,ENSGALG00000001174,ENSGALG00000005378,ENSGALG00000003770,ENSGALG00000026590,…
GO:0051252	regulation of RNA metabolic process	biological_process	0.086683	1	449	2938	2185	14870	ENSGALG00000034973,ENSGALG00000005708,ENSGALG00000034040,ENSGALG00000006453,ENSGALG00000009864,ENSGALG00000003793,ENSGALG00000004285,ENSGALG00000031216,ENSGALG00000005531,ENSGALG00000001654,ENSGALG00000040017,ENSGALG00000009352,ENSGALG00000009929,ENSGALG00000004597,ENSGALG00000001182,ENSGALG00000002922,ENSGALG00000003113,ENSGALG00000008108,ENSGALG00000010926,ENSGALG00000002222,ENSGALG00000007286,…
GO:1900221	regulation of beta-amyloid clearance	biological_process	0.086864	1	3	2938	6	14870	ENSGALG00000032029,ENSGALG00000009365,ENSGALG00000001021
GO:0036119	response to platelet-derived growth factor	biological_process	0.087216	1	5	2938	13	14870	ENSGALG00000003855,ENSGALG00000000785,ENSGALG00000039315,ENSGALG00000000379,ENSGALG00000033300
GO:0003081	regulation of systemic arterial blood pressure by renin-angiotensin	biological_process	0.087253	1	7	2938	20	14870	ENSGALG00000039452,ENSGALG00000000545,ENSGALG00000005936,ENSGALG00000006707,ENSGALG00000031343,ENSGALG00000000498,ENSGALG00000016241
GO:0001755	neural crest cell migration	biological_process	0.087269	1	14	2938	51	14870	ENSGALG00000002294,ENSGALG00000001171,ENSGALG00000021647,ENSGALG00000003203,ENSGALG00000003578,ENSGALG00000036539,ENSGALG00000001412,ENSGALG00000008297,ENSGALG00000037301,ENSGALG00000006563,ENSGALG00000011686,ENSGALG00000003126,ENSGALG00000013342,ENSGALG00000036114
GO:0051287	NAD binding	molecular_function	0.087319	1	12	2938	41	14870	ENSGALG00000012692,ENSGALG00000041993,ENSGALG00000020876,ENSGALG00000033888,ENSGALG00000007286,ENSGALG00000033207,ENSGALG00000007244,ENSGALG00000031408,ENSGALG00000001245,ENSGALG00000038338,ENSGALG00000034434,ENSGALG00000033365
GO:0004745	retinol dehydrogenase activity	molecular_function	0.087351	1	4	2938	9	14870	ENSGALG00000034988,ENSGALG00000030614,ENSGALG00000054856,ENSGALG00000010963
GO:0003161	cardiac conduction system development	biological_process	0.087442	1	4	2938	10	14870	ENSGALG00000039452,ENSGALG00000015142,ENSGALG00000036043,ENSGALG00000002375
GO:0042975	peroxisome proliferator activated receptor binding	molecular_function	0.087488	1	3	2938	6	14870	ENSGALG00000006612,ENSGALG00000030396,ENSGALG00000042739
GO:0005496	steroid binding	molecular_function	0.087542	1	16	2938	60	14870	ENSGALG00000033090,ENSGALG00000004357,ENSGALG00000007114,ENSGALG00000035768,ENSGALG00000010237,ENSGALG00000030879,ENSGALG00000012620,ENSGALG00000016675,ENSGALG00000003242,ENSGALG00000032453,ENSGALG00000033941,ENSGALG00000007645,ENSGALG00000006995,ENSGALG00000014607,ENSGALG00000006494,ENSGALG00000011499
GO:0032553	ribonucleotide binding	molecular_function	0.087592	1	298	2938	1462	14870	ENSGALG00000008081,ENSGALG00000034187,ENSGALG00000010340,ENSGALG00000003130,ENSGALG00000010175,ENSGALG00000014766,ENSGALG00000029150,ENSGALG00000012915,ENSGALG00000004998,ENSGALG00000009476,ENSGALG00000003238,ENSGALG00000034124,ENSGALG00000004955,ENSGALG00000026902,ENSGALG00000004165,ENSGALG00000032598,ENSGALG00000006609,ENSGALG00000035237,ENSGALG00000010357,ENSGALG00000011592,ENSGALG00000028971,…
GO:0036438	maintenance of lens transparency	biological_process	0.087634	1	2	2938	3	14870	ENSGALG00000002095,ENSGALG00000048035
GO:0071383	cellular response to steroid hormone stimulus	biological_process	0.087654	1	25	2938	100	14870	ENSGALG00000008519,ENSGALG00000033941,ENSGALG00000001080,ENSGALG00000033129,ENSGALG00000016675,ENSGALG00000039228,ENSGALG00000041202,ENSGALG00000000887,ENSGALG00000037935,ENSGALG00000010926,ENSGALG00000002588,ENSGALG00000040017,ENSGALG00000043727,ENSGALG00000042055,ENSGALG00000007636,ENSGALG00000033090,ENSGALG00000033404,ENSGALG00000000172,ENSGALG00000030879,ENSGALG00000005708,ENSGALG00000004285,…
GO:0031399	regulation of protein modification process	biological_process	0.087835	1	247	2938	1195	14870	ENSGALG00000023547,ENSGALG00000030800,ENSGALG00000031529,ENSGALG00000002765,ENSGALG00000032925,ENSGALG00000000674,ENSGALG00000025735,ENSGALG00000001021,ENSGALG00000029980,ENSGALG00000016779,ENSGALG00000002375,ENSGALG00000001220,ENSGALG00000014638,ENSGALG00000000685,ENSGALG00000004263,ENSGALG00000031718,ENSGALG00000001946,ENSGALG00000016241,ENSGALG00000047289,ENSGALG00000004999,ENSGALG00000003485,…
GO:0030154	cell differentiation	biological_process	0.087838	1	465	2938	2322	14870	ENSGALG00000020726,ENSGALG00000040297,ENSGALG00000008866,ENSGALG00000042469,ENSGALG00000020262,ENSGALG00000011645,ENSGALG00000010013,ENSGALG00000031010,ENSGALG00000032590,ENSGALG00000003693,ENSGALG00000033885,ENSGALG00000002588,ENSGALG00000007114,ENSGALG00000022733,ENSGALG00000012444,ENSGALG00000000379,ENSGALG00000042055,ENSGALG00000002294,ENSGALG00000005554,ENSGALG00000026214,ENSGALG00000001183,…
GO:0045822	negative regulation of heart contraction	biological_process	0.088031	1	4	2938	10	14870	ENSGALG00000005936,ENSGALG00000014727,ENSGALG00000042741,ENSGALG00000032287
GO:0010765	positive regulation of sodium ion transport	biological_process	0.088043	1	6	2938	18	14870	ENSGALG00000034693,ENSGALG00000027483,ENSGALG00000006490,ENSGALG00000034251,ENSGALG00000007409,ENSGALG00000008206
GO:0006525	arginine metabolic process	biological_process	0.088092	1	5	2938	13	14870	ENSGALG00000016254,ENSGALG00000050508,ENSGALG00000008663,ENSGALG00000023689,ENSGALG00000003601
GO:0009226	nucleotide-sugar biosynthetic process	biological_process	0.088116	1	5	2938	12	14870	ENSGALG00000033170,ENSGALG00000007326,ENSGALG00000038599,ENSGALG00000040594,ENSGALG00000041993
GO:0051351	positive regulation of ligase activity	biological_process	0.088176	1	8	2938	24	14870	ENSGALG00000029402,ENSGALG00000017181,ENSGALG00000052573,ENSGALG00000009971,ENSGALG00000008807,ENSGALG00000005782,ENSGALG00000007507,ENSGALG00000041432
GO:0001558	regulation of cell growth	biological_process	0.088365	1	49	2938	214	14870	ENSGALG00000042761,ENSGALG00000008297,ENSGALG00000027068,ENSGALG00000005503,ENSGALG00000001412,ENSGALG00000003578,ENSGALG00000040672,ENSGALG00000037332,ENSGALG00000003977,ENSGALG00000004048,ENSGALG00000011686,ENSGALG00000008520,ENSGALG00000027506,ENSGALG00000008302,ENSGALG00000007615,ENSGALG00000001079,ENSGALG00000000122,ENSGALG00000004582,ENSGALG00000007382,ENSGALG00000003424,ENSGALG00000003473,…
GO:0008298	intracellular mRNA localization	biological_process	0.08846	1	4	2938	9	14870	ENSGALG00000002426,ENSGALG00000039228,ENSGALG00000031813,ENSGALG00000043593
GO:0005802	trans-Golgi network	cellular_component	0.088524	1	34	2938	143	14870	ENSGALG00000015166,ENSGALG00000001238,ENSGALG00000000769,ENSGALG00000010740,ENSGALG00000014853,ENSGALG00000011646,ENSGALG00000006101,ENSGALG00000035295,ENSGALG00000005772,ENSGALG00000029429,ENSGALG00000007476,ENSGALG00000011238,ENSGALG00000004215,ENSGALG00000007615,ENSGALG00000009900,ENSGALG00000008341,ENSGALG00000042071,ENSGALG00000000835,ENSGALG00000003880,ENSGALG00000029220,ENSGALG00000016806,…
GO:0015144	carbohydrate transmembrane transporter activity	molecular_function	0.088627	1	8	2938	24	14870	ENSGALG00000000703,ENSGALG00000002982,ENSGALG00000026253,ENSGALG00000009306,ENSGALG00000000195,ENSGALG00000000853,ENSGALG00000004889,ENSGALG00000002452
GO:1901476	carbohydrate transporter activity	molecular_function	0.088627	1	8	2938	24	14870	ENSGALG00000009306,ENSGALG00000026253,ENSGALG00000002982,ENSGALG00000000703,ENSGALG00000004889,ENSGALG00000002452,ENSGALG00000000853,ENSGALG00000000195
GO:0005846	nuclear cap binding complex	cellular_component	0.089156	1	2	2938	3	14870	ENSGALG00000005753,ENSGALG00000006843
GO:0055090	acylglycerol homeostasis	biological_process	0.089297	1	7	2938	20	14870	ENSGALG00000000619,ENSGALG00000007114,ENSGALG00000004285,ENSGALG00000037603,ENSGALG00000040418,ENSGALG00000043734,ENSGALG00000038059
GO:0070328	triglyceride homeostasis	biological_process	0.089297	1	7	2938	20	14870	ENSGALG00000038059,ENSGALG00000043734,ENSGALG00000040418,ENSGALG00000037603,ENSGALG00000004285,ENSGALG00000007114,ENSGALG00000000619
GO:0000152	nuclear ubiquitin ligase complex	cellular_component	0.089375	1	12	2938	39	14870	ENSGALG00000035911,ENSGALG00000008625,ENSGALG00000016816,ENSGALG00000009971,ENSGALG00000052573,ENSGALG00000032499,ENSGALG00000030118,ENSGALG00000050692,ENSGALG00000023338,ENSGALG00000049911,ENSGALG00000018815,ENSGALG00000053517
GO:0030173	integral component of Golgi membrane	cellular_component	0.089437	1	12	2938	40	14870	ENSGALG00000029220,ENSGALG00000010351,ENSGALG00000002598,ENSGALG00000003929,ENSGALG00000038515,ENSGALG00000003933,ENSGALG00000006201,ENSGALG00000008341,ENSGALG00000007183,ENSGALG00000004172,ENSGALG00000015443,ENSGALG00000021636
GO:0034499	late endosome to Golgi transport	biological_process	0.089628	1	2	2938	3	14870	ENSGALG00000000769,ENSGALG00000016806
GO:0030852	regulation of granulocyte differentiation	biological_process	0.089653	1	5	2938	13	14870	ENSGALG00000005554,ENSGALG00000037935,ENSGALG00000039865,ENSGALG00000039682,ENSGALG00000008206
GO:0006082	organic acid metabolic process	biological_process	0.08971	1	143	2938	651	14870	ENSGALG00000042184,ENSGALG00000036976,ENSGALG00000008858,ENSGALG00000015378,ENSGALG00000034735,ENSGALG00000039315,ENSGALG00000006073,ENSGALG00000008663,ENSGALG00000007027,ENSGALG00000034772,ENSGALG00000034434,ENSGALG00000006968,ENSGALG00000008133,ENSGALG00000046708,ENSGALG00000005398,ENSGALG00000010225,ENSGALG00000041993,ENSGALG00000001992,ENSGALG00000001314,ENSGALG00000000195,ENSGALG00000003942,…
GO:0045746	negative regulation of Notch signaling pathway	biological_process	0.089744	1	8	2938	24	14870	ENSGALG00000008281,ENSGALG00000025907,ENSGALG00000008475,ENSGALG00000038515,ENSGALG00000008438,ENSGALG00000016283,ENSGALG00000034967,ENSGALG00000024083
GO:0009725	response to hormone	biological_process	0.089894	1	84	2938	383	14870	ENSGALG00000039228,ENSGALG00000002053,ENSGALG00000010078,ENSGALG00000050797,ENSGALG00000000853,ENSGALG00000010926,ENSGALG00000039775,ENSGALG00000033941,ENSGALG00000036894,ENSGALG00000027786,ENSGALG00000039315,ENSGALG00000005708,ENSGALG00000000545,ENSGALG00000004285,ENSGALG00000001992,ENSGALG00000003855,ENSGALG00000003473,ENSGALG00000003282,ENSGALG00000040017,ENSGALG00000009598,ENSGALG00000009929,…
GO:0006858	extracellular transport	biological_process	0.089942	1	2	2938	3	14870	ENSGALG00000008475,ENSGALG00000000699
GO:0035587	purinergic receptor signaling pathway	biological_process	0.090096	1	9	2938	27	14870	ENSGALG00000000653,ENSGALG00000004346,ENSGALG00000017327,ENSGALG00000040561,ENSGALG00000010357,ENSGALG00000016687,ENSGALG00000003323,ENSGALG00000026902,ENSGALG00000039432
GO:0080134	regulation of response to stress	biological_process	0.090111	1	166	2938	785	14870	ENSGALG00000043208,ENSGALG00000009476,ENSGALG00000050176,ENSGALG00000021656,ENSGALG00000024082,ENSGALG00000000977,ENSGALG00000043033,ENSGALG00000030007,ENSGALG00000043036,ENSGALG00000041030,ENSGALG00000016880,ENSGALG00000004496,ENSGALG00000006751,ENSGALG00000001728,ENSGALG00000010175,ENSGALG00000000607,ENSGALG00000042351,ENSGALG00000012178,ENSGALG00000006211,ENSGALG00000012799,ENSGALG00000005772,…
GO:0016740	transferase activity	molecular_function	0.090164	1	377	2938	1845	14870	ENSGALG00000011910,ENSGALG00000007191,ENSGALG00000051479,ENSGALG00000003103,ENSGALG00000009655,ENSGALG00000032173,ENSGALG00000046896,ENSGALG00000026070,ENSGALG00000003597,ENSGALG00000004646,ENSGALG00000010902,ENSGALG00000008508,ENSGALG00000002151,ENSGALG00000012655,ENSGALG00000004875,ENSGALG00000014861,ENSGALG00000040369,ENSGALG00000037301,ENSGALG00000002013,ENSGALG00000011035,ENSGALG00000002417,…
GO:0042379	chemokine receptor binding	molecular_function	0.090328	1	11	2938	33	14870	ENSGALG00000026098,ENSGALG00000046192,ENSGALG00000049551,ENSGALG00000024470,ENSGALG00000016670,ENSGALG00000046160,ENSGALG00000054196,ENSGALG00000024466,ENSGALG00000053868,ENSGALG00000042193,ENSGALG00000026663
GO:0060837	blood vessel endothelial cell differentiation	biological_process	0.090386	1	3	2938	6	14870	ENSGALG00000005612,ENSGALG00000014365,ENSGALG00000002375
GO:0048729	tissue morphogenesis	biological_process	0.090396	1	95	2938	446	14870	ENSGALG00000007324,ENSGALG00000040021,ENSGALG00000011645,ENSGALG00000043185,ENSGALG00000043033,ENSGALG00000041861,ENSGALG00000005612,ENSGALG00000000949,ENSGALG00000041900,ENSGALG00000002744,ENSGALG00000032039,ENSGALG00000014365,ENSGALG00000010013,ENSGALG00000003521,ENSGALG00000005409,ENSGALG00000011347,ENSGALG00000004249,ENSGALG00000003429,ENSGALG00000006751,ENSGALG00000012444,ENSGALG00000042055,…
GO:0034329	cell junction assembly	biological_process	0.090411	1	30	2938	134	14870	ENSGALG00000029617,ENSGALG00000030040,ENSGALG00000024449,ENSGALG00000016421,ENSGALG00000007330,ENSGALG00000008018,ENSGALG00000016602,ENSGALG00000002548,ENSGALG00000006995,ENSGALG00000003693,ENSGALG00000008866,ENSGALG00000039710,ENSGALG00000022557,ENSGALG00000043373,ENSGALG00000003123,ENSGALG00000011645,ENSGALG00000003578,ENSGALG00000037316,ENSGALG00000005160,ENSGALG00000011806,ENSGALG00000039452,…
GO:0048846	axon extension involved in axon guidance	biological_process	0.09055	1	8	2938	29	14870	ENSGALG00000011686,ENSGALG00000006563,ENSGALG00000008297,ENSGALG00000001412,ENSGALG00000003203,ENSGALG00000002294,ENSGALG00000001171,ENSGALG00000001079
GO:1902284	neuron projection extension involved in neuron projection guidance	biological_process	0.09055	1	8	2938	29	14870	ENSGALG00000001412,ENSGALG00000008297,ENSGALG00000003203,ENSGALG00000001079,ENSGALG00000001171,ENSGALG00000002294,ENSGALG00000011686,ENSGALG00000006563
GO:0016558	protein import into peroxisome matrix	biological_process	0.090712	1	5	2938	13	14870	ENSGALG00000007832,ENSGALG00000003942,ENSGALG00000045514,ENSGALG00000002836,ENSGALG00000002151
GO:1904424	regulation of GTP binding	biological_process	0.090803	1	2	2938	3	14870	ENSGALG00000001864,ENSGALG00000001364
GO:0030325	adrenal gland development	biological_process	0.090808	1	6	2938	17	14870	ENSGALG00000031534,ENSGALG00000003429,ENSGALG00000001080,ENSGALG00000007114,ENSGALG00000037082,ENSGALG00000037148
GO:0031988	membrane-bounded vesicle	cellular_component	0.090878	1	116	2938	541	14870	ENSGALG00000012285,ENSGALG00000036876,ENSGALG00000002028,ENSGALG00000002556,ENSGALG00000035378,ENSGALG00000035153,ENSGALG00000041573,ENSGALG00000003774,ENSGALG00000031163,ENSGALG00000001688,ENSGALG00000008898,ENSGALG00000008404,ENSGALG00000032658,ENSGALG00000000498,ENSGALG00000016844,ENSGALG00000048394,ENSGALG00000042767,ENSGALG00000017242,ENSGALG00000011637,ENSGALG00000002234,ENSGALG00000032619,…
GO:0003190	atrioventricular valve formation	biological_process	0.090953	1	2	2938	3	14870	ENSGALG00000002375,ENSGALG00000002515
GO:0050769	positive regulation of neurogenesis	biological_process	0.091394	1	54	2938	249	14870	ENSGALG00000007441,ENSGALG00000026865,ENSGALG00000040087,ENSGALG00000004943,ENSGALG00000037082,ENSGALG00000001412,ENSGALG00000011242,ENSGALG00000042761,ENSGALG00000033405,ENSGALG00000012865,ENSGALG00000003578,ENSGALG00000008609,ENSGALG00000003977,ENSGALG00000036114,ENSGALG00000035419,ENSGALG00000029692,ENSGALG00000026744,ENSGALG00000008473,ENSGALG00000007531,ENSGALG00000034967,ENSGALG00000007476,…
GO:0048168	regulation of neuronal synaptic plasticity	biological_process	0.091673	1	9	2938	31	14870	ENSGALG00000048467,ENSGALG00000006217,ENSGALG00000008281,ENSGALG00000008898,ENSGALG00000006818,ENSGALG00000007794,ENSGALG00000027665,ENSGALG00000000653,ENSGALG00000027330
GO:0098902	regulation of membrane depolarization during action potential	biological_process	0.091695	1	2	2938	3	14870	ENSGALG00000039452,ENSGALG00000008351
GO:0051443	positive regulation of ubiquitin-protein transferase activity	biological_process	0.092146	1	7	2938	20	14870	ENSGALG00000008807,ENSGALG00000041432,ENSGALG00000029402,ENSGALG00000007507,ENSGALG00000017181,ENSGALG00000009971,ENSGALG00000052573
GO:0043038	amino acid activation	biological_process	0.092233	1	13	2938	45	14870	ENSGALG00000003563,ENSGALG00000035080,ENSGALG00000012355,ENSGALG00000036976,ENSGALG00000001965,ENSGALG00000029980,ENSGALG00000000907,ENSGALG00000009598,ENSGALG00000029346,ENSGALG00000015338,ENSGALG00000006122,ENSGALG00000039315,ENSGALG00000026809
GO:0008276	protein methyltransferase activity	molecular_function	0.092279	1	16	2938	59	14870	ENSGALG00000021364,ENSGALG00000034013,ENSGALG00000014638,ENSGALG00000033678,ENSGALG00000002247,ENSGALG00000006818,ENSGALG00000004324,ENSGALG00000003233,ENSGALG00000031839,ENSGALG00000014060,ENSGALG00000002253,ENSGALG00000003299,ENSGALG00000024053,ENSGALG00000017611,ENSGALG00000000843,ENSGALG00000003068
GO:1904292	regulation of ERAD pathway	biological_process	0.092395	1	7	2938	20	14870	ENSGALG00000006960,ENSGALG00000008320,ENSGALG00000006824,ENSGALG00000002029,ENSGALG00000005205,ENSGALG00000016880,ENSGALG00000001220
GO:0021879	forebrain neuron differentiation	biological_process	0.09299	1	12	2938	42	14870	ENSGALG00000037082,ENSGALG00000014155,ENSGALG00000000653,ENSGALG00000003126,ENSGALG00000026744,ENSGALG00000007794,ENSGALG00000013342,ENSGALG00000040606,ENSGALG00000041592,ENSGALG00000036378,ENSGALG00000030353,ENSGALG00000009129
GO:0016185	synaptic vesicle budding from presynaptic membrane	biological_process	0.092993	1	3	2938	7	14870	ENSGALG00000040741,ENSGALG00000008404,ENSGALG00000004852
GO:0001085	RNA polymerase II transcription factor binding	molecular_function	0.093006	1	26	2938	105	14870	ENSGALG00000040971,ENSGALG00000039474,ENSGALG00000035701,ENSGALG00000014365,ENSGALG00000002588,ENSGALG00000003663,ENSGALG00000039682,ENSGALG00000001021,ENSGALG00000012023,ENSGALG00000000699,ENSGALG00000023296,ENSGALG00000007762,ENSGALG00000001108,ENSGALG00000030879,ENSGALG00000003793,ENSGALG00000004285,ENSGALG00000013342,ENSGALG00000009240,ENSGALG00000003478,ENSGALG00000032029,ENSGALG00000028037,…
GO:0072358	cardiovascular system development	biological_process	0.093279	1	137	2938	664	14870	ENSGALG00000011855,ENSGALG00000003118,ENSGALG00000000619,ENSGALG00000008351,ENSGALG00000001647,ENSGALG00000007592,ENSGALG00000006612,ENSGALG00000039775,ENSGALG00000003196,ENSGALG00000012218,ENSGALG00000001926,ENSGALG00000034973,ENSGALG00000000525,ENSGALG00000006519,ENSGALG00000039452,ENSGALG00000011806,ENSGALG00000006725,ENSGALG00000002922,ENSGALG00000004236,ENSGALG00000031493,ENSGALG00000035701,…
GO:0072359	circulatory system development	biological_process	0.093279	1	137	2938	664	14870	ENSGALG00000037935,ENSGALG00000012178,ENSGALG00000043754,ENSGALG00000027165,ENSGALG00000023772,ENSGALG00000000164,ENSGALG00000029024,ENSGALG00000003578,ENSGALG00000008275,ENSGALG00000007042,ENSGALG00000002532,ENSGALG00000006609,ENSGALG00000013342,ENSGALG00000008473,ENSGALG00000006707,ENSGALG00000012620,ENSGALG00000005285,ENSGALG00000030979,ENSGALG00000043701,ENSGALG00000003712,ENSGALG00000040741,…
GO:0044432	endoplasmic reticulum part	cellular_component	0.093586	1	99	2938	439	14870	ENSGALG00000034014,ENSGALG00000012703,ENSGALG00000034354,ENSGALG00000000764,ENSGALG00000031940,ENSGALG00000005966,ENSGALG00000037553,ENSGALG00000015450,ENSGALG00000016880,ENSGALG00000033705,ENSGALG00000048565,ENSGALG00000027762,ENSGALG00000004583,ENSGALG00000003757,ENSGALG00000007404,ENSGALG00000041762,ENSGALG00000040418,ENSGALG00000000868,ENSGALG00000006201,ENSGALG00000003909,ENSGALG00000004431,…
GO:0016281	eukaryotic translation initiation factor 4F complex	cellular_component	0.093596	1	3	2938	6	14870	ENSGALG00000008520,ENSGALG00000007919,ENSGALG00000007780
GO:0042733	embryonic digit morphogenesis	biological_process	0.093619	1	14	2938	50	14870	ENSGALG00000011347,ENSGALG00000040021,ENSGALG00000030979,ENSGALG00000036043,ENSGALG00000031343,ENSGALG00000004236,ENSGALG00000008866,ENSGALG00000051135,ENSGALG00000041573,ENSGALG00000002375,ENSGALG00000008452,ENSGALG00000032039,ENSGALG00000016473,ENSGALG00000032181
GO:0006474	N-terminal protein amino acid acetylation	biological_process	0.093713	1	6	2938	17	14870	ENSGALG00000038219,ENSGALG00000012587,ENSGALG00000041821,ENSGALG00000007762,ENSGALG00000011278,ENSGALG00000001955
GO:1901213	regulation of transcription from RNA polymerase II promoter involved in heart development	biological_process	0.093747	1	5	2938	13	14870	ENSGALG00000032029,ENSGALG00000014365,ENSGALG00000002375,ENSGALG00000037301,ENSGALG00000001021
GO:0016712	oxidoreductase activity, acting on paired donors, with incorporation or reduction of molecular oxygen, reduced flavin or flavoprotein as one donor, and incorporation of one atom of oxygen	molecular_function	0.093873	1	9	2938	26	14870	ENSGALG00000011413,ENSGALG00000052676,ENSGALG00000047199,ENSGALG00000001320,ENSGALG00000001325,ENSGALG00000052243,ENSGALG00000006050,ENSGALG00000025822,ENSGALG00000051992
GO:0008017	microtubule binding	molecular_function	0.094093	1	41	2938	180	14870	ENSGALG00000032658,ENSGALG00000042422,ENSGALG00000011645,ENSGALG00000003860,ENSGALG00000008725,ENSGALG00000003526,ENSGALG00000051135,ENSGALG00000055010,ENSGALG00000034373,ENSGALG00000016664,ENSGALG00000003693,ENSGALG00000032590,ENSGALG00000031824,ENSGALG00000013537,ENSGALG00000008584,ENSGALG00000009915,ENSGALG00000015528,ENSGALG00000034347,ENSGALG00000039755,ENSGALG00000009905,ENSGALG00000043034,…
GO:0000165	MAPK cascade	biological_process	0.094222	1	104	2938	485	14870	ENSGALG00000031094,ENSGALG00000012124,ENSGALG00000038241,ENSGALG00000000055,ENSGALG00000026293,ENSGALG00000025876,ENSGALG00000012178,ENSGALG00000033129,ENSGALG00000007650,ENSGALG00000042838,ENSGALG00000003103,ENSGALG00000003578,ENSGALG00000040672,ENSGALG00000040224,ENSGALG00000024466,ENSGALG00000010949,ENSGALG00000006707,ENSGALG00000054976,ENSGALG00000011419,ENSGALG00000035419,ENSGALG00000011104,…
GO:0032471	negative regulation of endoplasmic reticulum calcium ion concentration	biological_process	0.094475	1	3	2938	6	14870	ENSGALG00000009932,ENSGALG00000031493,ENSGALG00000006775
GO:0010623	developmental programmed cell death	biological_process	0.094702	1	8	2938	25	14870	ENSGALG00000033090,ENSGALG00000042469,ENSGALG00000005688,ENSGALG00000016199,ENSGALG00000031493,ENSGALG00000051135,ENSGALG00000001366,ENSGALG00000002375
GO:0006418	tRNA aminoacylation for protein translation	biological_process	0.094791	1	12	2938	41	14870	ENSGALG00000001965,ENSGALG00000029980,ENSGALG00000000907,ENSGALG00000003563,ENSGALG00000035080,ENSGALG00000036976,ENSGALG00000012355,ENSGALG00000039315,ENSGALG00000026809,ENSGALG00000009598,ENSGALG00000029346,ENSGALG00000006122
GO:0000050	urea cycle	biological_process	0.094815	1	2	2938	3	14870	ENSGALG00000023689,ENSGALG00000016254
GO:0040017	positive regulation of locomotion	biological_process	0.094855	1	67	2938	309	14870	ENSGALG00000007615,ENSGALG00000009574,ENSGALG00000039322,ENSGALG00000012456,ENSGALG00000008302,ENSGALG00000037301,ENSGALG00000010949,ENSGALG00000036114,ENSGALG00000012974,ENSGALG00000003578,ENSGALG00000008297,ENSGALG00000040087,ENSGALG00000012799,ENSGALG00000012178,ENSGALG00000032634,ENSGALG00000000379,ENSGALG00000002294,ENSGALG00000006751,ENSGALG00000032746,ENSGALG00000006563,ENSGALG00000032199,…
GO:0051648	vesicle localization	biological_process	0.094924	1	40	2938	180	14870	ENSGALG00000005412,ENSGALG00000032598,ENSGALG00000026780,ENSGALG00000004165,ENSGALG00000028749,ENSGALG00000035156,ENSGALG00000041722,ENSGALG00000034747,ENSGALG00000040741,ENSGALG00000040003,ENSGALG00000007615,ENSGALG00000004215,ENSGALG00000004852,ENSGALG00000023703,ENSGALG00000010878,ENSGALG00000000518,ENSGALG00000026446,ENSGALG00000012865,ENSGALG00000001682,ENSGALG00000010939,ENSGALG00000003174,…
GO:0090129	positive regulation of synapse maturation	biological_process	0.094928	1	3	2938	7	14870	ENSGALG00000008281,ENSGALG00000008625,ENSGALG00000009971
GO:0004402	histone acetyltransferase activity	molecular_function	0.095077	1	12	2938	43	14870	ENSGALG00000032173,ENSGALG00000007762,ENSGALG00000006688,ENSGALG00000002013,ENSGALG00000003369,ENSGALG00000011278,ENSGALG00000009352,ENSGALG00000016624,ENSGALG00000038219,ENSGALG00000000603,ENSGALG00000033529,ENSGALG00000000991
GO:1901264	carbohydrate derivative transport	biological_process	0.095175	1	12	2938	40	14870	ENSGALG00000008405,ENSGALG00000010497,ENSGALG00000010182,ENSGALG00000008675,ENSGALG00000020939,ENSGALG00000002621,ENSGALG00000007467,ENSGALG00000030863,ENSGALG00000005095,ENSGALG00000001938,ENSGALG00000003879,ENSGALG00000008438
GO:1990182	exosomal secretion	biological_process	0.095176	1	5	2938	13	14870	ENSGALG00000016480,ENSGALG00000003932,ENSGALG00000003774,ENSGALG00000012879,ENSGALG00000007615
GO:0006213	pyrimidine nucleoside metabolic process	biological_process	0.095313	1	9	2938	27	14870	ENSGALG00000042967,ENSGALG00000000802,ENSGALG00000007191,ENSGALG00000007382,ENSGALG00000003510,ENSGALG00000003226,ENSGALG00000015230,ENSGALG00000038044,ENSGALG00000003732
GO:0043409	negative regulation of MAPK cascade	biological_process	0.095414	1	25	2938	99	14870	ENSGALG00000016779,ENSGALG00000029980,ENSGALG00000026293,ENSGALG00000021656,ENSGALG00000003113,ENSGALG00000014638,ENSGALG00000008351,ENSGALG00000032618,ENSGALG00000016421,ENSGALG00000012023,ENSGALG00000036452,ENSGALG00000007650,ENSGALG00000003473,ENSGALG00000002634,ENSGALG00000015443,ENSGALG00000011419,ENSGALG00000008073,ENSGALG00000042744,ENSGALG00000002138,ENSGALG00000001633,ENSGALG00000037784,…
GO:0048146	positive regulation of fibroblast proliferation	biological_process	0.095485	1	9	2938	30	14870	ENSGALG00000003770,ENSGALG00000000379,ENSGALG00000001245,ENSGALG00000003578,ENSGALG00000039322,ENSGALG00000038143,ENSGALG00000009476,ENSGALG00000012178,ENSGALG00000003642
GO:0021534	cell proliferation in hindbrain	biological_process	0.095567	1	5	2938	13	14870	ENSGALG00000042422,ENSGALG00000013342,ENSGALG00000036114,ENSGALG00000005409,ENSGALG00000000607
GO:0021924	cell proliferation in external granule layer	biological_process	0.095567	1	5	2938	13	14870	ENSGALG00000042422,ENSGALG00000036114,ENSGALG00000013342,ENSGALG00000000607,ENSGALG00000005409
GO:0021930	cerebellar granule cell precursor proliferation	biological_process	0.095567	1	5	2938	13	14870	ENSGALG00000042422,ENSGALG00000013342,ENSGALG00000036114,ENSGALG00000005409,ENSGALG00000000607
GO:0090522	vesicle tethering involved in exocytosis	biological_process	0.095579	1	1	2938	1	14870	ENSGALG00000008477
GO:0048207	vesicle targeting, rough ER to cis-Golgi	biological_process	0.095593	1	4	2938	9	14870	ENSGALG00000004424,ENSGALG00000040519,ENSGALG00000004431,ENSGALG00000000518
GO:0048208	COPII vesicle coating	biological_process	0.095593	1	4	2938	9	14870	ENSGALG00000004431,ENSGALG00000000518,ENSGALG00000040519,ENSGALG00000004424
GO:0009303	rRNA transcription	biological_process	0.095612	1	6	2938	17	14870	ENSGALG00000005535,ENSGALG00000032329,ENSGALG00000003261,ENSGALG00000032273,ENSGALG00000007286,ENSGALG00000039315
GO:0021936	regulation of cerebellar granule cell precursor proliferation	biological_process	0.095643	1	4	2938	9	14870	ENSGALG00000042422,ENSGALG00000036114,ENSGALG00000000607,ENSGALG00000005409
GO:0002934	desmosome organization	biological_process	0.095718	1	3	2938	7	14870	ENSGALG00000025950,ENSGALG00000039196,ENSGALG00000015142
GO:0051400	BH domain binding	molecular_function	0.095835	1	2	2938	3	14870	ENSGALG00000006211,ENSGALG00000044383
GO:0051434	BH3 domain binding	molecular_function	0.095835	1	2	2938	3	14870	ENSGALG00000044383,ENSGALG00000006211
GO:0030689	Noc complex	cellular_component	0.095929	1	2	2938	3	14870	ENSGALG00000015649,ENSGALG00000002222
GO:0000295	adenine nucleotide transmembrane transporter activity	molecular_function	0.096014	1	4	2938	9	14870	ENSGALG00000002621,ENSGALG00000001938,ENSGALG00000008675,ENSGALG00000005095
GO:0005346	purine ribonucleotide transmembrane transporter activity	molecular_function	0.096014	1	4	2938	9	14870	ENSGALG00000005095,ENSGALG00000002621,ENSGALG00000001938,ENSGALG00000008675
GO:0015216	purine nucleotide transmembrane transporter activity	molecular_function	0.096014	1	4	2938	9	14870	ENSGALG00000008675,ENSGALG00000001938,ENSGALG00000002621,ENSGALG00000005095
GO:2000630	positive regulation of miRNA metabolic process	biological_process	0.096054	1	2	2938	3	14870	ENSGALG00000043545,ENSGALG00000039409
GO:0015740	C4-dicarboxylate transport	biological_process	0.09617	1	5	2938	14	14870	ENSGALG00000009545,ENSGALG00000020805,ENSGALG00000032336,ENSGALG00000039335,ENSGALG00000037556
GO:0030854	positive regulation of granulocyte differentiation	biological_process	0.096309	1	3	2938	6	14870	ENSGALG00000008206,ENSGALG00000039865,ENSGALG00000039682
GO:0006473	protein acetylation	biological_process	0.096365	1	33	2938	137	14870	ENSGALG00000007762,ENSGALG00000012587,ENSGALG00000003786,ENSGALG00000006688,ENSGALG00000002336,ENSGALG00000007636,ENSGALG00000003369,ENSGALG00000011278,ENSGALG00000004999,ENSGALG00000038219,ENSGALG00000016624,ENSGALG00000001955,ENSGALG00000006818,ENSGALG00000001021,ENSGALG00000000991,ENSGALG00000030739,ENSGALG00000005531,ENSGALG00000005452,ENSGALG00000007723,ENSGALG00000010096,ENSGALG00000002013,…
GO:0035458	cellular response to interferon-beta	biological_process	0.09652	1	4	2938	9	14870	ENSGALG00000030931,ENSGALG00000043545,ENSGALG00000042994,ENSGALG00000007651
GO:0006895	Golgi to endosome transport	biological_process	0.096578	1	4	2938	10	14870	ENSGALG00000005637,ENSGALG00000003929,ENSGALG00000033572,ENSGALG00000004215
GO:0045926	negative regulation of growth	biological_process	0.096726	1	35	2938	148	14870	ENSGALG00000027506,ENSGALG00000002922,ENSGALG00000001826,ENSGALG00000004582,ENSGALG00000000122,ENSGALG00000001079,ENSGALG00000007382,ENSGALG00000003473,ENSGALG00000005757,ENSGALG00000006519,ENSGALG00000004285,ENSGALG00000012620,ENSGALG00000002138,ENSGALG00000043545,ENSGALG00000008297,ENSGALG00000042761,ENSGALG00000001412,ENSGALG00000004048,ENSGALG00000011686,ENSGALG00000000785,ENSGALG00000011347,…
GO:0061629	RNA polymerase II sequence-specific DNA binding transcription factor binding	molecular_function	0.096778	1	2	2938	3	14870	ENSGALG00000001021,ENSGALG00000032029
GO:0022010	central nervous system myelination	biological_process	0.096789	1	5	2938	13	14870	ENSGALG00000000112,ENSGALG00000000653,ENSGALG00000003123,ENSGALG00000009147,ENSGALG00000039474
GO:0032291	axon ensheathment in central nervous system	biological_process	0.096789	1	5	2938	13	14870	ENSGALG00000009147,ENSGALG00000039474,ENSGALG00000000112,ENSGALG00000000653,ENSGALG00000003123
GO:0048278	vesicle docking	biological_process	0.09689	1	11	2938	41	14870	ENSGALG00000041722,ENSGALG00000006763,ENSGALG00000040003,ENSGALG00000039168,ENSGALG00000003880,ENSGALG00000032986,ENSGALG00000008477,ENSGALG00000013462,ENSGALG00000013899,ENSGALG00000010878,ENSGALG00000035153
GO:0003284	septum primum development	biological_process	0.097068	1	2	2938	3	14870	ENSGALG00000037301,ENSGALG00000039452
GO:0060337	type I interferon signaling pathway	biological_process	0.097091	1	7	2938	20	14870	ENSGALG00000024391,ENSGALG00000048930,ENSGALG00000010175,ENSGALG00000013356,ENSGALG00000007651,ENSGALG00000042761,ENSGALG00000004243
GO:0071357	cellular response to type I interferon	biological_process	0.097091	1	7	2938	20	14870	ENSGALG00000013356,ENSGALG00000007651,ENSGALG00000024391,ENSGALG00000048930,ENSGALG00000010175,ENSGALG00000042761,ENSGALG00000004243
GO:0044802	single-organism membrane organization	biological_process	0.097112	1	125	2938	592	14870	ENSGALG00000040741,ENSGALG00000041722,ENSGALG00000007615,ENSGALG00000040003,ENSGALG00000008302,ENSGALG00000011506,ENSGALG00000007476,ENSGALG00000003880,ENSGALG00000004165,ENSGALG00000012620,ENSGALG00000005412,ENSGALG00000000653,ENSGALG00000006707,ENSGALG00000002095,ENSGALG00000028683,ENSGALG00000003770,ENSGALG00000001446,ENSGALG00000004257,ENSGALG00000026446,ENSGALG00000007650,ENSGALG00000001238,…
GO:0007267	cell-cell signaling	biological_process	0.097287	1	133	2938	642	14870	ENSGALG00000007244,ENSGALG00000042422,ENSGALG00000008313,ENSGALG00000013598,ENSGALG00000015967,ENSGALG00000002556,ENSGALG00000029940,ENSGALG00000000740,ENSGALG00000008477,ENSGALG00000037148,ENSGALG00000003369,ENSGALG00000032287,ENSGALG00000010939,ENSGALG00000003174,ENSGALG00000001900,ENSGALG00000005553,ENSGALG00000037841,ENSGALG00000008411,ENSGALG00000034109,ENSGALG00000034735,ENSGALG00000016661,…
GO:0060379	cardiac muscle cell myoblast differentiation	biological_process	0.097342	1	4	2938	10	14870	ENSGALG00000001021,ENSGALG00000014365,ENSGALG00000032029,ENSGALG00000002375
GO:0030099	myeloid cell differentiation	biological_process	0.097343	1	52	2938	228	14870	ENSGALG00000004696,ENSGALG00000035386,ENSGALG00000026590,ENSGALG00000000769,ENSGALG00000039682,ENSGALG00000030932,ENSGALG00000003770,ENSGALG00000037935,ENSGALG00000034042,ENSGALG00000039228,ENSGALG00000008206,ENSGALG00000025907,ENSGALG00000033854,ENSGALG00000033993,ENSGALG00000008302,ENSGALG00000001182,ENSGALG00000033404,ENSGALG00000002922,ENSGALG00000040017,ENSGALG00000030907,ENSGALG00000045642,…
GO:0016054	organic acid catabolic process	biological_process	0.097412	1	33	2938	132	14870	ENSGALG00000010417,ENSGALG00000033807,ENSGALG00000002588,ENSGALG00000040594,ENSGALG00000012312,ENSGALG00000037603,ENSGALG00000010432,ENSGALG00000020943,ENSGALG00000013878,ENSGALG00000002925,ENSGALG00000007832,ENSGALG00000003601,ENSGALG00000027822,ENSGALG00000016254,ENSGALG00000007636,ENSGALG00000000893,ENSGALG00000005554,ENSGALG00000002187,ENSGALG00000042184,ENSGALG00000008663,ENSGALG00000007503,…
GO:0046395	carboxylic acid catabolic process	biological_process	0.097412	1	33	2938	132	14870	ENSGALG00000006842,ENSGALG00000015378,ENSGALG00000008663,ENSGALG00000007503,ENSGALG00000042184,ENSGALG00000002187,ENSGALG00000002321,ENSGALG00000050508,ENSGALG00000000081,ENSGALG00000016536,ENSGALG00000033207,ENSGALG00000034917,ENSGALG00000011659,ENSGALG00000008525,ENSGALG00000003942,ENSGALG00000006134,ENSGALG00000020943,ENSGALG00000002925,ENSGALG00000013878,ENSGALG00000010432,ENSGALG00000002588,…
GO:0008024	positive transcription elongation factor complex b	cellular_component	0.097474	1	3	2938	6	14870	ENSGALG00000047646,ENSGALG00000035576,ENSGALG00000012207
GO:0043084	penile erection	biological_process	0.097478	1	2	2938	3	14870	ENSGALG00000012444,ENSGALG00000013604
GO:0036315	cellular response to sterol	biological_process	0.097614	1	4	2938	10	14870	ENSGALG00000012620,ENSGALG00000033941,ENSGALG00000006494,ENSGALG00000036114
GO:0034472	snRNA 3'-end processing	biological_process	0.097661	1	5	2938	13	14870	ENSGALG00000017048,ENSGALG00000010228,ENSGALG00000002426,ENSGALG00000009843,ENSGALG00000035604
GO:0004550	nucleoside diphosphate kinase activity	molecular_function	0.097903	1	6	2938	16	14870	ENSGALG00000038044,ENSGALG00000015230,ENSGALG00000011035,ENSGALG00000029150,ENSGALG00000006305,ENSGALG00000011093
GO:0048306	calcium-dependent protein binding	molecular_function	0.097945	1	11	2938	37	14870	ENSGALG00000015018,ENSGALG00000004357,ENSGALG00000001459,ENSGALG00000040606,ENSGALG00000003770,ENSGALG00000043130,ENSGALG00000006217,ENSGALG00000040519,ENSGALG00000034251,ENSGALG00000004555,ENSGALG00000007116
GO:0008168	methyltransferase activity	molecular_function	0.09796	1	39	2938	158	14870	ENSGALG00000040182,ENSGALG00000002247,ENSGALG00000010360,ENSGALG00000033678,ENSGALG00000032549,ENSGALG00000014638,ENSGALG00000015486,ENSGALG00000047535,ENSGALG00000021364,ENSGALG00000012377,ENSGALG00000014264,ENSGALG00000023547,ENSGALG00000031839,ENSGALG00000004324,ENSGALG00000006818,ENSGALG00000017611,ENSGALG00000037807,ENSGALG00000003299,ENSGALG00000009365,ENSGALG00000002253,ENSGALG00000013889,…
GO:0001778	plasma membrane repair	biological_process	0.09802	1	3	2938	6	14870	ENSGALG00000001183,ENSGALG00000008351,ENSGALG00000043092
GO:0035631	CD40 receptor complex	cellular_component	0.098036	1	3	2938	6	14870	ENSGALG00000042838,ENSGALG00000009864,ENSGALG00000030931
GO:0033280	response to vitamin D	biological_process	0.098289	1	4	2938	9	14870	ENSGALG00000033090,ENSGALG00000010926,ENSGALG00000003473,ENSGALG00000038902
GO:0019206	nucleoside kinase activity	molecular_function	0.09833	1	4	2938	9	14870	ENSGALG00000003510,ENSGALG00000005057,ENSGALG00000007191,ENSGALG00000003732
GO:0001882	nucleoside binding	molecular_function	0.098394	1	292	2938	1435	14870	ENSGALG00000015004,ENSGALG00000029980,ENSGALG00000000433,ENSGALG00000045514,ENSGALG00000000988,ENSGALG00000020534,ENSGALG00000003774,ENSGALG00000001688,ENSGALG00000041700,ENSGALG00000000674,ENSGALG00000002336,ENSGALG00000034855,ENSGALG00000000747,ENSGALG00000003732,ENSGALG00000049689,ENSGALG00000036976,ENSGALG00000007512,ENSGALG00000000769,ENSGALG00000037136,ENSGALG00000036894,ENSGALG00000032404,…
GO:0019369	arachidonic acid metabolic process	biological_process	0.098584	1	4	2938	9	14870	ENSGALG00000025822,ENSGALG00000047199,ENSGALG00000001314,ENSGALG00000007119
GO:0032502	developmental process	biological_process	0.098629	1	712	2938	3600	14870	ENSGALG00000001366,ENSGALG00000040561,ENSGALG00000006856,ENSGALG00000032029,ENSGALG00000041124,ENSGALG00000042741,ENSGALG00000012444,ENSGALG00000020359,ENSGALG00000004249,ENSGALG00000026214,ENSGALG00000004123,ENSGALG00000031010,ENSGALG00000033885,ENSGALG00000040297,ENSGALG00000020726,ENSGALG00000022622,ENSGALG00000026970,ENSGALG00000038915,ENSGALG00000040418,ENSGALG00000030407,ENSGALG00000020262,…
GO:0021872	forebrain generation of neurons	biological_process	0.098695	1	14	2938	52	14870	ENSGALG00000036378,ENSGALG00000030353,ENSGALG00000039786,ENSGALG00000009300,ENSGALG00000041592,ENSGALG00000040606,ENSGALG00000009129,ENSGALG00000000653,ENSGALG00000003126,ENSGALG00000014155,ENSGALG00000037082,ENSGALG00000013342,ENSGALG00000026744,ENSGALG00000007794
GO:0051171	regulation of nitrogen compound metabolic process	biological_process	0.098715	1	521	2938	2555	14870	ENSGALG00000003267,ENSGALG00000023338,ENSGALG00000012379,ENSGALG00000040453,ENSGALG00000054117,ENSGALG00000034251,ENSGALG00000002886,ENSGALG00000000209,ENSGALG00000008349,ENSGALG00000026019,ENSGALG00000007244,ENSGALG00000042422,ENSGALG00000027144,ENSGALG00000012529,ENSGALG00000007919,ENSGALG00000026298,ENSGALG00000004152,ENSGALG00000030907,ENSGALG00000003282,ENSGALG00000050314,ENSGALG00000038902,…
GO:2000861	regulation of estrogen secretion	biological_process	0.09873	1	2	2938	3	14870	ENSGALG00000038948,ENSGALG00000010926
GO:2000864	regulation of estradiol secretion	biological_process	0.09873	1	2	2938	3	14870	ENSGALG00000010926,ENSGALG00000038948
GO:0004812	aminoacyl-tRNA ligase activity	molecular_function	0.09875	1	12	2938	41	14870	ENSGALG00000012355,ENSGALG00000036976,ENSGALG00000035080,ENSGALG00000003563,ENSGALG00000000907,ENSGALG00000029980,ENSGALG00000001965,ENSGALG00000006122,ENSGALG00000029346,ENSGALG00000009598,ENSGALG00000026809,ENSGALG00000039315
GO:0016875	ligase activity, forming carbon-oxygen bonds	molecular_function	0.09875	1	12	2938	41	14870	ENSGALG00000009598,ENSGALG00000029346,ENSGALG00000006122,ENSGALG00000039315,ENSGALG00000026809,ENSGALG00000035080,ENSGALG00000003563,ENSGALG00000012355,ENSGALG00000036976,ENSGALG00000001965,ENSGALG00000029980,ENSGALG00000000907
GO:0016876	ligase activity, forming aminoacyl-tRNA and related compounds	molecular_function	0.09875	1	12	2938	41	14870	ENSGALG00000039315,ENSGALG00000026809,ENSGALG00000009598,ENSGALG00000006122,ENSGALG00000029346,ENSGALG00000029980,ENSGALG00000001965,ENSGALG00000000907,ENSGALG00000036976,ENSGALG00000012355,ENSGALG00000003563,ENSGALG00000035080
GO:0043230	extracellular organelle	cellular_component	0.098948	1	19	2938	70	14870	ENSGALG00000016199,ENSGALG00000031408,ENSGALG00000041533,ENSGALG00000007615,ENSGALG00000028749,ENSGALG00000017242,ENSGALG00000003578,ENSGALG00000036218,ENSGALG00000000498,ENSGALG00000003933,ENSGALG00000008475,ENSGALG00000007645,ENSGALG00000003770,ENSGALG00000021362,ENSGALG00000032610,ENSGALG00000033683,ENSGALG00000042482,ENSGALG00000002028,ENSGALG00000027501
GO:1900736	regulation of phospholipase C-activating G-protein coupled receptor signaling pathway	biological_process	0.099048	1	2	2938	3	14870	ENSGALG00000040959,ENSGALG00000012934
GO:0042447	hormone catabolic process	biological_process	0.099139	1	3	2938	6	14870	ENSGALG00000031343,ENSGALG00000000498,ENSGALG00000010926
GO:0072298	regulation of metanephric glomerulus development	biological_process	0.099237	1	2	2938	3	14870	ENSGALG00000005936,ENSGALG00000005554
GO:0072300	positive regulation of metanephric glomerulus development	biological_process	0.099237	1	2	2938	3	14870	ENSGALG00000005554,ENSGALG00000005936
GO:0031624	ubiquitin conjugating enzyme binding	molecular_function	0.099282	1	7	2938	23	14870	ENSGALG00000017181,ENSGALG00000029282,ENSGALG00000026849,ENSGALG00000008807,ENSGALG00000012584,ENSGALG00000016514,ENSGALG00000043085
GO:0046600	negative regulation of centriole replication	biological_process	0.099339	1	3	2938	6	14870	ENSGALG00000011278,ENSGALG00000003369,ENSGALG00000009905
GO:0015093	ferrous iron transmembrane transporter activity	molecular_function	0.099405	1	2	2938	3	14870	ENSGALG00000041533,ENSGALG00000033989
GO:0019838	growth factor binding	molecular_function	0.099488	1	25	2938	102	14870	ENSGALG00000033572,ENSGALG00000028543,ENSGALG00000012444,ENSGALG00000039786,ENSGALG00000030115,ENSGALG00000034756,ENSGALG00000008341,ENSGALG00000019019,ENSGALG00000013569,ENSGALG00000033510,ENSGALG00000014501,ENSGALG00000037301,ENSGALG00000002138,ENSGALG00000031529,ENSGALG00000040672,ENSGALG00000030407,ENSGALG00000039775,ENSGALG00000039865,ENSGALG00000037332,ENSGALG00000052629,ENSGALG00000003642,…
GO:0033106	cis-Golgi network membrane	cellular_component	0.099863	1	2	2938	3	14870	ENSGALG00000005772,ENSGALG00000002284
GO:0001658	branching involved in ureteric bud morphogenesis	biological_process	0.10003	1	12	2938	42	14870	ENSGALG00000005689,ENSGALG00000012620,ENSGALG00000005409,ENSGALG00000005936,ENSGALG00000029024,ENSGALG00000036114,ENSGALG00000011358,ENSGALG00000053640,ENSGALG00000031642,ENSGALG00000043033,ENSGALG00000040021,ENSGALG00000003429
GO:0033093	Weibel-Palade body	cellular_component	0.10007	1	2	2938	3	14870	ENSGALG00000002234,ENSGALG00000031343
GO:0002376	immune system process	biological_process	0.10029	1	259	2938	1236	14870	ENSGALG00000045534,ENSGALG00000033301,ENSGALG00000029367,ENSGALG00000013624,ENSGALG00000030270,ENSGALG00000031493,ENSGALG00000004236,ENSGALG00000002523,ENSGALG00000002554,ENSGALG00000004243,ENSGALG00000033854,ENSGALG00000011646,ENSGALG00000034042,ENSGALG00000030932,ENSGALG00000008656,ENSGALG00000012865,ENSGALG00000034975,ENSGALG00000006612,ENSGALG00000043372,ENSGALG00000002234,ENSGALG00000019847,…
GO:0021537	telencephalon development	biological_process	0.10044	1	37	2938	167	14870	ENSGALG00000045469,ENSGALG00000001183,ENSGALG00000003369,ENSGALG00000008073,ENSGALG00000042739,ENSGALG00000032029,ENSGALG00000014155,ENSGALG00000007832,ENSGALG00000014555,ENSGALG00000008898,ENSGALG00000041861,ENSGALG00000032590,ENSGALG00000007794,ENSGALG00000003126,ENSGALG00000005409,ENSGALG00000037939,ENSGALG00000009129,ENSGALG00000041204,ENSGALG00000009300,ENSGALG00000036114,ENSGALG00000035419,…
GO:0046031	ADP metabolic process	biological_process	0.10054	1	15	2938	54	14870	ENSGALG00000003267,ENSGALG00000001245,ENSGALG00000025907,ENSGALG00000033993,ENSGALG00000014526,ENSGALG00000034855,ENSGALG00000001992,ENSGALG00000014528,ENSGALG00000003597,ENSGALG00000034960,ENSGALG00000002377,ENSGALG00000009254,ENSGALG00000029150,ENSGALG00000006543,ENSGALG00000026077
GO:0048408	epidermal growth factor binding	molecular_function	0.10057	1	2	2938	3	14870	ENSGALG00000039775,ENSGALG00000013569
GO:0070831	basement membrane assembly	biological_process	0.10065	1	4	2938	11	14870	ENSGALG00000011645,ENSGALG00000037784,ENSGALG00000024449,ENSGALG00000006802
GO:1903543	positive regulation of exosomal secretion	biological_process	0.10081	1	4	2938	9	14870	ENSGALG00000016480,ENSGALG00000003932,ENSGALG00000003774,ENSGALG00000012879
GO:0033572	transferrin transport	biological_process	0.10102	1	2	2938	3	14870	ENSGALG00000042357,ENSGALG00000040741
GO:0016573	histone acetylation	biological_process	0.10111	1	26	2938	107	14870	ENSGALG00000006688,ENSGALG00000002336,ENSGALG00000002013,ENSGALG00000003786,ENSGALG00000010096,ENSGALG00000007762,ENSGALG00000005531,ENSGALG00000005452,ENSGALG00000004999,ENSGALG00000038219,ENSGALG00000000603,ENSGALG00000011278,ENSGALG00000003369,ENSGALG00000009352,ENSGALG00000008146,ENSGALG00000000776,ENSGALG00000002222,ENSGALG00000041433,ENSGALG00000032173,ENSGALG00000030739,ENSGALG00000000991,…
GO:0018393	internal peptidyl-lysine acetylation	biological_process	0.10111	1	26	2938	107	14870	ENSGALG00000000776,ENSGALG00000002222,ENSGALG00000041433,ENSGALG00000032173,ENSGALG00000030739,ENSGALG00000000991,ENSGALG00000033529,ENSGALG00000001021,ENSGALG00000006968,ENSGALG00000006818,ENSGALG00000016624,ENSGALG00000006688,ENSGALG00000002336,ENSGALG00000002013,ENSGALG00000003786,ENSGALG00000010096,ENSGALG00000007762,ENSGALG00000005452,ENSGALG00000005531,ENSGALG00000004999,ENSGALG00000038219,…
GO:0044088	regulation of vacuole organization	biological_process	0.1012	1	9	2938	30	14870	ENSGALG00000002131,ENSGALG00000008051,ENSGALG00000007456,ENSGALG00000001864,ENSGALG00000002095,ENSGALG00000042214,ENSGALG00000024082,ENSGALG00000003770,ENSGALG00000015546
GO:0072520	seminiferous tubule development	biological_process	0.10126	1	4	2938	10	14870	ENSGALG00000006201,ENSGALG00000010659,ENSGALG00000037939,ENSGALG00000030879
GO:2000325	regulation of ligand-dependent nuclear receptor transcription coactivator activity	biological_process	0.10132	1	2	2938	3	14870	ENSGALG00000042739,ENSGALG00000011402
GO:2000327	positive regulation of ligand-dependent nuclear receptor transcription coactivator activity	biological_process	0.10132	1	2	2938	3	14870	ENSGALG00000042739,ENSGALG00000011402
GO:0061614	pri-miRNA transcription from RNA polymerase II promoter	biological_process	0.10134	1	10	2938	35	14870	ENSGALG00000035701,ENSGALG00000012178,ENSGALG00000005441,ENSGALG00000032029,ENSGALG00000002588,ENSGALG00000039409,ENSGALG00000001143,ENSGALG00000054286,ENSGALG00000041687,ENSGALG00000003267
GO:0097011	cellular response to granulocyte macrophage colony-stimulating factor stimulus	biological_process	0.10137	1	3	2938	6	14870	ENSGALG00000027630,ENSGALG00000039022,ENSGALG00000033129
GO:0097012	response to granulocyte macrophage colony-stimulating factor	biological_process	0.10137	1	3	2938	6	14870	ENSGALG00000033129,ENSGALG00000039022,ENSGALG00000027630
GO:0071305	cellular response to vitamin D	biological_process	0.10138	1	3	2938	6	14870	ENSGALG00000038902,ENSGALG00000003473,ENSGALG00000033090
GO:0044154	histone H3-K14 acetylation	biological_process	0.10153	1	3	2938	6	14870	ENSGALG00000003369,ENSGALG00000006818,ENSGALG00000002013
GO:0033558	protein deacetylase activity	molecular_function	0.10166	1	8	2938	25	14870	ENSGALG00000001108,ENSGALG00000012692,ENSGALG00000002634,ENSGALG00000007286,ENSGALG00000039710,ENSGALG00000001728,ENSGALG00000007244,ENSGALG00000001245
GO:0048663	neuron fate commitment	biological_process	0.10169	1	16	2938	57	14870	ENSGALG00000037082,ENSGALG00000031010,ENSGALG00000042241,ENSGALG00000014365,ENSGALG00000002375,ENSGALG00000041592,ENSGALG00000026698,ENSGALG00000043033,ENSGALG00000036378,ENSGALG00000027144,ENSGALG00000030353,ENSGALG00000041154,ENSGALG00000032713,ENSGALG00000036869,ENSGALG00000029393,ENSGALG00000011347
GO:0006103	2-oxoglutarate metabolic process	biological_process	0.10187	1	4	2938	9	14870	ENSGALG00000002321,ENSGALG00000000893,ENSGALG00000009655,ENSGALG00000014789
GO:0044801	single-organism membrane fusion	biological_process	0.10202	1	25	2938	100	14870	ENSGALG00000042214,ENSGALG00000007476,ENSGALG00000034328,ENSGALG00000016795,ENSGALG00000040003,ENSGALG00000041722,ENSGALG00000031493,ENSGALG00000013210,ENSGALG00000013462,ENSGALG00000006704,ENSGALG00000033705,ENSGALG00000003880,ENSGALG00000005412,ENSGALG00000004326,ENSGALG00000042761,ENSGALG00000001174,ENSGALG00000024082,ENSGALG00000016844,ENSGALG00000026446,ENSGALG00000000769,ENSGALG00000055010,…
GO:0009185	ribonucleoside diphosphate metabolic process	biological_process	0.10203	1	16	2938	58	14870	ENSGALG00000002377,ENSGALG00000009254,ENSGALG00000034855,ENSGALG00000005336,ENSGALG00000014528,ENSGALG00000001992,ENSGALG00000014526,ENSGALG00000003267,ENSGALG00000033993,ENSGALG00000025907,ENSGALG00000026077,ENSGALG00000006543,ENSGALG00000029150,ENSGALG00000034960,ENSGALG00000003597,ENSGALG00000001245
GO:0005384	manganese ion transmembrane transporter activity	molecular_function	0.10206	1	2	2938	3	14870	ENSGALG00000005631,ENSGALG00000041533
GO:0014891	striated muscle atrophy	biological_process	0.10228	1	2	2938	3	14870	ENSGALG00000000172,ENSGALG00000001446
GO:0042748	circadian sleep/wake cycle, non-REM sleep	biological_process	0.10229	1	2	2938	3	14870	ENSGALG00000008411,ENSGALG00000000442
GO:0008081	phosphoric diester hydrolase activity	molecular_function	0.10229	1	18	2938	74	14870	ENSGALG00000003675,ENSGALG00000003345,ENSGALG00000000737,ENSGALG00000032746,ENSGALG00000014727,ENSGALG00000006035,ENSGALG00000034967,ENSGALG00000026687,ENSGALG00000050456,ENSGALG00000005842,ENSGALG00000039022,ENSGALG00000003457,ENSGALG00000013637,ENSGALG00000025735,ENSGALG00000000690,ENSGALG00000011094,ENSGALG00000037029,ENSGALG00000013941
GO:0021551	central nervous system morphogenesis	biological_process	0.1023	1	1	2938	1	14870	ENSGALG00000003126
GO:0006491	N-glycan processing	biological_process	0.10241	1	4	2938	11	14870	ENSGALG00000033790,ENSGALG00000041564,ENSGALG00000037375,ENSGALG00000048565
GO:2001187	positive regulation of CD8-positive, alpha-beta T cell activation	biological_process	0.10244	1	2	2938	3	14870	ENSGALG00000021656,ENSGALG00000035386
GO:0051182	coenzyme transport	biological_process	0.10247	1	3	2938	6	14870	ENSGALG00000002621,ENSGALG00000040541,ENSGALG00000007467
GO:2000008	regulation of protein localization to cell surface	biological_process	0.10255	1	7	2938	23	14870	ENSGALG00000003126,ENSGALG00000012974,ENSGALG00000010175,ENSGALG00000033110,ENSGALG00000005637,ENSGALG00000015441,ENSGALG00000004165
GO:0019207	kinase regulator activity	molecular_function	0.10291	1	35	2938	143	14870	ENSGALG00000028318,ENSGALG00000024082,ENSGALG00000026137,ENSGALG00000021362,ENSGALG00000016624,ENSGALG00000011724,ENSGALG00000029980,ENSGALG00000002028,ENSGALG00000003485,ENSGALG00000042351,ENSGALG00000010175,ENSGALG00000003675,ENSGALG00000011278,ENSGALG00000012150,ENSGALG00000012207,ENSGALG00000040755,ENSGALG00000033510,ENSGALG00000008411,ENSGALG00000048930,ENSGALG00000021686,ENSGALG00000053575,…
GO:0010033	response to organic substance	biological_process	0.10296	1	337	2938	1637	14870	ENSGALG00000043433,ENSGALG00000041285,ENSGALG00000053058,ENSGALG00000033705,ENSGALG00000032713,ENSGALG00000016880,ENSGALG00000008519,ENSGALG00000049551,ENSGALG00000006910,ENSGALG00000016477,ENSGALG00000003126,ENSGALG00000026153,ENSGALG00000041353,ENSGALG00000021656,ENSGALG00000002424,ENSGALG00000016507,ENSGALG00000035768,ENSGALG00000006824,ENSGALG00000002908,ENSGALG00000011104,ENSGALG00000053285,…
GO:0071493	cellular response to UV-B	biological_process	0.1035	1	3	2938	6	14870	ENSGALG00000000785,ENSGALG00000002138,ENSGALG00000002771
GO:0008446	GDP-mannose 4,6-dehydratase activity	molecular_function	0.10352	1	1	2938	1	14870	ENSGALG00000033170
GO:0005775	vacuolar lumen	cellular_component	0.10352	1	2	2938	3	14870	ENSGALG00000016917,ENSGALG00000011499
GO:0010975	regulation of neuron projection development	biological_process	0.10354	1	58	2938	283	14870	ENSGALG00000001311,ENSGALG00000039786,ENSGALG00000007615,ENSGALG00000041273,ENSGALG00000001079,ENSGALG00000003712,ENSGALG00000041204,ENSGALG00000007476,ENSGALG00000008302,ENSGALG00000000653,ENSGALG00000007531,ENSGALG00000005134,ENSGALG00000008473,ENSGALG00000034584,ENSGALG00000003473,ENSGALG00000003977,ENSGALG00000004048,ENSGALG00000042761,ENSGALG00000008297,ENSGALG00000001412,ENSGALG00000011242,…
GO:0018193	peptidyl-amino acid modification	biological_process	0.10358	1	167	2938	805	14870	ENSGALG00000034960,ENSGALG00000027983,ENSGALG00000002222,ENSGALG00000034042,ENSGALG00000041433,ENSGALG00000042148,ENSGALG00000006061,ENSGALG00000042761,ENSGALG00000007507,ENSGALG00000004325,ENSGALG00000003657,ENSGALG00000033301,ENSGALG00000003855,ENSGALG00000036965,ENSGALG00000029408,ENSGALG00000005531,ENSGALG00000000603,ENSGALG00000000843,ENSGALG00000023099,ENSGALG00000000122,ENSGALG00000009352,…
GO:0003973	(S)-2-hydroxy-acid oxidase activity	molecular_function	0.10367	1	2	2938	3	14870	ENSGALG00000012282,ENSGALG00000014766
GO:0097644	calcitonin family binding	molecular_function	0.10368	1	2	2938	3	14870	ENSGALG00000003821,ENSGALG00000024449
GO:0045637	regulation of myeloid cell differentiation	biological_process	0.10375	1	28	2938	114	14870	ENSGALG00000007651,ENSGALG00000003473,ENSGALG00000028037,ENSGALG00000040561,ENSGALG00000012444,ENSGALG00000030907,ENSGALG00000033404,ENSGALG00000002922,ENSGALG00000003267,ENSGALG00000008302,ENSGALG00000033854,ENSGALG00000033993,ENSGALG00000005554,ENSGALG00000008206,ENSGALG00000033520,ENSGALG00000039228,ENSGALG00000009476,ENSGALG00000034042,ENSGALG00000037935,ENSGALG00000039682,ENSGALG00000039865,…
GO:0098574	cytoplasmic side of lysosomal membrane	cellular_component	0.10381	1	2	2938	3	14870	ENSGALG00000003217,ENSGALG00000040393
GO:0016050	vesicle organization	biological_process	0.10383	1	39	2938	169	14870	ENSGALG00000006704,ENSGALG00000013462,ENSGALG00000005637,ENSGALG00000013210,ENSGALG00000001773,ENSGALG00000012703,ENSGALG00000016795,ENSGALG00000000950,ENSGALG00000033572,ENSGALG00000006201,ENSGALG00000004431,ENSGALG00000016480,ENSGALG00000035153,ENSGALG00000017553,ENSGALG00000008404,ENSGALG00000015332,ENSGALG00000040519,ENSGALG00000004424,ENSGALG00000004326,ENSGALG00000016844,ENSGALG00000003880,…
GO:0004962	endothelin receptor activity	molecular_function	0.10384	1	2	2938	3	14870	ENSGALG00000007466,ENSGALG00000010013
GO:0030838	positive regulation of actin filament polymerization	biological_process	0.10395	1	17	2938	67	14870	ENSGALG00000012974,ENSGALG00000001446,ENSGALG00000032658,ENSGALG00000001014,ENSGALG00000031511,ENSGALG00000042538,ENSGALG00000034020,ENSGALG00000035386,ENSGALG00000023364,ENSGALG00000011452,ENSGALG00000030907,ENSGALG00000014819,ENSGALG00000020927,ENSGALG00000028721,ENSGALG00000033300,ENSGALG00000006691,ENSGALG00000029528
GO:0002011	morphogenesis of an epithelial sheet	biological_process	0.10396	1	11	2938	40	14870	ENSGALG00000001569,ENSGALG00000003932,ENSGALG00000011645,ENSGALG00000037784,ENSGALG00000021442,ENSGALG00000012799,ENSGALG00000004165,ENSGALG00000002375,ENSGALG00000000949,ENSGALG00000006856,ENSGALG00000032029
GO:0001666	response to hypoxia	biological_process	0.10399	1	29	2938	119	14870	ENSGALG00000031839,ENSGALG00000015937,ENSGALG00000008663,ENSGALG00000001021,ENSGALG00000022557,ENSGALG00000030775,ENSGALG00000002452,ENSGALG00000014365,ENSGALG00000002588,ENSGALG00000000853,ENSGALG00000005365,ENSGALG00000002375,ENSGALG00000035701,ENSGALG00000010013,ENSGALG00000039228,ENSGALG00000016199,ENSGALG00000010129,ENSGALG00000004531,ENSGALG00000006824,ENSGALG00000035768,ENSGALG00000041533,…
GO:0048732	gland development	biological_process	0.10404	1	54	2938	239	14870	ENSGALG00000033090,ENSGALG00000004747,ENSGALG00000003429,ENSGALG00000007114,ENSGALG00000037148,ENSGALG00000007636,ENSGALG00000042055,ENSGALG00000031534,ENSGALG00000048565,ENSGALG00000032029,ENSGALG00000030879,ENSGALG00000032713,ENSGALG00000007324,ENSGALG00000042422,ENSGALG00000043460,ENSGALG00000001080,ENSGALG00000039409,ENSGALG00000051135,ENSGALG00000035701,ENSGALG00000004998,ENSGALG00000002375,…
GO:0070577	lysine-acetylated histone binding	molecular_function	0.10407	1	4	2938	11	14870	ENSGALG00000004542,ENSGALG00000008163,ENSGALG00000000156,ENSGALG00000003786
GO:0070938	contractile ring	cellular_component	0.10417	1	3	2938	7	14870	ENSGALG00000023131,ENSGALG00000043092,ENSGALG00000037784
GO:0014003	oligodendrocyte development	biological_process	0.10424	1	8	2938	25	14870	ENSGALG00000036869,ENSGALG00000009147,ENSGALG00000003123,ENSGALG00000039474,ENSGALG00000000653,ENSGALG00000003259,ENSGALG00000037082,ENSGALG00000000112
GO:0007386	compartment pattern specification	biological_process	0.10428	1	2	2938	3	14870	ENSGALG00000002375,ENSGALG00000038515
GO:0021910	smoothened signaling pathway involved in ventral spinal cord patterning	biological_process	0.10429	1	3	2938	7	14870	ENSGALG00000026983,ENSGALG00000008452,ENSGALG00000036114
GO:0009056	catabolic process	biological_process	0.10439	1	304	2938	1460	14870	ENSGALG00000039409,ENSGALG00000000699,ENSGALG00000013878,ENSGALG00000005160,ENSGALG00000027070,ENSGALG00000006565,ENSGALG00000009365,ENSGALG00000029760,ENSGALG00000031512,ENSGALG00000043573,ENSGALG00000004047,ENSGALG00000039897,ENSGALG00000012879,ENSGALG00000030128,ENSGALG00000006960,ENSGALG00000016514,ENSGALG00000011649,ENSGALG00000009971,ENSGALG00000010926,ENSGALG00000008108,ENSGALG00000037172,…
GO:0009225	nucleotide-sugar metabolic process	biological_process	0.10445	1	8	2938	25	14870	ENSGALG00000033170,ENSGALG00000007326,ENSGALG00000016898,ENSGALG00000015331,ENSGALG00000038599,ENSGALG00000040594,ENSGALG00000010125,ENSGALG00000041993
GO:0019673	GDP-mannose metabolic process	biological_process	0.10448	1	3	2938	6	14870	ENSGALG00000033170,ENSGALG00000038599,ENSGALG00000007326
GO:0097647	amylin receptor signaling pathway	biological_process	0.10451	1	2	2938	3	14870	ENSGALG00000003821,ENSGALG00000024449
GO:0048284	organelle fusion	biological_process	0.10452	1	24	2938	96	14870	ENSGALG00000035153,ENSGALG00000010878,ENSGALG00000016844,ENSGALG00000024082,ENSGALG00000004326,ENSGALG00000042761,ENSGALG00000026446,ENSGALG00000000769,ENSGALG00000015332,ENSGALG00000003770,ENSGALG00000055010,ENSGALG00000013462,ENSGALG00000006704,ENSGALG00000033705,ENSGALG00000005412,ENSGALG00000003880,ENSGALG00000007476,ENSGALG00000042214,ENSGALG00000034328,ENSGALG00000016795,ENSGALG00000040003,…
GO:0014029	neural crest formation	biological_process	0.10455	1	4	2938	9	14870	ENSGALG00000000518,ENSGALG00000040519,ENSGALG00000041124,ENSGALG00000003473
GO:0032700	negative regulation of interleukin-17 production	biological_process	0.10455	1	3	2938	6	14870	ENSGALG00000009574,ENSGALG00000000209,ENSGALG00000035386
GO:0021895	cerebral cortex neuron differentiation	biological_process	0.10456	1	7	2938	20	14870	ENSGALG00000039474,ENSGALG00000007794,ENSGALG00000000653,ENSGALG00000034967,ENSGALG00000041370,ENSGALG00000037082,ENSGALG00000040606
GO:0022616	DNA strand elongation	biological_process	0.10461	1	6	2938	17	14870	ENSGALG00000008538,ENSGALG00000007665,ENSGALG00000004037,ENSGALG00000012915,ENSGALG00000016676,ENSGALG00000002288
GO:0044062	regulation of excretion	biological_process	0.10481	1	3	2938	6	14870	ENSGALG00000007650,ENSGALG00000037148,ENSGALG00000007794
GO:0043502	regulation of muscle adaptation	biological_process	0.10491	1	11	2938	39	14870	ENSGALG00000002375,ENSGALG00000034251,ENSGALG00000003601,ENSGALG00000008351,ENSGALG00000000172,ENSGALG00000042744,ENSGALG00000008349,ENSGALG00000041202,ENSGALG00000050508,ENSGALG00000032287,ENSGALG00000001459
GO:0035494	SNARE complex disassembly	biological_process	0.10493	1	2	2938	3	14870	ENSGALG00000008313,ENSGALG00000034747
GO:0071407	cellular response to organic cyclic compound	biological_process	0.10495	1	56	2938	250	14870	ENSGALG00000003712,ENSGALG00000038902,ENSGALG00000040017,ENSGALG00000015018,ENSGALG00000033404,ENSGALG00000002424,ENSGALG00000012620,ENSGALG00000004285,ENSGALG00000005708,ENSGALG00000000172,ENSGALG00000010357,ENSGALG00000003473,ENSGALG00000036114,ENSGALG00000033129,ENSGALG00000033941,ENSGALG00000042761,ENSGALG00000041202,ENSGALG00000039228,ENSGALG00000032986,ENSGALG00000005631,ENSGALG00000010926,…
GO:0045165	cell fate commitment	biological_process	0.10501	1	47	2938	199	14870	ENSGALG00000002831,ENSGALG00000031010,ENSGALG00000042241,ENSGALG00000003126,ENSGALG00000014365,ENSGALG00000002375,ENSGALG00000031707,ENSGALG00000041592,ENSGALG00000036378,ENSGALG00000043033,ENSGALG00000027144,ENSGALG00000023296,ENSGALG00000043460,ENSGALG00000042469,ENSGALG00000040021,ENSGALG00000030879,ENSGALG00000032713,ENSGALG00000037494,ENSGALG00000029393,ENSGALG00000003267,ENSGALG00000011347,…
GO:2000698	positive regulation of epithelial cell differentiation involved in kidney development	biological_process	0.10514	1	2	2938	3	14870	ENSGALG00000005409,ENSGALG00000005554
GO:2000588	positive regulation of platelet-derived growth factor receptor-beta signaling pathway	biological_process	0.10521	1	2	2938	3	14870	ENSGALG00000031511,ENSGALG00000003855
GO:0097512	cardiac myofibril	cellular_component	0.10529	1	2	2938	3	14870	ENSGALG00000004582,ENSGALG00000011306
GO:0019904	protein domain specific binding	molecular_function	0.10545	1	79	2938	373	14870	ENSGALG00000012444,ENSGALG00000030342,ENSGALG00000042055,ENSGALG00000011908,ENSGALG00000030548,ENSGALG00000003349,ENSGALG00000037839,ENSGALG00000008308,ENSGALG00000032713,ENSGALG00000003601,ENSGALG00000043744,ENSGALG00000006805,ENSGALG00000043092,ENSGALG00000011651,ENSGALG00000001366,ENSGALG00000006688,ENSGALG00000004418,ENSGALG00000035487,ENSGALG00000041432,ENSGALG00000006161,ENSGALG00000007324,…
GO:0050839	cell adhesion molecule binding	molecular_function	0.10546	1	30	2938	139	14870	ENSGALG00000043092,ENSGALG00000010949,ENSGALG00000006702,ENSGALG00000034756,ENSGALG00000003855,ENSGALG00000006856,ENSGALG00000003589,ENSGALG00000015630,ENSGALG00000000379,ENSGALG00000009300,ENSGALG00000030115,ENSGALG00000006751,ENSGALG00000039196,ENSGALG00000000608,ENSGALG00000030040,ENSGALG00000010053,ENSGALG00000010875,ENSGALG00000029429,ENSGALG00000028341,ENSGALG00000016421,ENSGALG00000007330,…
GO:0097530	granulocyte migration	biological_process	0.10547	1	19	2938	70	14870	ENSGALG00000049551,ENSGALG00000024470,ENSGALG00000035386,ENSGALG00000033051,ENSGALG00000053868,ENSGALG00000054196,ENSGALG00000036627,ENSGALG00000026663,ENSGALG00000000907,ENSGALG00000005071,ENSGALG00000005637,ENSGALG00000013624,ENSGALG00000026098,ENSGALG00000029378,ENSGALG00000012456,ENSGALG00000046160,ENSGALG00000024466,ENSGALG00000014727,ENSGALG00000001654
GO:0006941	striated muscle contraction	biological_process	0.10554	1	22	2938	91	14870	ENSGALG00000004044,ENSGALG00000011865,ENSGALG00000001459,ENSGALG00000004582,ENSGALG00000000585,ENSGALG00000006273,ENSGALG00000015018,ENSGALG00000042741,ENSGALG00000006490,ENSGALG00000041285,ENSGALG00000042744,ENSGALG00000039452,ENSGALG00000014727,ENSGALG00000034251,ENSGALG00000002886,ENSGALG00000015142,ENSGALG00000022696,ENSGALG00000014555,ENSGALG00000007409,ENSGALG00000029694,ENSGALG00000003521,…
GO:0071926	endocannabinoid signaling pathway	biological_process	0.10589	1	2	2938	3	14870	ENSGALG00000007119,ENSGALG00000005696
GO:0045409	negative regulation of interleukin-6 biosynthetic process	biological_process	0.10599	1	2	2938	3	14870	ENSGALG00000041025,ENSGALG00000008411
[truncated: 10,727 more rows]
