# Supplementary material for: Comparative Analysis of miRNA Expression Profiles in Skeletal Muscle of Bian Chickens at Different Embryonic Ages
Source: Animals (Basel). 2022 Apr 13;12(8):1003. doi: 10.3390/ani12081003 (PMC9025512; doi:10.3390/ani12081003)
Supplement: Supplementary file 1 [file animals-12-01003-s001.zip › Table S9. S14vsS20.KEGG_pathway_enrichment.xlsx]

## Sheet: S14vsS20.DEG_KEGG_pathway_enric
##Databases: KEGG PATHWAY
##Statistical test method: hypergeometric test / Fisher's exact test
##FDR correction method: Benjamini and Hochberg
#Term	Database	ID	Input number	Background number	P-Value	Corrected P-Value	Input	Hyperlink
Other glycan degradation	KEGG PATHWAY	gga00511	10	18	0.0179592	0.993813	ENSGALG00000002412|ENSGALG00000005861|ENSGALG00000031002|ENSGALG00000043828|ENSGALG00000001615|ENSGALG00000006361|ENSGALG00000013773|ENSGALG00000049491|ENSGALG00000011816|ENSGALG00000028960	http://www.genome.jp/kegg-bin/show_pathway?gga00511/gga:100859407%09red/gga:430542%09red/gga:101748171%09red/gga:770994%09red/gga:415306%09red/gga:415320%09red/gga:429131%09red/gga:421668%09red/gga:430102%09red
Retinol metabolism	KEGG PATHWAY	gga00830	14	31	0.0204978	0.993813	ENSGALG00000052243|ENSGALG00000047199|ENSGALG00000004436|ENSGALG00000034988|ENSGALG00000033365|ENSGALG00000001320|ENSGALG00000029624|ENSGALG00000054856|ENSGALG00000015416|ENSGALG00000020876|ENSGALG00000052156|ENSGALG00000030614|ENSGALG00000020160|ENSGALG00000004725	http://www.genome.jp/kegg-bin/show_pathway?gga00830/gga:421130%09red/gga:395264%09red/gga:416477%09red/gga:423274%09red/gga:771920%09red/gga:395979%09red/gga:395452%09red/gga:414833%09red/gga:424071%09red/gga:426247%09red/gga:396051%09red/gga:395844%09red
Endocytosis	KEGG PATHWAY	gga04144	57	192	0.0219138	0.993813	ENSGALG00000042482|ENSGALG00000006161|ENSGALG00000029260|ENSGALG00000005902|ENSGALG00000005637|ENSGALG00000037097|ENSGALG00000005638|ENSGALG00000023703|ENSGALG00000001214|ENSGALG00000023279|ENSGALG00000007615|ENSGALG00000007093|ENSGALG00000017343|ENSGALG00000003855|ENSGALG00000049208|ENSGALG00000042661|ENSGALG00000043573|ENSGALG00000039786|ENSGALG00000042741|ENSGALG00000043576|ENSGALG00000049172|…	http://www.genome.jp/kegg-bin/show_pathway?gga04144/gga:395603%09red/gga:425637%09red/gga:419420%09red/gga:417092%09red/gga:424024%09red/gga:422085%09red/gga:424389%09red/gga:374035%09red/gga:374119%09red/gga:423758%09red/gga:421532%09red/gga:395132%09red/gga:421982%09red/gga:420201%09red/gga:417057%09red/gga:416016%09red/gga:425389%09red/gga:416904%09red/gga:395202%09red/gga:419150%09red/gga:100…
Biosynthesis of amino acids	KEGG PATHWAY	gga01230	21	59	0.0367022	0.993813	ENSGALG00000027822|ENSGALG00000006543|ENSGALG00000034434|ENSGALG00000001992|ENSGALG00000026077|ENSGALG00000004908|ENSGALG00000002377|ENSGALG00000014528|ENSGALG00000052712|ENSGALG00000023689|ENSGALG00000016196|ENSGALG00000002321|ENSGALG00000014526|ENSGALG00000013177|ENSGALG00000051397|ENSGALG00000007300|ENSGALG00000009655|ENSGALG00000033888|ENSGALG00000000893|ENSGALG00000016254|ENSGALG00000043754	http://www.genome.jp/kegg-bin/show_pathway?gga01230/gga:431056%09red/gga:395735%09red/gga:396489%09red/gga:395492%09red/gga:396456%09red/gga:415884%09red/gga:396533%09red/gga:418193%09red/gga:770045%09red/gga:417185%09red/gga:418639%09red/gga:396017%09red/gga:769203%09red/gga:101747660%09red/gga:423628%09red/gga:769850%09red/gga:396435%09red/gga:395689%09red/gga:426573%09red/gga:418545%09red/gga:…
Other types of O-glycan biosynthesis	KEGG PATHWAY	gga00514	12	29	0.0480017	0.993813	ENSGALG00000006141|ENSGALG00000005550|ENSGALG00000003757|ENSGALG00000034975|ENSGALG00000002022|ENSGALG00000017076|ENSGALG00000015075|ENSGALG00000016803|ENSGALG00000046896|ENSGALG00000041962|ENSGALG00000010351|ENSGALG00000038515	http://www.genome.jp/kegg-bin/show_pathway?gga00514/gga:424447%09red/gga:423373%09red/gga:417175%09red/gga:396121%09red/gga:428075%09red/gga:429097%09red/gga:403122%09red/gga:395112%09red/gga:396169%09red/gga:408180%09red/gga:395790%09red/gga:427782%09red
Notch signaling pathway	KEGG PATHWAY	gga04330	16	44	0.0552751	0.993813	ENSGALG00000002578|ENSGALG00000010835|ENSGALG00000014365|ENSGALG00000011278|ENSGALG00000003120|ENSGALG00000027002|ENSGALG00000002922|ENSGALG00000003369|ENSGALG00000009300|ENSGALG00000045228|ENSGALG00000002375|ENSGALG00000007762|ENSGALG00000001905|ENSGALG00000000466|ENSGALG00000009147|ENSGALG00000038515	http://www.genome.jp/kegg-bin/show_pathway?gga04330/gga:426905%09red/gga:422802%09red/gga:416667%09red/gga:416815%09red/gga:428441%09red/gga:417515%09red/gga:395635%09red/gga:100858958%09red/gga:374031%09red/gga:374232%09red/gga:395655%09red/gga:395790%09red/gga:419390%09red/gga:395639%09red/gga:395516%09red/gga:769986%09red
Tryptophan metabolism	KEGG PATHWAY	gga00380	14	39	0.0748524	0.993813	ENSGALG00000004604|ENSGALG00000009655|ENSGALG00000000081|ENSGALG00000001320|ENSGALG00000007503|ENSGALG00000016536|ENSGALG00000011659|ENSGALG00000040754|ENSGALG00000003495|ENSGALG00000014155|ENSGALG00000025822|ENSGALG00000020876|ENSGALG00000001955|ENSGALG00000034917	http://www.genome.jp/kegg-bin/show_pathway?gga00380/gga:100859686%09red/gga:421466%09red/gga:417039%09red/gga:428728%09red/gga:771098%09red/gga:426429%09red/gga:424405%09red/gga:424041%09red/gga:421587%09red/gga:428832%09red/gga:424071%09red/gga:395929%09red/gga:396051%09red/gga:396066%09red
Fructose and mannose metabolism	KEGG PATHWAY	gga00051	12	32	0.0772938	0.993813	ENSGALG00000006543|ENSGALG00000007326|ENSGALG00000031408|ENSGALG00000026077|ENSGALG00000038599|ENSGALG00000034855|ENSGALG00000014526|ENSGALG00000039061|ENSGALG00000033170|ENSGALG00000040369|ENSGALG00000003466|ENSGALG00000002417	http://www.genome.jp/kegg-bin/show_pathway?gga00051/gga:418247%09red/gga:395492%09red/gga:769292%09red/gga:417989%09red/gga:396435%09red/gga:420890%09red/gga:427679%09red/gga:374044%09red/gga:769850%09red/gga:415332%09red/gga:425137%09red/gga:770750%09red
Protein export	KEGG PATHWAY	gga03060	9	22	0.0844302	0.993813	ENSGALG00000001000|ENSGALG00000009485|ENSGALG00000011403|ENSGALG00000005966|ENSGALG00000037553|ENSGALG00000013569|ENSGALG00000009592|ENSGALG00000012128|ENSGALG00000036300	http://www.genome.jp/kegg-bin/show_pathway?gga03060/gga:422626%09red/gga:396487%09red/gga:416023%09red/gga:771365%09red/gga:423284%09red/gga:426369%09red/gga:417780%09red/gga:415334%09red/gga:420997%09red
Lysine degradation	KEGG PATHWAY	gga00310	15	45	0.0992736	0.993813	ENSGALG00000003299|ENSGALG00000031839|ENSGALG00000009655|ENSGALG00000000843|ENSGALG00000006818|ENSGALG00000016536|ENSGALG00000011659|ENSGALG00000004324|ENSGALG00000003495|ENSGALG00000014155|ENSGALG00000004531|ENSGALG00000046896|ENSGALG00000014638|ENSGALG00000033678|ENSGALG00000034917	http://www.genome.jp/kegg-bin/show_pathway?gga00310/gga:424447%09red/gga:100857640%09red/gga:416851%09red/gga:421587%09red/gga:426778%09red/gga:414897%09red/gga:428728%09red/gga:771098%09red/gga:419485%09red/gga:417250%09red/gga:426429%09red/gga:424405%09red/gga:425064%09red/gga:395929%09red/gga:420078%09red
Tyrosine metabolism	KEGG PATHWAY	gga00350	11	31	0.11182	0.993813	ENSGALG00000000081|ENSGALG00000002321|ENSGALG00000033522|ENSGALG00000010432|ENSGALG00000036044|ENSGALG00000054856|ENSGALG00000020876|ENSGALG00000000893|ENSGALG00000024041|ENSGALG00000030614|ENSGALG00000020160	http://www.genome.jp/kegg-bin/show_pathway?gga00350/gga:417039%09red/gga:415884%09red/gga:396533%09red/gga:416538%09red/gga:771920%09red/gga:395979%09red/gga:420015%09red/gga:424071%09red/gga:423374%09red/gga:428812%09red
Glycolysis / Gluconeogenesis	KEGG PATHWAY	gga00010	16	50	0.112954	0.993813	ENSGALG00000035836|ENSGALG00000006543|ENSGALG00000036044|ENSGALG00000001992|ENSGALG00000026077|ENSGALG00000007636|ENSGALG00000002377|ENSGALG00000014528|ENSGALG00000034855|ENSGALG00000014526|ENSGALG00000003495|ENSGALG00000013828|ENSGALG00000054856|ENSGALG00000030614|ENSGALG00000020160|ENSGALG00000010225	http://www.genome.jp/kegg-bin/show_pathway?gga00010/gga:423347%09red/gga:395492%09red/gga:396456%09red/gga:396458%09red/gga:426268%09red/gga:424405%09red/gga:771920%09red/gga:374044%09red/gga:395979%09red/gga:428812%09red/gga:769850%09red/gga:396435%09red/gga:395689%09red/gga:373997%09red/gga:396017%09red
Herpes simplex infection	KEGG PATHWAY	gga05168	39	143	0.114107	0.993813	ENSGALG00000007651|ENSGALG00000039196|ENSGALG00000028037|ENSGALG00000006474|ENSGALG00000005378|ENSGALG00000042838|ENSGALG00000007762|ENSGALG00000009421|ENSGALG00000049208|ENSGALG00000008355|ENSGALG00000030940|ENSGALG00000037546|ENSGALG00000001668|ENSGALG00000033120|ENSGALG00000009864|ENSGALG00000006197|ENSGALG00000015185|ENSGALG00000013356|ENSGALG00000031718|ENSGALG00000013865|ENSGALG00000012150|…	http://www.genome.jp/kegg-bin/show_pathway?gga05168/gga:419429%09red/gga:769368%09red/gga:374055%09red/gga:693256%09red/gga:416667%09red/gga:407090%09red/gga:430480%09red/gga:395284%09red/gga:396027%09red/gga:396512%09red/gga:374115%09red/gga:424044%09red/gga:415626%09red/gga:417122%09red/gga:417123%09red/gga:417057%09red/gga:426265%09red/gga:425389%09red/gga:419116%09red/gga:724083%09red/gga:395…
Hedgehog signaling pathway	KEGG PATHWAY	gga04340	14	45	0.150366	0.993813	ENSGALG00000001079|ENSGALG00000043009|ENSGALG00000011347|ENSGALG00000037494|ENSGALG00000034737|ENSGALG00000011630|ENSGALG00000036114|ENSGALG00000042422|ENSGALG00000005401|ENSGALG00000031707|ENSGALG00000011358|ENSGALG00000012620|ENSGALG00000001364|ENSGALG00000027540	http://www.genome.jp/kegg-bin/show_pathway?gga04340/gga:395829%09red/gga:395235%09red/gga:378891%09red/gga:395615%09red/gga:374142%09red/gga:396543%09red/gga:395806%09red/gga:100857862%09red/gga:396045%09red/gga:395956%09red/gga:395949%09red
TGF-beta signaling pathway	KEGG PATHWAY	gga04350	20	69	0.151065	0.993813	ENSGALG00000034505|ENSGALG00000003663|ENSGALG00000038915|ENSGALG00000039474|ENSGALG00000037301|ENSGALG00000052541|ENSGALG00000036941|ENSGALG00000036346|ENSGALG00000026137|ENSGALG00000007762|ENSGALG00000006474|ENSGALG00000026983|ENSGALG00000055023|ENSGALG00000009256|ENSGALG00000003114|ENSGALG00000001722|ENSGALG00000035701|ENSGALG00000012444|ENSGALG00000035487|ENSGALG00000012055	http://www.genome.jp/kegg-bin/show_pathway?gga04350/gga:395828%09red/gga:416319%09red/gga:396324%09red/gga:419126%09red/gga:420206%09red/gga:374147%09red/gga:420783%09red/gga:395303%09red/gga:374150%09red/gga:396126%09red/gga:395529%09red/gga:373912%09red/gga:416667%09red/gga:769430%09red/gga:395887%09red/gga:424261%09red/gga:395132%09red/gga:395076%09red/gga:395246%09red
Purine metabolism	KEGG PATHWAY	gga00230	39	148	0.152581	0.993813	ENSGALG00000015230|ENSGALG00000027630|ENSGALG00000030808|ENSGALG00000004908|ENSGALG00000041973|ENSGALG00000008179|ENSGALG00000034009|ENSGALG00000016708|ENSGALG00000000549|ENSGALG00000007665|ENSGALG00000014727|ENSGALG00000038044|ENSGALG00000020534|ENSGALG00000031000|ENSGALG00000012655|ENSGALG00000003651|ENSGALG00000013941|ENSGALG00000001168|ENSGALG00000017173|ENSGALG00000002057|ENSGALG00000005057|…	http://www.genome.jp/kegg-bin/show_pathway?gga00230/gga:423727%09red/gga:100858145%09red/gga:423735%09red/gga:396456%09red/gga:418071%09red/gga:769469%09red/gga:396002%09red/gga:100857155%09red/gga:424754%09red/gga:423064%09red/gga:416058%09red/gga:769860%09red/gga:424697%09red/gga:426646%09red/gga:428907%09red/gga:777528%09red/gga:428227%09red/gga:428399%09red/gga:420103%09red/gga:423041%09red/g…
Renin-angiotensin system	KEGG PATHWAY	gga04614	6	15	0.154401	0.993813	ENSGALG00000041934|ENSGALG00000005936|ENSGALG00000027501|ENSGALG00000006876|ENSGALG00000000498|ENSGALG00000000545	http://www.genome.jp/kegg-bin/show_pathway?gga04614/gga:428163%09red/gga:431167%09red/gga:419953%09red/gga:428708%09red/gga:426398%09red/gga:395667%09red
Phenylalanine, tyrosine and tryptophan biosynthesis	KEGG PATHWAY	gga00400	3	5	0.155656	0.993813	ENSGALG00000002321|ENSGALG00000000893|ENSGALG00000000081	http://www.genome.jp/kegg-bin/show_pathway?gga00400/gga:396533%09red/gga:417039%09red/gga:415884%09red
Lysosome	KEGG PATHWAY	gga04142	29	107	0.161779	0.993813	ENSGALG00000034328|ENSGALG00000016917|ENSGALG00000043828|ENSGALG00000028790|ENSGALG00000004193|ENSGALG00000030016|ENSGALG00000046731|ENSGALG00000041533|ENSGALG00000031002|ENSGALG00000006613|ENSGALG00000004252|ENSGALG00000046787|ENSGALG00000042213|ENSGALG00000049811|ENSGALG00000006876|ENSGALG00000010237|ENSGALG00000007027|ENSGALG00000003256|ENSGALG00000035295|ENSGALG00000006441|ENSGALG00000000775|…	http://www.genome.jp/kegg-bin/show_pathway?gga04142/gga:396329%09red/gga:422081%09red/gga:427811%09red/gga:425657%09red/gga:419879%09red/gga:423353%09red/gga:420160%09red/gga:395474%09red/gga:101748171%09red/gga:396090%09red/gga:426955%09red/gga:421863%09red/gga:101752092%09red/gga:768530%09red/gga:100858592%09red/gga:416591%09red/gga:421076%09red/gga:417021%09red/gga:424540%09red/gga:416395%09re…
Peroxisome	KEGG PATHWAY	gga04146	21	74	0.162533	0.993813	ENSGALG00000034772|ENSGALG00000050921|ENSGALG00000002187|ENSGALG00000046656|ENSGALG00000002836|ENSGALG00000006644|ENSGALG00000016567|ENSGALG00000054212|ENSGALG00000011169|ENSGALG00000020943|ENSGALG00000045514|ENSGALG00000002151|ENSGALG00000014766|ENSGALG00000007832|ENSGALG00000029624|ENSGALG00000026239|ENSGALG00000002683|ENSGALG00000006842|ENSGALG00000043756|ENSGALG00000034434|ENSGALG00000041429	http://www.genome.jp/kegg-bin/show_pathway?gga04146/gga:431056%09red/gga:421197%09red/gga:101747962%09red/gga:416709%09red/gga:426354%09red/gga:422547%09red/gga:100858408%09red/gga:395785%09red/gga:100857693%09red/gga:418311%09red/gga:100857696%09red/gga:421548%09red/gga:100857465%09red/gga:417526%09red/gga:420131%09red/gga:421999%09red/gga:770344%09red/gga:771421%09red/gga:426247%09red/gga:41930…
Arginine and proline metabolism	KEGG PATHWAY	gga00330	15	50	0.166209	0.993813	ENSGALG00000042184|ENSGALG00000040182|ENSGALG00000006134|ENSGALG00000034735|ENSGALG00000008352|ENSGALG00000015602|ENSGALG00000002321|ENSGALG00000004325|ENSGALG00000003495|ENSGALG00000003039|ENSGALG00000007300|ENSGALG00000023689|ENSGALG00000016254|ENSGALG00000043754|ENSGALG00000050508	http://www.genome.jp/kegg-bin/show_pathway?gga00330/gga:395735%09red/gga:419467%09red/gga:771447%09red/gga:396533%09red/gga:374002%09red/gga:396489%09red/gga:417185%09red/gga:770737%09red/gga:769203%09red/gga:770036%09red/gga:424405%09red/gga:423612%09red/gga:396508%09red/gga:423704%09red/gga:427721%09red
Metabolic pathways	KEGG PATHWAY	gga01100	242	1049	0.168664	0.993813	ENSGALG00000008179|ENSGALG00000020943|ENSGALG00000030808|ENSGALG00000004908|ENSGALG00000022813|ENSGALG00000006122|ENSGALG00000035626|ENSGALG00000008930|ENSGALG00000034009|ENSGALG00000054099|ENSGALG00000051397|ENSGALG00000009655|ENSGALG00000033683|ENSGALG00000007848|ENSGALG00000005057|ENSGALG00000023517|ENSGALG00000007300|ENSGALG00000016898|ENSGALG00000030533|ENSGALG00000003909|ENSGALG00000047199|…	http://www.genome.jp/kegg-bin/show_pathway?gga01100/gga:419467%09red/gga:424324%09red/gga:396458%09red/gga:423612%09red/gga:421999%09red/gga:421132%09red/gga:416978%09red/gga:422488%09red/gga:427285%09red/gga:424041%09red/gga:415876%09red/gga:418594%09red/gga:425137%09red/gga:427679%09red/gga:419179%09red/gga:395492%09red/gga:396456%09red/gga:419678%09red/gga:771478%09red/gga:771503%09red/gga:395…
RNA polymerase	KEGG PATHWAY	gga03020	7	20	0.190097	0.993813	ENSGALG00000002591|ENSGALG00000012655|ENSGALG00000030808|ENSGALG00000049232|ENSGALG00000001168|ENSGALG00000032273|ENSGALG00000002057	http://www.genome.jp/kegg-bin/show_pathway?gga03020/gga:423727%09red/gga:418071%09red/gga:424754%09red/gga:101749883%09red/gga:428713%09red/gga:420103%09red/gga:415635%09red
Base excision repair	KEGG PATHWAY	gga03410	9	28	0.198007	0.993813	ENSGALG00000001586|ENSGALG00000002288|ENSGALG00000004517|ENSGALG00000017493|ENSGALG00000050253|ENSGALG00000016664|ENSGALG00000051339|ENSGALG00000007665|ENSGALG00000010226	http://www.genome.jp/kegg-bin/show_pathway?gga03410/gga:426794%09red/gga:422037%09red/gga:424594%09red/gga:100857925%09red/gga:417530%09red/gga:416997%09red/gga:771158%09red/gga:770068%09red
Metabolism of xenobiotics by cytochrome P450	KEGG PATHWAY	gga00980	10	32	0.199705	0.993813	ENSGALG00000005204|ENSGALG00000013098|ENSGALG00000001320|ENSGALG00000040754|ENSGALG00000001369|ENSGALG00000036044|ENSGALG00000025822|ENSGALG00000054856|ENSGALG00000030614|ENSGALG00000020160	http://www.genome.jp/kegg-bin/show_pathway?gga00980/gga:396322%09red/gga:421466%09red/gga:419861%09red/gga:771920%09red/gga:418178%09red/gga:395979%09red/gga:428832%09red/gga:396051%09red/gga:428812%09red
Amino sugar and nucleotide sugar metabolism	KEGG PATHWAY	gga00520	13	44	0.200136	0.993813	ENSGALG00000007326|ENSGALG00000010758|ENSGALG00000002725|ENSGALG00000015331|ENSGALG00000038599|ENSGALG00000043828|ENSGALG00000033170|ENSGALG00000034855|ENSGALG00000041993|ENSGALG00000009234|ENSGALG00000004047|ENSGALG00000040594|ENSGALG00000002417	http://www.genome.jp/kegg-bin/show_pathway?gga00520/gga:374044%09red/gga:770465%09red/gga:415320%09red/gga:769292%09red/gga:417989%09red/gga:420890%09red/gga:422792%09red/gga:427679%09red/gga:427285%09red/gga:424368%09red/gga:408182%09red/gga:100858528%09red/gga:419686%09red
2-Oxocarboxylic acid metabolism	KEGG PATHWAY	gga01210	5	13	0.202891	0.993813	ENSGALG00000033888|ENSGALG00000013177|ENSGALG00000009655|ENSGALG00000034434|ENSGALG00000002321	http://www.genome.jp/kegg-bin/show_pathway?gga01210/gga:431056%09red/gga:418193%09red/gga:426573%09red/gga:396533%09red/gga:428728%09red
Pyrimidine metabolism	KEGG PATHWAY	gga00240	24	90	0.207553	0.993813	ENSGALG00000015230|ENSGALG00000006305|ENSGALG00000003510|ENSGALG00000008179|ENSGALG00000041973|ENSGALG00000007665|ENSGALG00000007191|ENSGALG00000042967|ENSGALG00000038044|ENSGALG00000030808|ENSGALG00000003651|ENSGALG00000001168|ENSGALG00000002057|ENSGALG00000007382|ENSGALG00000000802|ENSGALG00000027295|ENSGALG00000049232|ENSGALG00000002591|ENSGALG00000003732|ENSGALG00000043545|ENSGALG00000037671|…	http://www.genome.jp/kegg-bin/show_pathway?gga00240/gga:100858145%09red/gga:418071%09red/gga:424754%09red/gga:770258%09red/gga:426646%09red/gga:395719%09red/gga:420103%09red/gga:423871%09red/gga:423727%09red/gga:427399%09red/gga:415876%09red/gga:771077%09red/gga:424406%09red/gga:428713%09red/gga:101749883%09red/gga:415635%09red/gga:421206%09red/gga:771849%09red/gga:416997%09red/gga:771901%09red/g…
Glycosphingolipid biosynthesis - lacto and neolacto series	KEGG PATHWAY	gga00601	7	21	0.217227	0.993813	ENSGALG00000015069|ENSGALG00000029747|ENSGALG00000002022|ENSGALG00000034975|ENSGALG00000015252|ENSGALG00000008930|ENSGALG00000048035	http://www.genome.jp/kegg-bin/show_pathway?gga00601/gga:421286%09red/gga:396121%09red/gga:428479%09red/gga:395138%09red/gga:419718%09red/gga:427782%09red/gga:418341%09red
Cell adhesion molecules (CAMs)	KEGG PATHWAY	gga04514	29	112	0.217394	0.993813	ENSGALG00000007015|ENSGALG00000008656|ENSGALG00000046559|ENSGALG00000049326|ENSGALG00000049208|ENSGALG00000030940|ENSGALG00000010875|ENSGALG00000003123|ENSGALG00000038559|ENSGALG00000030372|ENSGALG00000000653|ENSGALG00000001621|ENSGALG00000001729|ENSGALG00000037316|ENSGALG00000041380|ENSGALG00000022557|ENSGALG00000028341|ENSGALG00000039196|ENSGALG00000030040|ENSGALG00000000608|ENSGALG00000052537|…	http://www.genome.jp/kegg-bin/show_pathway?gga04514/gga:419184%09red/gga:693256%09red/gga:100857875%09red/gga:415860%09red/gga:396026%09red/gga:420757%09red/gga:417057%09red/gga:724083%09red/gga:425389%09red/gga:419222%09red/gga:395470%09red/gga:395385%09red/gga:403158%09red/gga:421960%09red/gga:100857553%09red/gga:100858236%09red/gga:396175%09red/gga:374029%09red/gga:374028%09red/gga:424910%09re…
Cysteine and methionine metabolism	KEGG PATHWAY	gga00270	10	33	0.221617	0.993813	ENSGALG00000035836|ENSGALG00000000081|ENSGALG00000032868|ENSGALG00000011178|ENSGALG00000052712|ENSGALG00000016196|ENSGALG00000002321|ENSGALG00000008858|ENSGALG00000000893|ENSGALG00000003039	http://www.genome.jp/kegg-bin/show_pathway?gga00270/gga:771447%09red/gga:417039%09red/gga:415884%09red/gga:416675%09red/gga:373997%09red/gga:396533%09red/gga:423628%09red/gga:421281%09red/gga:418545%09red/gga:422600%09red
Pyruvate metabolism	KEGG PATHWAY	gga00620	10	34	0.244417	0.993813	ENSGALG00000035836|ENSGALG00000005439|ENSGALG00000001992|ENSGALG00000011659|ENSGALG00000008858|ENSGALG00000007636|ENSGALG00000005398|ENSGALG00000003495|ENSGALG00000021040|ENSGALG00000010225	http://www.genome.jp/kegg-bin/show_pathway?gga00620/gga:416536%09red/gga:416537%09red/gga:423347%09red/gga:396504%09red/gga:396456%09red/gga:396458%09red/gga:424405%09red/gga:373997%09red/gga:421587%09red/gga:421281%09red
Mucin type O-Glycan biosynthesis	KEGG PATHWAY	gga00512	8	26	0.246234	0.993813	ENSGALG00000006233|ENSGALG00000008056|ENSGALG00000015166|ENSGALG00000030588|ENSGALG00000041101|ENSGALG00000010744|ENSGALG00000054784|ENSGALG00000002651	http://www.genome.jp/kegg-bin/show_pathway?gga00512/gga:429501%09red/gga:427260%09red/gga:424324%09red/gga:419358%09red/gga:422560%09red/gga:422561%09red/gga:395139%09red/gga:420436%09red
Vitamin B6 metabolism	KEGG PATHWAY	gga00750	3	7	0.255382	0.993813	ENSGALG00000020876|ENSGALG00000036683|ENSGALG00000023131	http://www.genome.jp/kegg-bin/show_pathway?gga00750/gga:100857383%09red/gga:424071%09red/gga:771207%09red
Adipocytokine signaling pathway	KEGG PATHWAY	gga04920	17	64	0.261305	0.993813	ENSGALG00000007373|ENSGALG00000003267|ENSGALG00000005554|ENSGALG00000042055|ENSGALG00000000094|ENSGALG00000006644|ENSGALG00000004889|ENSGALG00000046338|ENSGALG00000027786|ENSGALG00000036282|ENSGALG00000001617|ENSGALG00000042838|ENSGALG00000007636|ENSGALG00000035017|ENSGALG00000001678|ENSGALG00000027864|ENSGALG00000039409	http://www.genome.jp/kegg-bin/show_pathway?gga04920/gga:419429%09red/gga:395299%09red/gga:404536%09red/gga:417143%09red/gga:396458%09red/gga:396464%09red/gga:422547%09red/gga:416986%09red/gga:396130%09red/gga:396027%09red/gga:396093%09red/gga:417287%09red/gga:771003%09red/gga:421148%09red/gga:427017%09red/gga:420435%09red/gga:420027%09red
Protein processing in endoplasmic reticulum	KEGG PATHWAY	gga04141	36	146	0.26153	0.993813	ENSGALG00000005966|ENSGALG00000035626|ENSGALG00000006474|ENSGALG00000042838|ENSGALG00000000764|ENSGALG00000004431|ENSGALG00000004583|ENSGALG00000001000|ENSGALG00000010175|ENSGALG00000042214|ENSGALG00000013569|ENSGALG00000006960|ENSGALG00000035378|ENSGALG00000007659|ENSGALG00000038128|ENSGALG00000041564|ENSGALG00000027506|ENSGALG00000020793|ENSGALG00000033705|ENSGALG00000036300|ENSGALG00000012404|…	http://www.genome.jp/kegg-bin/show_pathway?gga04141/gga:396240%09red/gga:100857832%09red/gga:425027%09red/gga:424122%09red/gga:426369%09red/gga:417456%09red/gga:425656%09red/gga:416110%09red/gga:419912%09red/gga:395343%09red/gga:415644%09red/gga:420997%09red/gga:419494%09red/gga:419495%09red/gga:417287%09red/gga:427410%09red/gga:418265%09red/gga:416965%09red/gga:423585%09red/gga:423707%09red/gga:…
Phenylalanine metabolism	KEGG PATHWAY	gga00360	5	15	0.274279	0.993813	ENSGALG00000033522|ENSGALG00000002321|ENSGALG00000000893|ENSGALG00000036044|ENSGALG00000000081	http://www.genome.jp/kegg-bin/show_pathway?gga00360/gga:396533%09red/gga:420015%09red/gga:417039%09red/gga:428812%09red/gga:415884%09red
Spliceosome	KEGG PATHWAY	gga03040	26	105	0.296091	0.993813	ENSGALG00000043593|ENSGALG00000007170|ENSGALG00000005753|ENSGALG00000006457|ENSGALG00000034630|ENSGALG00000016501|ENSGALG00000009421|ENSGALG00000036530|ENSGALG00000002943|ENSGALG00000004555|ENSGALG00000017207|ENSGALG00000010689|ENSGALG00000005487|ENSGALG00000010627|ENSGALG00000000137|ENSGALG00000033120|ENSGALG00000002002|ENSGALG00000009985|ENSGALG00000000988|ENSGALG00000042011|ENSGALG00000050314|…	http://www.genome.jp/kegg-bin/show_pathway?gga03040/gga:430767%09red/gga:415680%09red/gga:417559%09red/gga:374226%09red/gga:422214%09red/gga:416270%09red/gga:426402%09red/gga:426265%09red/gga:424889%09red/gga:771344%09red/gga:419036%09red/gga:419116%09red/gga:415523%09red/gga:771795%09red/gga:427880%09red/gga:428281%09red/gga:419884%09red/gga:424136%09red/gga:422466%09red/gga:423258%09red/gga:418…
Intestinal immune network for IgA production	KEGG PATHWAY	gga04672	9	32	0.296796	0.993813	ENSGALG00000030940|ENSGALG00000028341|ENSGALG00000007015|ENSGALG00000008656|ENSGALG00000019322|ENSGALG00000000141|ENSGALG00000000685|ENSGALG00000028519|ENSGALG00000024122	http://www.genome.jp/kegg-bin/show_pathway?gga04672/gga:395385%09red/gga:417983%09red/gga:724083%09red/gga:419964%09red/gga:693256%09red/gga:424105%09red/gga:770275%09red/gga:100858200%09red/gga:100858236%09red
Glycosylphosphatidylinositol(GPI)-anchor biosynthesis	KEGG PATHWAY	gga00563	7	24	0.305407	0.993813	ENSGALG00000039883|ENSGALG00000003909|ENSGALG00000026229|ENSGALG00000002023|ENSGALG00000003665|ENSGALG00000005066|ENSGALG00000010768	http://www.genome.jp/kegg-bin/show_pathway?gga00563/gga:419179%09red/gga:771539%09red/gga:417571%09red/gga:101748924%09red/gga:101748971%09red/gga:771632%09red/gga:428583%09red
Terpenoid backbone biosynthesis	KEGG PATHWAY	gga00900	6	20	0.309077	0.993813	ENSGALG00000046656|ENSGALG00000006194|ENSGALG00000011659|ENSGALG00000038143|ENSGALG00000013878|ENSGALG00000024053	http://www.genome.jp/kegg-bin/show_pathway?gga00900/gga:421587%09red/gga:425359%09red/gga:100857683%09red/gga:426297%09red/gga:101747962%09red/gga:419373%09red
Biosynthesis of unsaturated fatty acids	KEGG PATHWAY	gga01040	6	20	0.309077	0.993813	ENSGALG00000007178|ENSGALG00000036787|ENSGALG00000005739|ENSGALG00000049582|ENSGALG00000000652|ENSGALG00000016536	http://www.genome.jp/kegg-bin/show_pathway?gga01040/gga:423122%09red/gga:395706%09red/gga:424491%09red/gga:769787%09red/gga:419371%09red/gga:395929%09red
Valine, leucine and isoleucine degradation	KEGG PATHWAY	gga00280	11	41	0.311046	0.993813	ENSGALG00000033207|ENSGALG00000001557|ENSGALG00000000081|ENSGALG00000011659|ENSGALG00000013177|ENSGALG00000040068|ENSGALG00000040267|ENSGALG00000003495|ENSGALG00000020876|ENSGALG00000016536|ENSGALG00000016697	http://www.genome.jp/kegg-bin/show_pathway?gga00280/gga:423011%09red/gga:417039%09red/gga:419739%09red/gga:422049%09red/gga:424405%09red/gga:425758%09red/gga:421587%09red/gga:418193%09red/gga:420632%09red/gga:424071%09red/gga:395929%09red
Non-homologous end-joining	KEGG PATHWAY	gga03450	4	12	0.31233	0.993813	ENSGALG00000011335|ENSGALG00000011932|ENSGALG00000006983|ENSGALG00000042469	http://www.genome.jp/kegg-bin/show_pathway?gga03450/gga:424205%09red/gga:395767%09red/gga:395376%09red/gga:396351%09red
RNA degradation	KEGG PATHWAY	gga03018	16	63	0.321819	0.993813	ENSGALG00000010042|ENSGALG00000002426|ENSGALG00000011402|ENSGALG00000009985|ENSGALG00000008372|ENSGALG00000052202|ENSGALG00000040181|ENSGALG00000002377|ENSGALG00000014528|ENSGALG00000043545|ENSGALG00000004123|ENSGALG00000031983|ENSGALG00000031512|ENSGALG00000040875|ENSGALG00000017048|ENSGALG00000011494	http://www.genome.jp/kegg-bin/show_pathway?gga03018/gga:421206%09red/gga:419189%09red/gga:417851%09red/gga:420669%09red/gga:415656%09red/gga:422466%09red/gga:429172%09red/gga:396017%09red/gga:100858560%09red/gga:423626%09red/gga:415811%09red/gga:421236%09red/gga:395689%09red/gga:424215%09red/gga:100858931%09red/gga:415294%09red
N-Glycan biosynthesis	KEGG PATHWAY	gga00510	12	46	0.3278	0.993813	ENSGALG00000037375|ENSGALG00000005550|ENSGALG00000050907|ENSGALG00000035626|ENSGALG00000002022|ENSGALG00000000225|ENSGALG00000041564|ENSGALG00000033790|ENSGALG00000042730|ENSGALG00000005066|ENSGALG00000040272|ENSGALG00000016803	http://www.genome.jp/kegg-bin/show_pathway?gga00510/gga:771539%09red/gga:396121%09red/gga:395343%09red/gga:100857165%09red/gga:403122%09red/gga:415585%09red/gga:396169%09red/gga:426734%09red/gga:417296%09red/gga:395415%09red/gga:418265%09red
Drug metabolism - cytochrome P450	KEGG PATHWAY	gga00982	8	29	0.329704	0.993813	ENSGALG00000005204|ENSGALG00000013098|ENSGALG00000003022|ENSGALG00000036044|ENSGALG00000054856|ENSGALG00000020876|ENSGALG00000030614|ENSGALG00000020160	http://www.genome.jp/kegg-bin/show_pathway?gga00982/gga:100857724%09red/gga:396322%09red/gga:418178%09red/gga:771920%09red/gga:395979%09red/gga:424071%09red/gga:428812%09red
SNARE interactions in vesicular transport	KEGG PATHWAY	gga04130	8	29	0.329704	0.993813	ENSGALG00000035153|ENSGALG00000007476|ENSGALG00000041722|ENSGALG00000003880|ENSGALG00000004326|ENSGALG00000001238|ENSGALG00000004172|ENSGALG00000013462	http://www.genome.jp/kegg-bin/show_pathway?gga04130/gga:417591%09red/gga:395957%09red/gga:417321%09red/gga:420995%09red/gga:428839%09red/gga:424413%09red/gga:422297%09red/gga:422985%09red
Carbon metabolism	KEGG PATHWAY	gga01200	22	90	0.335235	0.993813	ENSGALG00000013167|ENSGALG00000004908|ENSGALG00000051397|ENSGALG00000034434|ENSGALG00000006543|ENSGALG00000026077|ENSGALG00000020943|ENSGALG00000002377|ENSGALG00000034855|ENSGALG00000011659|ENSGALG00000008858|ENSGALG00000030533|ENSGALG00000001992|ENSGALG00000014155|ENSGALG00000054449|ENSGALG00000033888|ENSGALG00000016536|ENSGALG00000016697|ENSGALG00000014526|ENSGALG00000014528|ENSGALG00000002321|…	http://www.genome.jp/kegg-bin/show_pathway?gga01200/gga:396456%09red/gga:396533%09red/gga:426429%09red/gga:395758%09red/gga:396435%09red/gga:431056%09red/gga:395492%09red/gga:430442%09red/gga:422049%09red/gga:374044%09red/gga:421281%09red/gga:421587%09red/gga:395689%09red/gga:396017%09red/gga:395929%09red/gga:423347%09red/gga:100859641%09red/gga:770045%09red/gga:418639%09red/gga:769850%09red/gga:…
Glyoxylate and dicarboxylate metabolism	KEGG PATHWAY	gga00630	7	25	0.336321	0.993813	ENSGALG00000006134|ENSGALG00000020943|ENSGALG00000011659|ENSGALG00000008858|ENSGALG00000016697|ENSGALG00000014766|ENSGALG00000043754	http://www.genome.jp/kegg-bin/show_pathway?gga00630/gga:396489%09red/gga:422049%09red/gga:418311%09red/gga:421281%09red/gga:421587%09red/gga:770344%09red/gga:770036%09red
Steroid biosynthesis	KEGG PATHWAY	gga00100	5	17	0.349811	0.993813	ENSGALG00000009365|ENSGALG00000048205|ENSGALG00000006050|ENSGALG00000037065|ENSGALG00000016665	http://www.genome.jp/kegg-bin/show_pathway?gga00100/gga:420548%09red/gga:100857622%09red/gga:422038%09red/gga:423065%09red/gga:100857756%09red
Cell cycle	KEGG PATHWAY	gga04110	26	110	0.370832	0.993813	ENSGALG00000038915|ENSGALG00000016816|ENSGALG00000042469|ENSGALG00000038469|ENSGALG00000006474|ENSGALG00000003485|ENSGALG00000007762|ENSGALG00000000466|ENSGALG00000034505|ENSGALG00000009476|ENSGALG00000028318|ENSGALG00000012546|ENSGALG00000026137|ENSGALG00000053517|ENSGALG00000054336|ENSGALG00000012915|ENSGALG00000017358|ENSGALG00000009971|ENSGALG00000036941|ENSGALG00000001722|ENSGALG00000008625|…	http://www.genome.jp/kegg-bin/show_pathway?gga04110/gga:416667%09red/gga:418058%09red/gga:100857489%09red/gga:395132%09red/gga:395076%09red/gga:422043%09red/gga:420206%09red/gga:426764%09red/gga:395635%09red/gga:769430%09red/gga:378914%09red/gga:424563%09red/gga:427820%09red/gga:419928%09red/gga:420783%09red/gga:417258%09red/gga:416319%09red/gga:419126%09red/gga:420558%09red/gga:395376%09red/gga:…
Arachidonic acid metabolism	KEGG PATHWAY	gga00590	12	48	0.373859	0.993813	ENSGALG00000052243|ENSGALG00000011413|ENSGALG00000016567|ENSGALG00000012791|ENSGALG00000051992|ENSGALG00000011450|ENSGALG00000001314|ENSGALG00000033760|ENSGALG00000047199|ENSGALG00000052676|ENSGALG00000046708|ENSGALG00000036837	http://www.genome.jp/kegg-bin/show_pathway?gga00590/gga:417214%09red/gga:424678%09red/gga:770665%09red/gga:424729%09red/gga:417193%09red/gga:418101%09red/gga:100859133%09red/gga:421999%09red/gga:414833%09red/gga:427752%09red
Steroid hormone biosynthesis	KEGG PATHWAY	gga00140	9	35	0.377383	0.993813	ENSGALG00000052243|ENSGALG00000013804|ENSGALG00000036787|ENSGALG00000004436|ENSGALG00000047199|ENSGALG00000001320|ENSGALG00000040754|ENSGALG00000001369|ENSGALG00000025822	http://www.genome.jp/kegg-bin/show_pathway?gga00140/gga:416477%09red/gga:419861%09red/gga:422750%09red/gga:769787%09red/gga:428832%09red/gga:421466%09red/gga:414833%09red/gga:396051%09red
Glycosaminoglycan degradation	KEGG PATHWAY	gga00531	5	18	0.388088	0.993813	ENSGALG00000002138|ENSGALG00000007027|ENSGALG00000043828|ENSGALG00000000785|ENSGALG00000007508	http://www.genome.jp/kegg-bin/show_pathway?gga00531/gga:422081%09red/gga:415908%09red/gga:426739%09red/gga:415320%09red/gga:423834%09red
Glycosaminoglycan biosynthesis - keratan sulfate	KEGG PATHWAY	gga00533	4	14	0.399969	0.993813	ENSGALG00000002651|ENSGALG00000002022|ENSGALG00000015069|ENSGALG00000008930	http://www.genome.jp/kegg-bin/show_pathway?gga00533/gga:421286%09red/gga:396121%09red/gga:418341%09red/gga:395139%09red
Ascorbate and aldarate metabolism	KEGG PATHWAY	gga00053	3	10	0.413412	0.993813	ENSGALG00000016570|ENSGALG00000003495|ENSGALG00000041993	http://www.genome.jp/kegg-bin/show_pathway?gga00053/gga:770996%09red/gga:424405%09red/gga:422792%09red
Adherens junction	KEGG PATHWAY	gga04520	16	68	0.4209	0.993813	ENSGALG00000031529|ENSGALG00000014012|ENSGALG00000000608|ENSGALG00000006197|ENSGALG00000007330|ENSGALG00000040606|ENSGALG00000039196|ENSGALG00000012456|ENSGALG00000042538|ENSGALG00000031718|ENSGALG00000007762|ENSGALG00000008018|ENSGALG00000035701|ENSGALG00000003855|ENSGALG00000005788|ENSGALG00000012055	http://www.genome.jp/kegg-bin/show_pathway?gga04520/gga:396442%09red/gga:426359%09red/gga:426130%09red/gga:428852%09red/gga:424842%09red/gga:415860%09red/gga:418044%09red/gga:395870%09red/gga:100857875%09red/gga:416667%09red/gga:415626%09red/gga:424261%09red/gga:395132%09red/gga:432370%09red/gga:396047%09red/gga:422077%09red
Citrate cycle (TCA cycle)	KEGG PATHWAY	gga00020	7	28	0.430528	0.993813	ENSGALG00000013167|ENSGALG00000008858|ENSGALG00000014155|ENSGALG00000007636|ENSGALG00000054449|ENSGALG00000033888|ENSGALG00000034434	http://www.genome.jp/kegg-bin/show_pathway?gga00020/gga:431056%09red/gga:100859641%09red/gga:421281%09red/gga:396458%09red/gga:426429%09red/gga:395758%09red/gga:426573%09red
Homologous recombination	KEGG PATHWAY	gga03440	6	24	0.445929	0.993813	ENSGALG00000031918|ENSGALG00000003072|ENSGALG00000009733|ENSGALG00000026865|ENSGALG00000005028|ENSGALG00000039171	http://www.genome.jp/kegg-bin/show_pathway?gga03440/gga:772237%09red/gga:418152%09red/gga:417563%09red/gga:420438%09red/gga:417528%09red/gga:416517%09red
Fatty acid degradation	KEGG PATHWAY	gga00071	8	33	0.446065	0.993813	ENSGALG00000006644|ENSGALG00000034917|ENSGALG00000011659|ENSGALG00000003495|ENSGALG00000054856|ENSGALG00000016536|ENSGALG00000030614|ENSGALG00000020160	http://www.genome.jp/kegg-bin/show_pathway?gga00071/gga:422547%09red/gga:771098%09red/gga:424405%09red/gga:771920%09red/gga:395979%09red/gga:421587%09red/gga:395929%09red
Fatty acid elongation	KEGG PATHWAY	gga00062	5	20	0.46383	0.993813	ENSGALG00000009988|ENSGALG00000016536|ENSGALG00000049582|ENSGALG00000000652|ENSGALG00000036787	http://www.genome.jp/kegg-bin/show_pathway?gga00062/gga:395929%09red/gga:424564%09red/gga:424491%09red/gga:419371%09red/gga:769787%09red
Salmonella infection	KEGG PATHWAY	gga05132	15	66	0.47294	0.993813	ENSGALG00000054718|ENSGALG00000014012|ENSGALG00000005902|ENSGALG00000000769|ENSGALG00000011452|ENSGALG00000028037|ENSGALG00000006691|ENSGALG00000002843|ENSGALG00000026098|ENSGALG00000013865|ENSGALG00000003439|ENSGALG00000030384|ENSGALG00000020927|ENSGALG00000039409|ENSGALG00000005678	http://www.genome.jp/kegg-bin/show_pathway?gga05132/gga:429075%09red/gga:395261%09red/gga:426359%09red/gga:396495%09red/gga:416016%09red/gga:417558%09red/gga:771782%09red/gga:396027%09red/gga:396512%09red/gga:769965%09red/gga:429041%09red/gga:421685%09red/gga:416051%09red/gga:378913%09red/gga:419457%09red
Propanoate metabolism	KEGG PATHWAY	gga00640	6	25	0.479654	0.993813	ENSGALG00000035836|ENSGALG00000005439|ENSGALG00000011659|ENSGALG00000016536|ENSGALG00000016697|ENSGALG00000010225	http://www.genome.jp/kegg-bin/show_pathway?gga00640/gga:423347%09red/gga:396504%09red/gga:422049%09red/gga:373997%09red/gga:421587%09red/gga:395929%09red
DNA replication	KEGG PATHWAY	gga03030	7	30	0.492547	0.993813	ENSGALG00000012546|ENSGALG00000003072|ENSGALG00000041973|ENSGALG00000004037|ENSGALG00000016676|ENSGALG00000012915|ENSGALG00000007665	http://www.genome.jp/kegg-bin/show_pathway?gga03030/gga:423688%09red/gga:422043%09red/gga:426646%09red/gga:418058%09red/gga:426764%09red/gga:417563%09red/gga:416997%09red
Pentose phosphate pathway	KEGG PATHWAY	gga00030	5	21	0.500676	0.993813	ENSGALG00000026077|ENSGALG00000004908|ENSGALG00000006543|ENSGALG00000051397|ENSGALG00000030533	http://www.genome.jp/kegg-bin/show_pathway?gga00030/gga:430442%09red/gga:770045%09red/gga:395492%09red/gga:769850%09red/gga:418639%09red
Wnt signaling pathway	KEGG PATHWAY	gga04310	26	119	0.510988	0.993813	ENSGALG00000009929|ENSGALG00000034973|ENSGALG00000006474|ENSGALG00000053363|ENSGALG00000003485|ENSGALG00000001079|ENSGALG00000007762|ENSGALG00000012017|ENSGALG00000043009|ENSGALG00000012456|ENSGALG00000002588|ENSGALG00000017242|ENSGALG00000031718|ENSGALG00000031997|ENSGALG00000003473|ENSGALG00000036941|ENSGALG00000005401|ENSGALG00000001364|ENSGALG00000025950|ENSGALG00000042308|ENSGALG00000037494|…	http://www.genome.jp/kegg-bin/show_pathway?gga04310/gga:417430%09red/gga:416667%09red/gga:395870%09red/gga:415626%09red/gga:423532%09red/gga:395479%09red/gga:420732%09red/gga:378788%09red/gga:395829%09red/gga:418044%09red/gga:378891%09red/gga:423838%09red/gga:374142%09red/gga:374060%09red/gga:396543%09red/gga:419928%09red/gga:420783%09red/gga:771460%09red/gga:416319%09red/gga:432370%09red/gga:395…
Ribosome biogenesis in eukaryotes	KEGG PATHWAY	gga03008	15	68	0.514029	0.993813	ENSGALG00000038723|ENSGALG00000007058|ENSGALG00000000693|ENSGALG00000006197|ENSGALG00000020534|ENSGALG00000009533|ENSGALG00000014568|ENSGALG00000031718|ENSGALG00000014573|ENSGALG00000003906|ENSGALG00000006486|ENSGALG00000005535|ENSGALG00000008372|ENSGALG00000033993|ENSGALG00000011866	http://www.genome.jp/kegg-bin/show_pathway?gga03008/gga:423795%09red/gga:421236%09red/gga:416276%09red/gga:415384%09red/gga:425009%09red/gga:415867%09red/gga:417975%09red/gga:424897%09red/gga:419140%09red/gga:418292%09red/gga:425215%09red/gga:427403%09red/gga:415626%09red/gga:426609%09red/gga:432370%09red
PPAR signaling pathway	KEGG PATHWAY	gga03320	13	59	0.520942	0.993813	ENSGALG00000007114|ENSGALG00000034772|ENSGALG00000005554|ENSGALG00000042055|ENSGALG00000007178|ENSGALG00000006644|ENSGALG00000002588|ENSGALG00000005739|ENSGALG00000038059|ENSGALG00000015937|ENSGALG00000031642|ENSGALG00000007636|ENSGALG00000050921	http://www.genome.jp/kegg-bin/show_pathway?gga03320/gga:423122%09red/gga:426354%09red/gga:395479%09red/gga:395706%09red/gga:396458%09red/gga:395221%09red/gga:396536%09red/gga:422547%09red/gga:374015%09red/gga:417143%09red/gga:404536%09red/gga:374018%09red
Nitrogen metabolism	KEGG PATHWAY	gga00910	4	17	0.526299	0.993813	ENSGALG00000021340|ENSGALG00000034735|ENSGALG00000005896|ENSGALG00000043754	http://www.genome.jp/kegg-bin/show_pathway?gga00910/gga:423612%09red/gga:396489%09red/gga:416927%09red/gga:770004%09red
mRNA surveillance pathway	KEGG PATHWAY	gga03015	15	69	0.534274	0.993813	ENSGALG00000050442|ENSGALG00000052930|ENSGALG00000010026|ENSGALG00000007370|ENSGALG00000010689|ENSGALG00000006843|ENSGALG00000031813|ENSGALG00000049544|ENSGALG00000005753|ENSGALG00000051206|ENSGALG00000013889|ENSGALG00000007227|ENSGALG00000004123|ENSGALG00000019355|ENSGALG00000003108	http://www.genome.jp/kegg-bin/show_pathway?gga03015/gga:422214%09red/gga:396019%09red/gga:423131%09red/gga:424889%09red/gga:421046%09red/gga:417844%09red/gga:418734%09red/gga:426135%09red/gga:101750600%09red/gga:416979%09red/gga:769028%09red/gga:374226%09red/gga:422258%09red/gga:419189%09red/gga:425473%09red
Cardiac muscle contraction	KEGG PATHWAY	gga04260	13	60	0.542599	0.993813	ENSGALG00000014121|ENSGALG00000030985|ENSGALG00000004582|ENSGALG00000036964|ENSGALG00000003521|ENSGALG00000013537|ENSGALG00000037744|ENSGALG00000000585|ENSGALG00000034251|ENSGALG00000053585|ENSGALG00000025842|ENSGALG00000050887|ENSGALG00000001459	http://www.genome.jp/kegg-bin/show_pathway?gga04260/gga:395279%09red/gga:396472%09red/gga:395985%09red/gga:416978%09red/gga:769735%09red/gga:396032%09red/gga:419580%09red/gga:396366%09red/gga:770103%09red/gga:374259%09red/gga:416874%09red/gga:100858946%09red
Alanine, aspartate and glutamate metabolism	KEGG PATHWAY	gga00250	7	32	0.552339	0.993813	ENSGALG00000020943|ENSGALG00000042184|ENSGALG00000000081|ENSGALG00000034735|ENSGALG00000023689|ENSGALG00000002321|ENSGALG00000043754	http://www.genome.jp/kegg-bin/show_pathway?gga00250/gga:419467%09red/gga:417039%09red/gga:396533%09red/gga:423612%09red/gga:396489%09red/gga:417185%09red/gga:770344%09red
Basal transcription factors	KEGG PATHWAY	gga03022	8	37	0.558906	0.993813	ENSGALG00000002060|ENSGALG00000011171|ENSGALG00000015185|ENSGALG00000004999|ENSGALG00000000991|ENSGALG00000002735|ENSGALG00000003793|ENSGALG00000011910	http://www.genome.jp/kegg-bin/show_pathway?gga03022/gga:418365%09red/gga:423521%09red/gga:419899%09red/gga:422192%09red/gga:417522%09red/gga:770910%09red/gga:395995%09red/gga:419585%09red
Fatty acid biosynthesis	KEGG PATHWAY	gga00061	3	13	0.559413	0.993813	ENSGALG00000034275|ENSGALG00000005439|ENSGALG00000006644	http://www.genome.jp/kegg-bin/show_pathway?gga00061/gga:427934%09red/gga:396504%09red/gga:422547%09red
Fatty acid metabolism	KEGG PATHWAY	gga01212	9	42	0.564876	0.993813	ENSGALG00000005439|ENSGALG00000036787|ENSGALG00000007178|ENSGALG00000006644|ENSGALG00000005739|ENSGALG00000011659|ENSGALG00000049582|ENSGALG00000016536|ENSGALG00000034275	http://www.genome.jp/kegg-bin/show_pathway?gga01212/gga:423122%09red/gga:396504%09red/gga:395706%09red/gga:422547%09red/gga:424491%09red/gga:769787%09red/gga:427934%09red/gga:421587%09red/gga:395929%09red
Tight junction	KEGG PATHWAY	gga04530	25	118	0.567673	0.993813	ENSGALG00000030985|ENSGALG00000029260|ENSGALG00000005846|ENSGALG00000049326|ENSGALG00000001214|ENSGALG00000014638|ENSGALG00000039682|ENSGALG00000003855|ENSGALG00000031718|ENSGALG00000011592|ENSGALG00000006197|ENSGALG00000028567|ENSGALG00000035237|ENSGALG00000041700|ENSGALG00000001621|ENSGALG00000037316|ENSGALG00000004582|ENSGALG00000008477|ENSGALG00000022557|ENSGALG00000025950|ENSGALG00000037864|…	http://www.genome.jp/kegg-bin/show_pathway?gga04530/gga:417430%09red/gga:416700%09red/gga:768487%09red/gga:396026%09red/gga:425064%09red/gga:415626%09red/gga:427360%09red/gga:374097%09red/gga:396215%09red/gga:396469%09red/gga:396442%09red/gga:396465%09red/gga:395149%09red/gga:374029%09red/gga:374028%09red/gga:424910%09red/gga:432370%09red/gga:395279%09red/gga:427789%09red/gga:424149%09red/gga:101…
Focal adhesion	KEGG PATHWAY	gga04510	39	184	0.568314	0.993813	ENSGALG00000031529|ENSGALG00000029260|ENSGALG00000050728|ENSGALG00000003589|ENSGALG00000003642|ENSGALG00000003485|ENSGALG00000003855|ENSGALG00000002699|ENSGALG00000005678|ENSGALG00000001289|ENSGALG00000002548|ENSGALG00000010875|ENSGALG00000028567|ENSGALG00000008081|ENSGALG00000048024|ENSGALG00000012178|ENSGALG00000019761|ENSGALG00000047771|ENSGALG00000003578|ENSGALG00000012865|ENSGALG00000039775|…	http://www.genome.jp/kegg-bin/show_pathway?gga04510/gga:417430%09red/gga:396245%09red/gga:374209%09red/gga:395934%09red/gga:395870%09red/gga:373938%09red/gga:373939%09red/gga:420757%09red/gga:374196%09red/gga:374018%09red/gga:395261%09red/gga:417180%09red/gga:426130%09red/gga:395194%09red/gga:101749340%09red/gga:395470%09red/gga:771832%09red/gga:396239%09red/gga:396215%09red/gga:378913%09red/gga:…
Linoleic acid metabolism	KEGG PATHWAY	gga00591	6	28	0.576238	0.993813	ENSGALG00000052243|ENSGALG00000011413|ENSGALG00000004436|ENSGALG00000047199|ENSGALG00000051992|ENSGALG00000052676	http://www.genome.jp/kegg-bin/show_pathway?gga00591/gga:424678%09red/gga:414833%09red/gga:416477%09red/gga:424729%09red
RNA transport	KEGG PATHWAY	gga03013	27	129	0.590422	0.993813	ENSGALG00000038723|ENSGALG00000008520|ENSGALG00000031813|ENSGALG00000005753|ENSGALG00000001036|ENSGALG00000050442|ENSGALG00000008187|ENSGALG00000007919|ENSGALG00000010689|ENSGALG00000009533|ENSGALG00000029674|ENSGALG00000004123|ENSGALG00000048911|ENSGALG00000006486|ENSGALG00000012529|ENSGALG00000004817|ENSGALG00000010301|ENSGALG00000003259|ENSGALG00000045352|ENSGALG00000003337|ENSGALG00000047376|…	http://www.genome.jp/kegg-bin/show_pathway?gga03013/gga:100858349%09red/gga:424968%09red/gga:427835%09red/gga:100857736%09red/gga:419189%09red/gga:374226%09red/gga:415573%09red/gga:431122%09red/gga:422214%09red/gga:424941%09red/gga:424889%09red/gga:426135%09red/gga:419653%09red/gga:423359%09red/gga:425009%09red/gga:424953%09red/gga:417463%09red/gga:415693%09red/gga:423795%09red/gga:426146%09red/g…
Regulation of actin cytoskeleton	KEGG PATHWAY	gga04810	37	177	0.598294	0.993813	ENSGALG00000035386|ENSGALG00000029260|ENSGALG00000050728|ENSGALG00000011452|ENSGALG00000023703|ENSGALG00000006663|ENSGALG00000003855|ENSGALG00000002699|ENSGALG00000039786|ENSGALG00000011592|ENSGALG00000010875|ENSGALG00000012456|ENSGALG00000028567|ENSGALG00000008081|ENSGALG00000028543|ENSGALG00000012178|ENSGALG00000003578|ENSGALG00000012865|ENSGALG00000014012|ENSGALG00000004582|ENSGALG00000010026|…	http://www.genome.jp/kegg-bin/show_pathway?gga04810/gga:429075%09red/gga:396245%09red/gga:396019%09red/gga:374209%09red/gga:395870%09red/gga:395774%09red/gga:373938%09red/gga:373939%09red/gga:420757%09red/gga:425499%09red/gga:374196%09red/gga:416051%09red/gga:101749340%09red/gga:395470%09red/gga:418044%09red/gga:429041%09red/gga:396215%09red/gga:419752%09red/gga:396442%09red/gga:396010%09red/gga:…
Glycosaminoglycan biosynthesis - chondroitin sulfate / dermatan sulfate	KEGG PATHWAY	gga00532	4	19	0.602872	0.993813	ENSGALG00000024056|ENSGALG00000010125|ENSGALG00000029632|ENSGALG00000036477	http://www.genome.jp/kegg-bin/show_pathway?gga00532/gga:396018%09red/gga:416032%09red/gga:422488%09red/gga:769112%09red
Pantothenate and CoA biosynthesis	KEGG PATHWAY	gga00770	3	14	0.602964	0.993813	ENSGALG00000015978|ENSGALG00000013177|ENSGALG00000004882	http://www.genome.jp/kegg-bin/show_pathway?gga00770/gga:422935%09red/gga:418193%09red/gga:100859789%09red
Ubiquinone and other terpenoid-quinone biosynthesis	KEGG PATHWAY	gga00130	2	9	0.606762	0.993813	ENSGALG00000000893|ENSGALG00000015486	http://www.genome.jp/kegg-bin/show_pathway?gga00130/gga:421797%09red/gga:415884%09red
ECM-receptor interaction	KEGG PATHWAY	gga04512	15	73	0.61222	0.993813	ENSGALG00000006802|ENSGALG00000000379|ENSGALG00000010875|ENSGALG00000050728|ENSGALG00000016480|ENSGALG00000019761|ENSGALG00000003589|ENSGALG00000010926|ENSGALG00000029378|ENSGALG00000037784|ENSGALG00000032702|ENSGALG00000003932|ENSGALG00000003578|ENSGALG00000048024|ENSGALG00000045125	http://www.genome.jp/kegg-bin/show_pathway?gga04512/gga:419184%09red/gga:395210%09red/gga:769665%09red/gga:417180%09red/gga:396133%09red/gga:373980%09red/gga:374209%09red/gga:100049058%09red/gga:421960%09red/gga:100857508%09red/gga:420757%09red/gga:415560%09red/gga:395470%09red/gga:373946%09red/gga:395935%09red
Pentose and glucuronate interconversions	KEGG PATHWAY	gga00040	4	20	0.638205	0.993813	ENSGALG00000003466|ENSGALG00000041993|ENSGALG00000051397|ENSGALG00000031408	http://www.genome.jp/kegg-bin/show_pathway?gga00040/gga:425137%09red/gga:770045%09red/gga:415332%09red/gga:422792%09red
Glycerolipid metabolism	KEGG PATHWAY	gga00561	10	50	0.639376	0.993813	ENSGALG00000023517|ENSGALG00000008380|ENSGALG00000043734|ENSGALG00000004367|ENSGALG00000040418|ENSGALG00000003495|ENSGALG00000003466|ENSGALG00000003518|ENSGALG00000003841|ENSGALG00000032736	http://www.genome.jp/kegg-bin/show_pathway?gga00561/gga:416024%09red/gga:425137%09red/gga:426846%09red/gga:426788%09red/gga:424405%09red/gga:772114%09red/gga:428693%09red/gga:421309%09red/gga:422129%09red/gga:423197%09red
Sulfur metabolism	KEGG PATHWAY	gga00920	2	10	0.655895	0.993813	ENSGALG00000046727|ENSGALG00000041573	http://www.genome.jp/kegg-bin/show_pathway?gga00920/gga:421132%09red/gga:421347%09red
NOD-like receptor signaling pathway	KEGG PATHWAY	gga04621	8	41	0.660644	0.993813	ENSGALG00000010175|ENSGALG00000027864|ENSGALG00000034124|ENSGALG00000002786|ENSGALG00000012150|ENSGALG00000026098|ENSGALG00000008355|ENSGALG00000039409	http://www.genome.jp/kegg-bin/show_pathway?gga04621/gga:423021%09red/gga:396495%09red/gga:395284%09red/gga:396027%09red/gga:396093%09red/gga:415349%09red/gga:396188%09red/gga:418014%09red
Glycine, serine and threonine metabolism	KEGG PATHWAY	gga00260	7	36	0.661329	0.993813	ENSGALG00000027822|ENSGALG00000047321|ENSGALG00000040182|ENSGALG00000020943|ENSGALG00000016196|ENSGALG00000033522|ENSGALG00000012312	http://www.genome.jp/kegg-bin/show_pathway?gga00260/gga:417146%09red/gga:427905%09red/gga:770737%09red/gga:101747660%09red/gga:770344%09red/gga:420015%09red/gga:418545%09red
beta-Alanine metabolism	KEGG PATHWAY	gga00410	5	26	0.666	0.993813	ENSGALG00000033522|ENSGALG00000016536|ENSGALG00000003495|ENSGALG00000003039|ENSGALG00000036044	http://www.genome.jp/kegg-bin/show_pathway?gga00410/gga:420015%09red/gga:771447%09red/gga:395929%09red/gga:428812%09red/gga:424405%09red
Jak-STAT signaling pathway	KEGG PATHWAY	gga04630	25	125	0.669105	0.993813	ENSGALG00000005848|ENSGALG00000003267|ENSGALG00000020316|ENSGALG00000034042|ENSGALG00000030407|ENSGALG00000005638|ENSGALG00000003485|ENSGALG00000007762|ENSGALG00000003282|ENSGALG00000030907|ENSGALG00000008081|ENSGALG00000013865|ENSGALG00000032260|ENSGALG00000009904|ENSGALG00000006211|ENSGALG00000038902|ENSGALG00000035017|ENSGALG00000009574|ENSGALG00000016693|ENSGALG00000007651|ENSGALG00000050797|…	http://www.genome.jp/kegg-bin/show_pathway?gga04630/gga:419429%09red/gga:100858060%09red/gga:416667%09red/gga:693252%09red/gga:693251%09red/gga:424044%09red/gga:373954%09red/gga:395199%09red/gga:422219%09red/gga:395556%09red/gga:418666%09red/gga:427514%09red/gga:417838%09red/gga:420027%09red/gga:421685%09red/gga:395299%09red/gga:419771%09red/gga:419928%09red/gga:396216%09red/gga:407090%09red/gga:…
ErbB signaling pathway	KEGG PATHWAY	gga04012	15	77	0.683594	0.993813	ENSGALG00000025950|ENSGALG00000031529|ENSGALG00000001289|ENSGALG00000049026|ENSGALG00000028318|ENSGALG00000029260|ENSGALG00000003126|ENSGALG00000008081|ENSGALG00000004998|ENSGALG00000003282|ENSGALG00000033510|ENSGALG00000039775|ENSGALG00000000949|ENSGALG00000003855|ENSGALG00000012865	http://www.genome.jp/kegg-bin/show_pathway?gga04012/gga:417430%09red/gga:417312%09red/gga:396245%09red/gga:396442%09red/gga:396239%09red/gga:693245%09red/gga:426130%09red/gga:395556%09red/gga:395934%09red/gga:395654%09red/gga:395671%09red/gga:378914%09red/gga:424971%09red/gga:770341%09red/gga:396229%09red
Cytokine-cytokine receptor interaction	KEGG PATHWAY	gga04060	33	165	0.684267	0.993813	ENSGALG00000005848|ENSGALG00000046192|ENSGALG00000005638|ENSGALG00000007015|ENSGALG00000037301|ENSGALG00000019322|ENSGALG00000030407|ENSGALG00000009574|ENSGALG00000024122|ENSGALG00000045642|ENSGALG00000013865|ENSGALG00000030907|ENSGALG00000052541|ENSGALG00000033854|ENSGALG00000012178|ENSGALG00000012444|ENSGALG00000036346|ENSGALG00000026663|ENSGALG00000026098|ENSGALG00000032260|ENSGALG00000009904|…	http://www.genome.jp/kegg-bin/show_pathway?gga04060/gga:100858060%09red/gga:415651%09red/gga:396324%09red/gga:395385%09red/gga:693252%09red/gga:419424%09red/gga:693251%09red/gga:770275%09red/gga:395246%09red/gga:395199%09red/gga:396495%09red/gga:420719%09red/gga:374196%09red/gga:418666%09red/gga:396216%09red/gga:395887%09red/gga:417838%09red/gga:421685%09red/gga:100499189%09red/gga:430652%09red/g…
Galactose metabolism	KEGG PATHWAY	gga00052	6	32	0.689225	0.993813	ENSGALG00000006543|ENSGALG00000002022|ENSGALG00000034855|ENSGALG00000013828|ENSGALG00000004047|ENSGALG00000003466	http://www.genome.jp/kegg-bin/show_pathway?gga00052/gga:374044%09red/gga:396121%09red/gga:419686%09red/gga:769850%09red/gga:426268%09red/gga:425137%09red
Butirosin and neomycin biosynthesis	KEGG PATHWAY	gga00524	1	5	0.69038	0.993813	ENSGALG00000034855	http://www.genome.jp/kegg-bin/show_pathway?gga00524/gga:374044%09red
Drug metabolism - other enzymes	KEGG PATHWAY	gga00983	5	27	0.694384	0.993813	ENSGALG00000007382|ENSGALG00000003510|ENSGALG00000007191|ENSGALG00000003732|ENSGALG00000006910	http://www.genome.jp/kegg-bin/show_pathway?gga00983/gga:771849%09red/gga:395719%09red/gga:771901%09red/gga:416058%09red/gga:424406%09red
Phagosome	KEGG PATHWAY	gga04145	25	127	0.695702	0.993813	ENSGALG00000005966|ENSGALG00000012821|ENSGALG00000008444|ENSGALG00000049208|ENSGALG00000030940|ENSGALG00000000769|ENSGALG00000020754|ENSGALG00000005902|ENSGALG00000004252|ENSGALG00000002237|ENSGALG00000042482|ENSGALG00000036300|ENSGALG00000050508|ENSGALG00000003256|ENSGALG00000041380|ENSGALG00000000433|ENSGALG00000002843|ENSGALG00000000775|ENSGALG00000006707|ENSGALG00000000379|ENSGALG00000048063|…	http://www.genome.jp/kegg-bin/show_pathway?gga04145/gga:693256%09red/gga:417558%09red/gga:374209%09red/gga:422257%09red/gga:425657%09red/gga:100857247%09red/gga:417057%09red/gga:416016%09red/gga:420160%09red/gga:425389%09red/gga:395474%09red/gga:426369%09red/gga:420997%09red/gga:724083%09red/gga:100857553%09red/gga:427721%09red/gga:420883%09red/gga:416023%09red/gga:415674%09red/gga:416694%09red/g…
Toll-like receptor signaling pathway	KEGG PATHWAY	gga04620	16	83	0.700606	0.993813	ENSGALG00000010926|ENSGALG00000007015|ENSGALG00000007651|ENSGALG00000027864|ENSGALG00000049026|ENSGALG00000008081|ENSGALG00000028037|ENSGALG00000013356|ENSGALG00000041285|ENSGALG00000009574|ENSGALG00000012150|ENSGALG00000040224|ENSGALG00000039982|ENSGALG00000026098|ENSGALG00000008355|ENSGALG00000039409	http://www.genome.jp/kegg-bin/show_pathway?gga04620/gga:395210%09red/gga:395385%09red/gga:396093%09red/gga:416496%09red/gga:396495%09red/gga:430480%09red/gga:430409%09red/gga:395284%09red/gga:396027%09red/gga:396512%09red/gga:407090%09red/gga:424044%09red/gga:419715%09red/gga:418014%09red/gga:424971%09red/gga:417312%09red
Insulin signaling pathway	KEGG PATHWAY	gga04910	23	118	0.706365	0.993813	ENSGALG00000008508|ENSGALG00000005439|ENSGALG00000029260|ENSGALG00000036282|ENSGALG00000034855|ENSGALG00000001289|ENSGALG00000007919|ENSGALG00000003675|ENSGALG00000008081|ENSGALG00000027188|ENSGALG00000012865|ENSGALG00000039775|ENSGALG00000004998|ENSGALG00000007636|ENSGALG00000006035|ENSGALG00000009435|ENSGALG00000003712|ENSGALG00000040703|ENSGALG00000007373|ENSGALG00000027786|ENSGALG00000010026|…	http://www.genome.jp/kegg-bin/show_pathway?gga04910/gga:396245%09red/gga:101747406%09red/gga:396458%09red/gga:395934%09red/gga:423064%09red/gga:373915%09red/gga:417579%09red/gga:427017%09red/gga:424941%09red/gga:416446%09red/gga:416986%09red/gga:396239%09red/gga:396019%09red/gga:395299%09red/gga:374044%09red/gga:421248%09red/gga:396504%09red/gga:424971%09red/gga:420435%09red/gga:417173%09red/gga:…
Apoptosis	KEGG PATHWAY	gga04210	13	69	0.717156	0.993813	ENSGALG00000000452|ENSGALG00000006211|ENSGALG00000010186|ENSGALG00000027864|ENSGALG00000003675|ENSGALG00000008081|ENSGALG00000042838|ENSGALG00000002556|ENSGALG00000019019|ENSGALG00000000685|ENSGALG00000001366|ENSGALG00000008355|ENSGALG00000039409	http://www.genome.jp/kegg-bin/show_pathway?gga04210/gga:373954%09red/gga:396240%09red/gga:396337%09red/gga:419964%09red/gga:396093%09red/gga:396466%09red/gga:416446%09red/gga:395284%09red/gga:396027%09red/gga:373904%09red/gga:417287%09red/gga:424971%09red/gga:426970%09red
Aminoacyl-tRNA biosynthesis	KEGG PATHWAY	gga00970	12	64	0.71805	0.993813	ENSGALG00000001965|ENSGALG00000015338|ENSGALG00000012355|ENSGALG00000009598|ENSGALG00000006122|ENSGALG00000035080|ENSGALG00000003563|ENSGALG00000029980|ENSGALG00000000907|ENSGALG00000026809|ENSGALG00000039315|ENSGALG00000029346	http://www.genome.jp/kegg-bin/show_pathway?gga00970/gga:416132%09red/gga:419666%09red/gga:426697%09red/gga:424296%09red/gga:415885%09red/gga:415668%09red/gga:421348%09red/gga:768802%09red/gga:421781%09red/gga:425613%09red/gga:416057%09red/gga:427672%09red
Ubiquitin mediated proteolysis	KEGG PATHWAY	gga04120	24	124	0.720225	0.993813	ENSGALG00000016816|ENSGALG00000034042|ENSGALG00000023335|ENSGALG00000006474|ENSGALG00000034020|ENSGALG00000038504|ENSGALG00000036530|ENSGALG00000002929|ENSGALG00000001668|ENSGALG00000038128|ENSGALG00000053517|ENSGALG00000009971|ENSGALG00000020793|ENSGALG00000004657|ENSGALG00000034584|ENSGALG00000036941|ENSGALG00000008625|ENSGALG00000000699|ENSGALG00000032644|ENSGALG00000037492|ENSGALG00000027786|…	http://www.genome.jp/kegg-bin/show_pathway?gga04120/gga:415868%09red/gga:424122%09red/gga:430767%09red/gga:417898%09red/gga:416660%09red/gga:417269%09red/gga:374119%09red/gga:373920%09red/gga:419495%09red/gga:423185%09red/gga:427514%09red/gga:395299%09red/gga:424563%09red/gga:419536%09red/gga:427021%09red/gga:420783%09red/gga:417258%09red/gga:424785%09red/gga:416319%09red/gga:422713%09red/gga:771…
Glycosphingolipid biosynthesis - globo series	KEGG PATHWAY	gga00603	2	12	0.739268	0.993813	ENSGALG00000002651|ENSGALG00000043828	http://www.genome.jp/kegg-bin/show_pathway?gga00603/gga:415320%09red/gga:395139%09red
Folate biosynthesis	KEGG PATHWAY	gga00790	2	12	0.739268	0.993813	ENSGALG00000007848|ENSGALG00000000067	http://www.genome.jp/kegg-bin/show_pathway?gga00790/gga:425255%09red/gga:374144%09red
Cytosolic DNA-sensing pathway	KEGG PATHWAY	gga04623	7	40	0.752478	0.993813	ENSGALG00000002591|ENSGALG00000030808|ENSGALG00000027864|ENSGALG00000012655|ENSGALG00000013356|ENSGALG00000049232|ENSGALG00000039409	http://www.genome.jp/kegg-bin/show_pathway?gga04623/gga:423727%09red/gga:418071%09red/gga:430480%09red/gga:396027%09red/gga:396093%09red/gga:428713%09red/gga:420103%09red
p53 signaling pathway	KEGG PATHWAY	gga04115	11	61	0.754068	0.993813	ENSGALG00000009476|ENSGALG00000028318|ENSGALG00000005648|ENSGALG00000037603|ENSGALG00000008355|ENSGALG00000008218|ENSGALG00000023335|ENSGALG00000038097|ENSGALG00000003485|ENSGALG00000001366|ENSGALG00000035325	http://www.genome.jp/kegg-bin/show_pathway?gga04115/gga:419928%09red/gga:422211%09red/gga:771726%09red/gga:420558%09red/gga:395284%09red/gga:770077%09red/gga:423185%09red/gga:378914%09red/gga:421766%09red/gga:426970%09red/gga:419711%09red
VEGF signaling pathway	KEGG PATHWAY	gga04370	10	56	0.757182	0.993813	ENSGALG00000025950|ENSGALG00000001289|ENSGALG00000029260|ENSGALG00000012456|ENSGALG00000040606|ENSGALG00000008081|ENSGALG00000004998|ENSGALG00000001366|ENSGALG00000003855|ENSGALG00000001926	http://www.genome.jp/kegg-bin/show_pathway?gga04370/gga:417430%09red/gga:396245%09red/gga:396442%09red/gga:418044%09red/gga:426970%09red/gga:396227%09red/gga:395870%09red/gga:424971%09red/gga:770341%09red/gga:396229%09red
Phototransduction	KEGG PATHWAY	gga04744	4	24	0.758035	0.993813	ENSGALG00000001431|ENSGALG00000002848|ENSGALG00000020745|ENSGALG00000008983	http://www.genome.jp/kegg-bin/show_pathway?gga04744/gga:419402%09red/gga:374216%09red/gga:396486%09red/gga:751791%09red
Glycosphingolipid biosynthesis - ganglio series	KEGG PATHWAY	gga00604	2	13	0.774065	0.993813	ENSGALG00000002651|ENSGALG00000043828	http://www.genome.jp/kegg-bin/show_pathway?gga00604/gga:415320%09red/gga:395139%09red
Dorso-ventral axis formation	KEGG PATHWAY	gga04320	3	19	0.775919	0.993813	ENSGALG00000002922|ENSGALG00000002375|ENSGALG00000001143	http://www.genome.jp/kegg-bin/show_pathway?gga04320/gga:374031%09red/gga:396235%09red/gga:395655%09red
Glutathione metabolism	KEGG PATHWAY	gga00480	6	36	0.780335	0.993813	ENSGALG00000005204|ENSGALG00000003281|ENSGALG00000013098|ENSGALG00000027501|ENSGALG00000034434|ENSGALG00000003039	http://www.genome.jp/kegg-bin/show_pathway?gga00480/gga:431056%09red/gga:396322%09red/gga:771447%09red/gga:418178%09red/gga:428135%09red/gga:395667%09red
MAPK signaling pathway	KEGG PATHWAY	gga04010	41	214	0.782632	0.993813	ENSGALG00000040606|ENSGALG00000029260|ENSGALG00000005653|ENSGALG00000028037|ENSGALG00000000525|ENSGALG00000008970|ENSGALG00000000685|ENSGALG00000016406|ENSGALG00000035237|ENSGALG00000005678|ENSGALG00000005884|ENSGALG00000011207|ENSGALG00000039786|ENSGALG00000032618|ENSGALG00000011592|ENSGALG00000000055|ENSGALG00000037744|ENSGALG00000051055|ENSGALG00000028543|ENSGALG00000012178|ENSGALG00000032029|…	http://www.genome.jp/kegg-bin/show_pathway?gga04010/gga:417430%09red/gga:100857832%09red/gga:396245%09red/gga:386574%09red/gga:386579%09red/gga:396027%09red/gga:424149%09red/gga:396103%09red/gga:100858946%09red/gga:395870%09red/gga:395261%09red/gga:418605%09red/gga:419954%09red/gga:374196%09red/gga:423890%09red/gga:395985%09red/gga:417287%09red/gga:396239%09red/gga:378913%09red/gga:416496%09red/g…
Porphyrin and chlorophyll metabolism	KEGG PATHWAY	gga00860	4	25	0.782637	0.993813	ENSGALG00000010219|ENSGALG00000006122|ENSGALG00000009598|ENSGALG00000015240	http://www.genome.jp/kegg-bin/show_pathway?gga00860/gga:418377%09red/gga:424590%09red/gga:427672%09red/gga:421348%09red
Nicotinate and nicotinamide metabolism	KEGG PATHWAY	gga00760	4	25	0.782637	0.993813	ENSGALG00000020876|ENSGALG00000015156|ENSGALG00000008179|ENSGALG00000003651	http://www.genome.jp/kegg-bin/show_pathway?gga00760/gga:427257%09red/gga:424071%09red/gga:420034%09red/gga:423871%09red
Progesterone-mediated oocyte maturation	KEGG PATHWAY	gga04914	13	74	0.793441	0.993813	ENSGALG00000016816|ENSGALG00000010175|ENSGALG00000038469|ENSGALG00000008081|ENSGALG00000004998|ENSGALG00000053517|ENSGALG00000041700|ENSGALG00000008625|ENSGALG00000054336|ENSGALG00000037136|ENSGALG00000006035|ENSGALG00000016406|ENSGALG00000012865	http://www.genome.jp/kegg-bin/show_pathway?gga04914/gga:418605%09red/gga:396245%09red/gga:418735%09red/gga:417269%09red/gga:386579%09red/gga:396188%09red/gga:396239%09red/gga:417258%09red/gga:423064%09red/gga:424971%09red/gga:420375%09red/gga:374097%09red
Sphingolipid metabolism	KEGG PATHWAY	gga00600	8	49	0.816757	0.993813	ENSGALG00000002412|ENSGALG00000031002|ENSGALG00000010902|ENSGALG00000006361|ENSGALG00000049491|ENSGALG00000048624|ENSGALG00000039734|ENSGALG00000028960	http://www.genome.jp/kegg-bin/show_pathway?gga00600/gga:100859407%09red/gga:430542%09red/gga:771503%09red/gga:101748171%09red/gga:424813%09red/gga:429131%09red
Histidine metabolism	KEGG PATHWAY	gga00340	3	21	0.825257	0.993813	ENSGALG00000012377|ENSGALG00000003495|ENSGALG00000036044	http://www.genome.jp/kegg-bin/show_pathway?gga00340/gga:424405%09red/gga:424298%09red/gga:428812%09red
Primary bile acid biosynthesis	KEGG PATHWAY	gga00120	2	15	0.831632	0.993813	ENSGALG00000002187|ENSGALG00000006842	http://www.genome.jp/kegg-bin/show_pathway?gga00120/gga:395785%09red/gga:419303%09red
Melanogenesis	KEGG PATHWAY	gga04916	15	89	0.84664	0.993813	ENSGALG00000025950|ENSGALG00000042308|ENSGALG00000043009|ENSGALG00000029260|ENSGALG00000037494|ENSGALG00000005401|ENSGALG00000011358|ENSGALG00000034973|ENSGALG00000017242|ENSGALG00000004998|ENSGALG00000041700|ENSGALG00000002523|ENSGALG00000001079|ENSGALG00000007762|ENSGALG00000007466	http://www.genome.jp/kegg-bin/show_pathway?gga04916/gga:417430%09red/gga:395829%09red/gga:396245%09red/gga:395235%09red/gga:374097%09red/gga:374142%09red/gga:374060%09red/gga:396543%09red/gga:378788%09red/gga:373887%09red/gga:427417%09red/gga:416667%09red/gga:373909%09red/gga:396229%09red
Vascular smooth muscle contraction	KEGG PATHWAY	gga04270	17	100	0.850788	0.993813	ENSGALG00000025950|ENSGALG00000024449|ENSGALG00000027630|ENSGALG00000010044|ENSGALG00000004998|ENSGALG00000003821|ENSGALG00000037744|ENSGALG00000000336|ENSGALG00000028567|ENSGALG00000010013|ENSGALG00000006273|ENSGALG00000003238|ENSGALG00000010026|ENSGALG00000006663|ENSGALG00000039163|ENSGALG00000017173|ENSGALG00000012865	http://www.genome.jp/kegg-bin/show_pathway?gga04270/gga:417430%09red/gga:419752%09red/gga:420022%09red/gga:396245%09red/gga:396019%09red/gga:374077%09red/gga:422407%09red/gga:417852%09red/gga:101749340%09red/gga:424016%09red/gga:415748%09red/gga:395985%09red/gga:396239%09red/gga:100859339%09red/gga:425979%09red/gga:396215%09red/gga:373908%09red
Selenocompound metabolism	KEGG PATHWAY	gga00450	2	16	0.855141	0.993813	ENSGALG00000004604|ENSGALG00000039315	http://www.genome.jp/kegg-bin/show_pathway?gga00450/gga:100859686%09red/gga:425613%09red
Synthesis and degradation of ketone bodies	KEGG PATHWAY	gga00072	1	9	0.858349	0.993813	ENSGALG00000011659	http://www.genome.jp/kegg-bin/show_pathway?gga00072/gga:421587%09red
mTOR signaling pathway	KEGG PATHWAY	gga04150	8	52	0.858588	0.993813	ENSGALG00000025950|ENSGALG00000007919|ENSGALG00000045352|ENSGALG00000008081|ENSGALG00000017005|ENSGALG00000037136|ENSGALG00000016406|ENSGALG00000012865	http://www.genome.jp/kegg-bin/show_pathway?gga04150/gga:417430%09red/gga:100858349%09red/gga:386579%09red/gga:418865%09red/gga:418605%09red/gga:424941%09red/gga:396239%09red/gga:424971%09red
Gap junction	KEGG PATHWAY	gga04540	13	80	0.864016	0.993813	ENSGALG00000025950|ENSGALG00000029260|ENSGALG00000000433|ENSGALG00000017173|ENSGALG00000012821|ENSGALG00000003642|ENSGALG00000012178|ENSGALG00000003238|ENSGALG00000007794|ENSGALG00000041700|ENSGALG00000004998|ENSGALG00000008444|ENSGALG00000003855	http://www.genome.jp/kegg-bin/show_pathway?gga04540/gga:417430%09red/gga:100857247%09red/gga:396245%09red/gga:396442%09red/gga:416694%09red/gga:374077%09red/gga:422407%09red/gga:374097%09red/gga:374196%09red/gga:420883%09red/gga:428252%09red/gga:374128%09red/gga:396229%09red
Butanoate metabolism	KEGG PATHWAY	gga00650	3	23	0.864988	0.993813	ENSGALG00000012282|ENSGALG00000011659|ENSGALG00000016536	http://www.genome.jp/kegg-bin/show_pathway?gga00650/gga:423573%09red/gga:395929%09red/gga:421587%09red
Glycerophospholipid metabolism	KEGG PATHWAY	gga00564	14	86	0.869728	0.993813	ENSGALG00000016318|ENSGALG00000023517|ENSGALG00000008380|ENSGALG00000007474|ENSGALG00000000142|ENSGALG00000033683|ENSGALG00000004875|ENSGALG00000011169|ENSGALG00000004002|ENSGALG00000011646|ENSGALG00000003518|ENSGALG00000003841|ENSGALG00000041787|ENSGALG00000039408	http://www.genome.jp/kegg-bin/show_pathway?gga00564/gga:423496%09red/gga:772114%09red/gga:426788%09red/gga:422129%09red/gga:419685%09red/gga:421548%09red/gga:421152%09red/gga:395650%09red/gga:416508%09red/gga:424915%09red/gga:418594%09red/gga:423197%09red/gga:425396%09red/gga:768530%09red
Proteasome	KEGG PATHWAY	gga03050	5	36	0.876022	0.993813	ENSGALG00000043684|ENSGALG00000045788|ENSGALG00000009733|ENSGALG00000008108|ENSGALG00000008163	http://www.genome.jp/kegg-bin/show_pathway?gga03050/gga:378915%09red/gga:423182%09red/gga:422990%09red/gga:772237%09red/gga:421218%09red
Sulfur relay system	KEGG PATHWAY	gga04122	1	10	0.883508	0.993813	ENSGALG00000004971	http://www.genome.jp/kegg-bin/show_pathway?gga04122/gga:417221%09red
Nucleotide excision repair	KEGG PATHWAY	gga03420	5	37	0.888952	0.993813	ENSGALG00000028998|ENSGALG00000003072|ENSGALG00000007665|ENSGALG00000008218|ENSGALG00000011910	http://www.genome.jp/kegg-bin/show_pathway?gga03420/gga:395659%09red/gga:416997%09red/gga:423521%09red/gga:417563%09red/gga:423185%09red
RIG-I-like receptor signaling pathway	KEGG PATHWAY	gga04622	8	55	0.892351	0.993813	ENSGALG00000027864|ENSGALG00000002147|ENSGALG00000013356|ENSGALG00000042838|ENSGALG00000009574|ENSGALG00000026098|ENSGALG00000008355|ENSGALG00000039409	http://www.genome.jp/kegg-bin/show_pathway?gga04622/gga:419887%09red/gga:396495%09red/gga:430480%09red/gga:395284%09red/gga:396027%09red/gga:396093%09red/gga:417287%09red/gga:407090%09red
Inositol phosphate metabolism	KEGG PATHWAY	gga00562	8	57	0.910889	0.993813	ENSGALG00000008603|ENSGALG00000014526|ENSGALG00000003695|ENSGALG00000008081|ENSGALG00000053217|ENSGALG00000026687|ENSGALG00000041573|ENSGALG00000054099	http://www.genome.jp/kegg-bin/show_pathway?gga00562/gga:421132%09red/gga:395356%09red/gga:416996%09red/gga:395694%09red/gga:396435%09red/gga:424971%09red/gga:424214%09red
Ether lipid metabolism	KEGG PATHWAY	gga00565	5	39	0.911361	0.993813	ENSGALG00000000142|ENSGALG00000011646|ENSGALG00000021658|ENSGALG00000027918|ENSGALG00000032746	http://www.genome.jp/kegg-bin/show_pathway?gga00565/gga:421152%09red/gga:769963%09red/gga:420361%09red/gga:423496%09red/gga:419765%09red
Influenza A	KEGG PATHWAY	gga05164	21	130	0.91494	0.993813	ENSGALG00000052930|ENSGALG00000030940|ENSGALG00000000452|ENSGALG00000041285|ENSGALG00000049026|ENSGALG00000007651|ENSGALG00000013356|ENSGALG00000013865|ENSGALG00000008341|ENSGALG00000027864|ENSGALG00000000141|ENSGALG00000027786|ENSGALG00000008081|ENSGALG00000034124|ENSGALG00000004998|ENSGALG00000007320|ENSGALG00000026098|ENSGALG00000009574|ENSGALG00000007762|ENSGALG00000001366|ENSGALG00000039409	http://www.genome.jp/kegg-bin/show_pathway?gga05164/gga:395299%09red/gga:417312%09red/gga:396245%09red/gga:423021%09red/gga:693256%09red/gga:416667%09red/gga:407090%09red/gga:416496%09red/gga:419770%09red/gga:396027%09red/gga:430480%09red/gga:724083%09red/gga:395457%09red/gga:373904%09red/gga:769028%09red/gga:424044%09red/gga:424971%09red/gga:396495%09red/gga:396093%09red/gga:426970%09red/gga:421…
FoxO signaling pathway	KEGG PATHWAY	gga04068	19	121	0.925015	0.993813	ENSGALG00000034505|ENSGALG00000003267|ENSGALG00000007373|ENSGALG00000010129|ENSGALG00000028318|ENSGALG00000029260|ENSGALG00000008081|ENSGALG00000026137|ENSGALG00000007636|ENSGALG00000041202|ENSGALG00000036282|ENSGALG00000004998|ENSGALG00000007762|ENSGALG00000026153|ENSGALG00000001364|ENSGALG00000035701|ENSGALG00000001678|ENSGALG00000012055|ENSGALG00000012865	http://www.genome.jp/kegg-bin/show_pathway?gga04068/gga:396245%09red/gga:396239%09red/gga:396458%09red/gga:378891%09red/gga:100857767%09red/gga:424586%09red/gga:416986%09red/gga:395076%09red/gga:424971%09red/gga:420027%09red/gga:416667%09red/gga:378914%09red/gga:427017%09red/gga:420435%09red/gga:395132%09red/gga:424261%09red/gga:396229%09red/gga:420343%09red
GnRH signaling pathway	KEGG PATHWAY	gga04912	11	77	0.92951	0.993813	ENSGALG00000005884|ENSGALG00000041285|ENSGALG00000049026|ENSGALG00000029260|ENSGALG00000004998|ENSGALG00000037744|ENSGALG00000003238|ENSGALG00000000525|ENSGALG00000020923|ENSGALG00000000949|ENSGALG00000003855	http://www.genome.jp/kegg-bin/show_pathway?gga04912/gga:417312%09red/gga:396245%09red/gga:396442%09red/gga:374077%09red/gga:416496%09red/gga:419954%09red/gga:395985%09red/gga:395654%09red/gga:420419%09red/gga:427517%09red/gga:396229%09red
Calcium signaling pathway	KEGG PATHWAY	gga04020	26	162	0.93862	0.993813	ENSGALG00000031529|ENSGALG00000026902|ENSGALG00000026687|ENSGALG00000008675|ENSGALG00000004128|ENSGALG00000037744|ENSGALG00000003126|ENSGALG00000010013|ENSGALG00000004066|ENSGALG00000041762|ENSGALG00000008898|ENSGALG00000001459|ENSGALG00000050508|ENSGALG00000008603|ENSGALG00000015203|ENSGALG00000032287|ENSGALG00000006273|ENSGALG00000033510|ENSGALG00000007466|ENSGALG00000025950|ENSGALG00000039022|…	http://www.genome.jp/kegg-bin/show_pathway?gga04020/gga:417430%09red/gga:404296%09red/gga:374077%09red/gga:415748%09red/gga:395694%09red/gga:395759%09red/gga:419934%09red/gga:427267%09red/gga:772225%09red/gga:429367%09red/gga:430019%09red/gga:426130%09red/gga:428071%09red/gga:777528%09red/gga:395985%09red/gga:395671%09red/gga:424214%09red/gga:396446%09red/gga:693245%09red/gga:396032%09red/gga:427…
Oxidative phosphorylation	KEGG PATHWAY	gga00190	17	115	0.948524	0.993813	ENSGALG00000014121|ENSGALG00000032875|ENSGALG00000022813|ENSGALG00000003256|ENSGALG00000020754|ENSGALG00000013167|ENSGALG00000030925|ENSGALG00000002207|ENSGALG00000030086|ENSGALG00000051266|ENSGALG00000015372|ENSGALG00000054449|ENSGALG00000000629|ENSGALG00000053585|ENSGALG00000002237|ENSGALG00000032595|ENSGALG00000006073	http://www.genome.jp/kegg-bin/show_pathway?gga00190/gga:395474%09red/gga:768660%09red/gga:426415%09red/gga:100859641%09red/gga:771478%09red/gga:416571%09red/gga:416978%09red/gga:420065%09red/gga:415674%09red/gga:769735%09red/gga:100858216%09red/gga:395758%09red/gga:418541%09red/gga:424349%09red/gga:769146%09red/gga:769770%09red/gga:418118%09red
ABC transporters	KEGG PATHWAY	gga02010	4	37	0.948771	0.993813	ENSGALG00000030677|ENSGALG00000036894|ENSGALG00000032986|ENSGALG00000007395	http://www.genome.jp/kegg-bin/show_pathway?gga02010/gga:423828%09red/gga:426955%09red/gga:423767%09red/gga:100049619%09red
Adrenergic signaling in cardiomyocytes	KEGG PATHWAY	gga04261	18	121	0.949987	0.993813	ENSGALG00000030985|ENSGALG00000004582|ENSGALG00000036964|ENSGALG00000003521|ENSGALG00000013537|ENSGALG00000037744|ENSGALG00000005936|ENSGALG00000007409|ENSGALG00000041700|ENSGALG00000034251|ENSGALG00000002523|ENSGALG00000010026|ENSGALG00000008081|ENSGALG00000003601|ENSGALG00000000585|ENSGALG00000025842|ENSGALG00000050887|ENSGALG00000001459	http://www.genome.jp/kegg-bin/show_pathway?gga04261/gga:396019%09red/gga:416874%09red/gga:395279%09red/gga:396472%09red/gga:374097%09red/gga:428708%09red/gga:419774%09red/gga:395985%09red/gga:396032%09red/gga:419580%09red/gga:396366%09red/gga:770103%09red/gga:374259%09red/gga:419934%09red/gga:424971%09red/gga:427417%09red/gga:100858946%09red
Fanconi anemia pathway	KEGG PATHWAY	gga03460	5	48	0.970117	0.993813	ENSGALG00000006078|ENSGALG00000003072|ENSGALG00000005028|ENSGALG00000004670|ENSGALG00000034534	http://www.genome.jp/kegg-bin/show_pathway?gga03460/gga:416572%09red/gga:415770%09red/gga:416517%09red/gga:417563%09red/gga:415949%09red
Phosphatidylinositol signaling system	KEGG PATHWAY	gga04070	9	75	0.973231	0.993813	ENSGALG00000025950|ENSGALG00000008603|ENSGALG00000008380|ENSGALG00000053217|ENSGALG00000008081|ENSGALG00000026687|ENSGALG00000041573|ENSGALG00000054099|ENSGALG00000003841	http://www.genome.jp/kegg-bin/show_pathway?gga04070/gga:417430%09red/gga:421132%09red/gga:416996%09red/gga:395694%09red/gga:422129%09red/gga:424971%09red/gga:423197%09red/gga:424214%09red
Oocyte meiosis	KEGG PATHWAY	gga04114	11	88	0.974792	0.993813	ENSGALG00000030879|ENSGALG00000016816|ENSGALG00000009971|ENSGALG00000036941|ENSGALG00000008625|ENSGALG00000006474|ENSGALG00000053517|ENSGALG00000016406|ENSGALG00000037136|ENSGALG00000010026|ENSGALG00000017358	http://www.genome.jp/kegg-bin/show_pathway?gga04114/gga:396019%09red/gga:416319%09red/gga:422165%09red/gga:427820%09red/gga:418605%09red/gga:424563%09red/gga:417269%09red/gga:420783%09red/gga:418735%09red/gga:417258%09red/gga:386579%09red
Starch and sucrose metabolism	KEGG PATHWAY	gga00500	3	35	0.975141	0.993813	ENSGALG00000008508|ENSGALG00000041993|ENSGALG00000034855	http://www.genome.jp/kegg-bin/show_pathway?gga00500/gga:421248%09red/gga:374044%09red/gga:422792%09red
Mismatch repair	KEGG PATHWAY	gga03430	1	20	0.983533	0.993813	ENSGALG00000003072	http://www.genome.jp/kegg-bin/show_pathway?gga03430/gga:417563%09red
Regulation of autophagy	KEGG PATHWAY	gga04140	2	31	0.987214	0.993813	ENSGALG00000027714|ENSGALG00000015204	http://www.genome.jp/kegg-bin/show_pathway?gga04140/gga:418369%09red/gga:427322%09red
Neuroactive ligand-receptor interaction	KEGG PATHWAY	gga04080	39	261	0.99013	0.993813	ENSGALG00000037223|ENSGALG00000005476|ENSGALG00000026902|ENSGALG00000006575|ENSGALG00000040017|ENSGALG00000037841|ENSGALG00000022702|ENSGALG00000016687|ENSGALG00000023379|ENSGALG00000017003|ENSGALG00000010078|ENSGALG00000004128|ENSGALG00000004346|ENSGALG00000004101|ENSGALG00000002707|ENSGALG00000010013|ENSGALG00000007794|ENSGALG00000004066|ENSGALG00000020656|ENSGALG00000008898|ENSGALG00000046248|…	http://www.genome.jp/kegg-bin/show_pathway?gga04080/gga:396321%09red/gga:429367%09red/gga:100857687%09red/gga:428072%09red/gga:429151%09red/gga:426044%09red/gga:420401%09red/gga:430628%09red/gga:101749756%09red/gga:396288%09red/gga:395305%09red/gga:404296%09red/gga:416112%09red/gga:430019%09red/gga:396138%09red/gga:428708%09red/gga:428071%09red/gga:418665%09red/gga:427636%09red/gga:427517%09red/g…
Ribosome	KEGG PATHWAY	gga03010	14	120	0.993352	0.993813	ENSGALG00000038812|ENSGALG00000050621|ENSGALG00000049538|ENSGALG00000014387|ENSGALG00000011290|ENSGALG00000008620|ENSGALG00000027035|ENSGALG00000004362|ENSGALG00000007711|ENSGALG00000017299|ENSGALG00000008597|ENSGALG00000007611|ENSGALG00000002644|ENSGALG00000004831	http://www.genome.jp/kegg-bin/show_pathway?gga03010/gga:415551%09red/gga:419049%09red/gga:419895%09red/gga:374132%09red/gga:423000%09red/gga:396001%09red/gga:418933%09red/gga:428442%09red/gga:768930%09red/gga:424924%09red/gga:422105%09red/gga:426521%09red/gga:769996%09red/gga:421256%09red
alpha-Linolenic acid metabolism	KEGG PATHWAY	gga00592	1	25	0.993813	0.993813	ENSGALG00000007178	http://www.genome.jp/kegg-bin/show_pathway?gga00592/gga:423122%09red
--------------------
#Term	Database	ID	Input number	Background number	P-Value	Corrected P-Value	Input	Hyperlink
--------------------
#Term	Database	ID	Input number	Background number	P-Value	Corrected P-Value	Input	Hyperlink
--------------------
